# Supplementary material for: Orthogonal intercellular signaling for programmed spatial behavior
Source: Mol Syst Biol. 2016 Jan 26;12(1):849. doi: 10.15252/msb.20156590 (PMC4731010; doi:10.15252/msb.20156590)
Supplement: Supplementary file 4 — Movie EV2 [file MSB-12-849-s009.zip]

Archive with 2 entries (2 files):
- Movie_EV2.avi
- Movie_EV2_legend.rtf
