# Supplementary material for: Orthogonal intercellular signaling for programmed spatial behavior
Source: Mol Syst Biol. 2016 Jan 26;12(1):849. doi: 10.15252/msb.20156590 (PMC4731010; doi:10.15252/msb.20156590)
Supplement: Supplementary file 6 — Source Data for Figure 1 [file MSB-12-849-s003.xlsx]

## Sheet: Overview
Characterization data for wild-type and mutated PLux promoters
Each sheet contains data from a single construct, but has multiple experiments.
All experiments were characterized using the method in Yordanov et al., ACS Syn Bio 2013
Contents	Wild-type promoter	Promoter 76	Promoter 81
Pcat datasets	130508_Pcat_LL123	130530_Pcat_LL76	130530_Pcat_LL81
	130530_Pcat_LL123	130719_Pcat_LL76	130923_Pcat_LL81
	140624_Pcat_LL123	130822_Pcat_LL76	140702_Pcat_LL81
	130607_Pcat_R123	130923_Pcat_LL76	130607_Pcat_R81
	130718_Pcat_R123	140702_Pcat_LL76	130822_Pcat_R81
	130822_Pcat_R123	130607_Pcat_R76	140625_Pcat_R81
	140625_Pcat_R123	130719_Pcat_R76	140703_Pcat_R81
	140702_Pcat_R123	140624_Pcat_R76	130626_Pcat_S81
	130614_Pcat_S123	130614_Pcat_S76	140625_Pcat_S81
	130624_Pcat_S123	130624_Pcat_S76
	130718_Pcat_S123	140624_Pcat_S76
	140702_Pcat_S123
Pbad datasets	140419_Pbad_LuxR_S123	140422_Pbad_LuxR_S76	140424_Pbad_LuxR_S81
	140430_Pbad_LuxR_S123	140428_Pbad_LuxR_S76	140429_Pbad_LuxR_S81
	140507_Pbad_LuxR_S123	140506_Pbad_LuxR_S76	140502_Pbad_LuxR_S81
	140527_Pbad_LasR_R123	140607_Pbad_LasR_R76	140611_Pbad_LasR_R81
	140601_Pbad_LasR_R123	140610_Pbad_LasR_R76	140612_Pbad_LasR_R81
	140612_Pbad_LasR_R123	140611_Pbad_LasR_R76	140616_Pbad_LasR_R81

## Sheet: PcatLL123
130508_Pcat_LL123
C12	C6	F(EYFP/OD)	F(ECFP/OD)	F(EYFP/ECFP)	P(EYFP/OD)	P(ECFP/OD)	P(EYFP/ECFP)	mu	K	lag
0	1000000	27768.7	3092.23	9.00308	6.83123	0.854534	13.6448	0.0170978	5.78426	164.36
0	333333	26297.9	2901.33	9.03303	6.53119	0.809713	13.6855	0.0172093	5.60684	141.072
0	111111	29555.1	3569.1	8.27422	6.97538	0.944832	12.559	0.0166183	5.66648	174.692
0	37037	32781.2	4254.12	7.71651	7.29789	1.06002	11.7375	0.0159613	5.61612	175.648
0	12345.7	25321.3	3491.38	7.25604	6.45702	1.00143	10.9828	0.0175223	5.70205	182.494
0	4115.23	19441.8	2980.57	6.53703	5.70811	0.989258	9.84501	0.0192712	5.71151	191.012
0	1371.74	16907.1	3664.79	4.6235	4.55334	1.11234	6.98447	0.0181838	5.64186	180.406
0	457.247	10358.7	3625.59	2.86604	2.96658	1.17275	4.32013	0.0189526	5.58299	175.416
0	152.416	4548.15	3423.94	1.33055	1.33109	1.13267	2.00408	0.0192301	5.57239	173.118
0	50.8053	1729.97	3431.18	0.505702	0.50237	1.12593	0.761899	0.0191299	5.58876	172.529
0	16.9351	946.862	4150.06	0.228204	0.247963	1.22362	0.345081	0.0178421	5.49427	162.157
0	0	405.71	2243.92	0.182283	0.135099	0.848383	0.273329	0.0209515	5.65553	166.816
0	1000000	31790.4	3555.3	8.95536	7.25536	0.909008	13.6095	0.0162382	5.60943	167.908
0	333333	23439.1	2547.8	9.17205	5.6814	0.693364	13.9083	0.0169253	5.53838	116.504
0	111111	33320.7	3974.31	8.35522	7.64775	1.02212	12.6949	0.0163018	5.49738	160.128
0	37037	30523.6	3968.29	7.67385	7.31229	1.06688	11.6414	0.0167896	5.46041	174.151
0	12345.7	28873	4090.86	7.05536	6.85739	1.09003	10.7065	0.0166903	5.46025	172.382
0	4115.23	25631.1	4117.51	6.23466	6.53639	1.18109	9.43679	0.017523	5.48715	181.844
0	1371.74	17887.7	3907.03	4.58449	4.67898	1.15058	6.93276	0.017828	5.46275	176.832
0	457.247	10415.5	3670.66	2.84438	2.85627	1.13519	4.29408	0.0184074	5.47062	173.345
0	152.416	4916.28	3849.59	1.27978	1.31599	1.16108	1.93372	0.0181091	5.44147	162.79
0	50.8053	1931.64	3940.54	0.489885	0.534329	1.22964	0.739339	0.0185154	5.41631	168.255
0	16.9351	1076.19	4778.95	0.224807	0.265416	1.32411	0.340679	0.0171273	5.36845	160.968
0	0	608.946	3664.82	0.166785	0.168419	1.14341	0.251715	0.0185133	5.52704	162.868
0	1000000	37454.3	4410.52	8.5063	7.94153	1.04483	12.9621	0.0154292	5.51359	170.322
0	333333	26128.4	2902.61	8.99289	6.43866	0.803548	13.6285	0.0171177	5.47664	140.038
0	111111	36381.5	4421.76	8.22322	7.48764	1.01563	12.5446	0.0151111	5.52159	158.106
0	37037	32383	4175.71	7.74232	7.60591	1.09988	11.7537	0.016563	5.42501	163.988
0	12345.7	30066	4244.88	7.08275	6.86665	1.08611	10.7635	0.0162461	5.44839	168.159
0	4115.23	22815.6	3648.64	6.2521	5.40619	0.969869	9.48838	0.0166637	5.50974	162.554
0	1371.74	16412.2	3458.08	4.74139	4.42752	1.05143	7.16213	0.0182046	5.44425	170.639
0	457.247	10110.3	3759.12	2.69228	2.84401	1.19358	4.0608	0.0187257	5.37172	177.105
0	152.416	4635.14	3775.18	1.23151	1.25839	1.15542	1.85985	0.0182829	5.3767	167.049
0	50.8053	1863.04	4002.98	0.467386	0.504424	1.2217	0.70592	0.0182494	5.36106	165.771
0	16.9351	1021.28	4542.04	0.224463	0.260452	1.3029	0.339747	0.0175233	5.35036	163.445
0	0	766.421	4571.06	0.167142	0.194128	1.30199	0.253048	0.017442	5.41422	157.171
130530_Pcat_LL123
C12	C6	F(EYFP/OD)	F(ECFP/OD)	F(EYFP/ECFP)	P(EYFP/OD)	P(ECFP/OD)	P(EYFP/ECFP)	mu	K	lag
0	1000000	27768.7	3092.23	9.00308	6.83123	0.854534	13.6448	0.0170978	5.78426	164.36
0	333333	26297.9	2901.33	9.03303	6.53119	0.809713	13.6855	0.0172093	5.60684	141.072
0	111111	29555.1	3569.1	8.27422	6.97538	0.944832	12.559	0.0166183	5.66648	174.692
0	37037	32781.2	4254.12	7.71651	7.29789	1.06002	11.7375	0.0159613	5.61612	175.648
0	12345.7	25321.3	3491.38	7.25604	6.45702	1.00143	10.9828	0.0175223	5.70205	182.494
0	4115.23	19441.8	2980.57	6.53703	5.70811	0.989258	9.84501	0.0192712	5.71151	191.012
0	1371.74	16907.1	3664.79	4.6235	4.55334	1.11234	6.98447	0.0181838	5.64186	180.406
0	457.247	10358.7	3625.59	2.86604	2.96658	1.17275	4.32013	0.0189526	5.58299	175.416
0	152.416	4548.15	3423.94	1.33055	1.33109	1.13267	2.00408	0.0192301	5.57239	173.118
0	50.8053	1729.97	3431.18	0.505702	0.50237	1.12593	0.761899	0.0191299	5.58876	172.529
0	16.9351	946.862	4150.06	0.228204	0.247963	1.22362	0.345081	0.0178421	5.49427	162.157
0	0	405.71	2243.92	0.182283	0.135099	0.848383	0.273329	0.0209515	5.65553	166.816
0	1000000	31790.4	3555.3	8.95536	7.25536	0.909008	13.6095	0.0162382	5.60943	167.908
0	333333	23439.1	2547.8	9.17205	5.6814	0.693364	13.9083	0.0169253	5.53838	116.504
0	111111	33320.7	3974.31	8.35522	7.64775	1.02212	12.6949	0.0163018	5.49738	160.128
0	37037	30523.6	3968.29	7.67385	7.31229	1.06688	11.6414	0.0167896	5.46041	174.151
0	12345.7	28873	4090.86	7.05536	6.85739	1.09003	10.7065	0.0166903	5.46025	172.382
0	4115.23	25631.1	4117.51	6.23466	6.53639	1.18109	9.43679	0.017523	5.48715	181.844
0	1371.74	17887.7	3907.03	4.58449	4.67898	1.15058	6.93276	0.017828	5.46275	176.832
0	457.247	10415.5	3670.66	2.84438	2.85627	1.13519	4.29408	0.0184074	5.47062	173.345
0	152.416	4916.28	3849.59	1.27978	1.31599	1.16108	1.93372	0.0181091	5.44147	162.79
0	50.8053	1931.64	3940.54	0.489885	0.534329	1.22964	0.739339	0.0185154	5.41631	168.255
0	16.9351	1076.19	4778.95	0.224807	0.265416	1.32411	0.340679	0.0171273	5.36845	160.968
0	0	608.946	3664.82	0.166785	0.168419	1.14341	0.251715	0.0185133	5.52704	162.868
0	1000000	37454.3	4410.52	8.5063	7.94153	1.04483	12.9621	0.0154292	5.51359	170.322
0	333333	26128.4	2902.61	8.99289	6.43866	0.803548	13.6285	0.0171177	5.47664	140.038
0	111111	36381.5	4421.76	8.22322	7.48764	1.01563	12.5446	0.0151111	5.52159	158.106
0	37037	32383	4175.71	7.74232	7.60591	1.09988	11.7537	0.016563	5.42501	163.988
0	12345.7	30066	4244.88	7.08275	6.86665	1.08611	10.7635	0.0162461	5.44839	168.159
0	4115.23	22815.6	3648.64	6.2521	5.40619	0.969869	9.48838	0.0166637	5.50974	162.554
0	1371.74	16412.2	3458.08	4.74139	4.42752	1.05143	7.16213	0.0182046	5.44425	170.639
0	457.247	10110.3	3759.12	2.69228	2.84401	1.19358	4.0608	0.0187257	5.37172	177.105
0	152.416	4635.14	3775.18	1.23151	1.25839	1.15542	1.85985	0.0182829	5.3767	167.049
0	50.8053	1863.04	4002.98	0.467386	0.504424	1.2217	0.70592	0.0182494	5.36106	165.771
0	16.9351	1021.28	4542.04	0.224463	0.260452	1.3029	0.339747	0.0175233	5.35036	163.445
0	0	766.421	4571.06	0.167142	0.194128	1.30199	0.253048	0.017442	5.41422	157.171
140624_Pcat_LL123
C12	C6	F(EYFP/OD)	F(ECFP/OD)	F(EYFP/ECFP)	P(EYFP/OD)	P(ECFP/OD)	P(EYFP/ECFP)	mu	K	lag
0	1000000	31318.8	5856.65	5.36046	6.07214	1.26443	9.18056	0.0144895	5.058	162.969
0	333333	47958.7	9457.49	5.05623	7.66398	1.67076	8.72276	0.0126159	4.65083	164.19
0	111111	39602.7	8400.12	4.69634	6.81562	1.60263	8.0792	0.01331	4.59767	151.92
0	37037	40799.6	9097.67	4.47219	6.68524	1.6495	7.70789	0.012847	4.62808	150.169
0	12345.7	35716.2	8726.79	4.07809	6.37556	1.72931	7.00597	0.0136632	4.85285	142.151
0	4115.23	30830.4	8763.75	3.51343	5.49649	1.73437	6.03619	0.0136509	4.7709	150.899
0	1371.74	22300.6	8385.35	2.6619	4.23559	1.77213	4.56239	0.01428	4.79924	150.798
0	457.247	13650.5	8190.46	1.67503	2.67883	1.79065	2.86743	0.0146139	5.00288	132.227
0	152.416	7080.4	8017.85	0.890949	1.43134	1.8077	1.52351	0.0149224	4.98147	137.188
0	50.8053	2535.82	7285.77	0.349349	0.522286	1.67476	0.596966	0.0151191	5.04252	128.765
0	16.9351	1199.54	7421.81	0.161099	0.24659	1.70266	0.275305	0.0150989	4.67774	151.248
0	0	839.904	7240.61	0.115436	0.166391	1.59858	0.197542	0.0147116	4.93782	130.145
25000	0	1847.64	4608.09	0.40078	0.456747	1.27988	0.680288	0.0171548	5.15913	109.581
8333.33	0	2146.95	6470.52	0.331874	0.425657	1.42971	0.567909	0.0147196	4.90032	117.228
2777.78	0	1918.78	6524.36	0.29303	0.393031	1.49121	0.500832	0.0150609	4.65326	123.147
925.926	0	1905.88	6840.74	0.27735	0.392574	1.5726	0.473933	0.01512	4.88858	119.097
308.642	0	1773.38	7047.37	0.249911	0.344879	1.52634	0.427959	0.0145209	4.47935	131.63
102.881	0	1529.79	7206.03	0.211118	0.317801	1.67126	0.360643	0.0152104	4.72109	132.818
34.2936	0	1208.58	7194.27	0.166655	0.239641	1.58982	0.285182	0.0147208	4.5494	139.845
11.4312	0	908.243	6679.63	0.135471	0.194673	1.60023	0.231151	0.0155461	4.74945	139.007
3.81039	0	679.804	5543.34	0.12287	0.155761	1.4231	0.209138	0.0162825	4.91375	138.351
1.27013	0	675.696	5662.87	0.119348	0.151612	1.42258	0.203298	0.0160484	4.60418	153.516
0.423377	0	711.461	6144.32	0.115035	0.157349	1.5206	0.196055	0.0158886	4.71078	152.094
0	0	767.258	6605.01	0.11573	0.168222	1.61996	0.197302	0.0157931	4.91301	147.722

## Sheet: PcatR123
130607_Pcat_R123
C12	C6	F(EYFP/OD)	F(ECFP/OD)	F(EYFP/ECFP)	P(EYFP/OD)	P(ECFP/OD)	P(EYFP/ECFP)	mu	K	lag
0	1000000	11826.3	1382.07	8.30631	2.64467	0.345985	14.1447	0.0160111	5.24129	105.043
0	333333	5712.98	763.567	6.20604	1.2759	0.190891	10.5687	0.0159966	5.26218	43.7351
0	111111	5948.16	755.718	6.77794	1.22562	0.17379	11.577	0.0151235	5.32897	30.7907
0	37037	6085.02	704.155	7.64576	1.41001	0.182893	13.0029	0.0164094	5.23053	55.8819
0	12345.7	8312.06	1184.21	6.66547	1.78169	0.283712	11.3683	0.0155466	5.28388	73.7169
0	4115.23	6093.4	944.085	5.6333	1.55378	0.270781	9.54723	0.0175218	5.28972	82.9203
0	1371.74	5512.57	906.148	5.44972	1.18963	0.218621	9.29243	0.0156199	5.22606	57.421
0	457.247	7095.39	1794.66	3.86807	1.57341	0.445365	6.58893	0.0159179	5.25303	101.714
0	152.416	3986.43	1794.1	2.18317	1.05948	0.537127	3.69451	0.0180216	5.22132	139.937
0	50.8053	2348.08	2562.51	0.910751	0.680386	0.838999	1.53652	0.0191021	5.16147	182.521
0	16.9351	881.165	2518.74	0.345066	0.242086	0.780421	0.583256	0.0184302	5.19844	173.108
0	0	632.802	3382.82	0.186206	0.132285	0.789673	0.317877	0.0152771	5.834	82.0551
25000	0	1452.07	2725.68	0.527438	0.34713	0.731209	0.895982	0.0167654	5.09469	157.265
8333.33	0	409.56	1039.02	0.361595	0.114253	0.327073	0.610861	0.018621	5.2367	102.352
2777.78	0	537.317	1759.91	0.297596	0.175456	0.652062	0.499987	0.0206828	5.06692	169.55
925.926	0	367.64	1430.87	0.251533	0.096603	0.423361	0.425835	0.0178831	5.20335	109.403
308.642	0	356.447	1573.29	0.21625	0.111725	0.558742	0.363832	0.0201296	5.10769	152.35
102.881	0	427.976	2275.59	0.185392	0.128336	0.771964	0.312396	0.0195451	5.17335	172.308
34.2936	0	482.45	2691.24	0.175686	0.122538	0.768749	0.297791	0.0174749	5.07699	163.576
11.4312	0	313.196	1560.27	0.195717	0.104975	0.593906	0.328526	0.0210419	5.21956	159.113
3.81039	0	327.043	1484.19	0.205378	0.105638	0.543751	0.345182	0.0205347	5.16327	144.748
1.27013	0	357.221	1708.56	0.206874	0.130184	0.709142	0.346271	0.0222283	5.21211	173.184
0.423377	0	409.03	2236.12	0.176627	0.108257	0.666584	0.298945	0.0179708	5.1711	153.326
0	0	321.568	1645.74	0.18809	0.0948152	0.548635	0.31713	0.0193261	7.23422	33.351
130718_Pcat_R123
C12	C6	F(EYFP/OD)	F(ECFP/OD)	F(EYFP/ECFP)	P(EYFP/OD)	P(ECFP/OD)	P(EYFP/ECFP)	mu	K	lag
0	1000000	182.289	666.794	0.25727	0.0962129	0.405621	0.380818	0.0281652	5.10701	88.5148
0	333333	288.577	1145.93	0.242412	0.0730876	0.326369	0.367764	0.017441	5.19453	34.9138
0	111111	206.897	878.423	0.226565	0.0907056	0.441272	0.33733	0.0250445	5.13314	74.979
0	37037	246.731	1133.63	0.206401	0.101647	0.53406	0.307929	0.0240656	5.06526	82.1768
0	12345.7	176.3	724.044	0.231797	0.0662044	0.309968	0.346877	0.0226662	5.14841	62.4967
0	4115.23	286.815	1234.29	0.220318	0.079776	0.387357	0.333128	0.0185841	5.21116	47.2886
0	1371.74	637.347	2932.97	0.212545	0.132677	0.681689	0.324771	0.0152324	5.0832	82.773
0	457.247	267.1	1100.07	0.23183	0.0709377	0.329105	0.351111	0.018013	5.10479	37.9203
0	152.416	500.067	2485.01	0.201307	0.0773208	0.424231	0.311055	0.0123166	5.76958	44.433
0	50.8053	430.264	1974.39	0.215109	0.0896918	0.459548	0.328673	0.015247	5.41036	67.2822
0	16.9351	912.859	4690.34	0.194301	0.150215	0.854171	0.299522	0.0128866	5.0901	93.0364
0	0	500.881	2415.24	0.205539	0.113161	0.611067	0.313121	0.0161248	5.11825	76.9044
25000	0	291.674	1156.54	0.248024	0.110715	0.500659	0.371026	0.0228252	5.2132	106.555
8333.33	0	168.839	599.239	0.26027	0.084009	0.343018	0.385962	0.0271398	5.04972	72.802
2777.78	0	209.82	885.154	0.232523	0.088547	0.427498	0.346627	0.0244407	5.10523	68.7455
925.926	0	263.525	1166.52	0.215672	0.118628	0.602213	0.320839	0.0254707	5.02291	89.4446
308.642	0	213.817	801.497	0.255589	0.0559476	0.236113	0.387301	0.0178321	5.33957	32.105
102.881	0	428.814	1827.3	0.22178	0.0792844	0.37555	0.340383	0.01401	5.11223	16.6719
34.2936	0	464.999	2262.02	0.203328	0.0773473	0.41658	0.313309	0.0129875	5.48343	77.2928
11.4312	0	432.279	2089.03	0.206135	0.0852366	0.458975	0.315611	0.014663	5.67263	84.6024
3.81039	0	445.518	2050	0.213449	0.0958793	0.493181	0.325752	0.01559	5.13263	55.1469
1.27013	0	569.579	2800.23	0.202191	0.111456	0.610383	0.309661	0.0145843	5.74016	86.092
0.423377	0	438.889	2074.05	0.210043	0.0818671	0.430185	0.322263	0.0140982	5.58977	63.0459
0	0	759.519	4005.31	0.188537	0.121708	0.709599	0.290929	0.0126411	5.568	68.3139
130822_Pcat_R123
C12	C6	F(EYFP/OD)	F(ECFP/OD)	F(EYFP/ECFP)	P(EYFP/OD)	P(ECFP/OD)	P(EYFP/ECFP)	mu	K	lag
0	1000000	23874	2670.57	8.90337	5.00061	0.624681	13.6038	0.0152982	5.55221	88.5488
0	333333	25157	2945.32	8.50786	5.52771	0.724005	12.9766	0.015817	5.52627	107.526
0	111111	21460.7	2677.16	7.9972	5.20922	0.729636	12.1534	0.0169417	5.46911	113.789
0	37037	15866.1	2023.81	7.79903	3.93038	0.563321	11.8435	0.0171793	6.59327	38.6363
0	12345.7	15476.2	2146.07	7.16389	5.0226	0.790083	10.7757	0.0205988	5.43512	134.026
0	4115.23	26127.8	4247.16	6.13525	5.18725	0.939783	9.39295	0.0147339	5.52444	120.302
0	1371.74	9823.79	1837.99	5.33572	3.38256	0.719375	8.00958	0.0214177	5.43184	128.315
0	457.247	7879.8	2414.27	3.2555	2.32774	0.806402	4.91286	0.0193503	5.43108	125.915
0	152.416	4291.51	2076.33	2.05824	1.44261	0.79273	3.0922	0.0210823	5.42252	128.664
0	50.8053	2272.8	2827.36	0.802596	0.644088	0.904641	1.21297	0.0188192	5.33541	126.682
0	16.9351	930.646	2949.77	0.314465	0.312438	1.12471	0.472458	0.0210645	5.26692	150.671
0	0	408.419	2432.17	0.165992	0.139906	0.946877	0.249218	0.0213454	5.36122	140.004
25000	0	1243.8	1908.48	0.656187	0.368849	0.640019	0.990114	0.0194005	5.49789	98.1042
8333.33	0	1107.66	2824.46	0.391503	0.339882	0.981255	0.59003	0.0198472	5.40679	138.222
2777.78	0	537.034	1758.21	0.305033	0.186815	0.69547	0.457733	0.021562	5.40161	117.867
925.926	0	425.016	1678.45	0.252269	0.14663	0.658266	0.378661	0.0214453	5.4121	114.89
308.642	0	435.9	2070.7	0.208929	0.149858	0.809161	0.313645	0.021396	5.35189	130.929
102.881	0	422.014	2464.24	0.170537	0.141455	0.938047	0.256231	0.0210426	5.33532	147.462
34.2936	0	429.406	2623.97	0.161555	0.14756	1.02489	0.24253	0.0213897	5.33204	151.116
11.4312	0	449.27	2773.4	0.162456	0.12896	0.899224	0.245409	0.0189817	5.35569	126.46
3.81039	0	420.891	2574.03	0.161675	0.127785	0.884475	0.24375	0.0197072	5.3753	126.413
1.27013	0	472.112	2965.75	0.159582	0.141261	1.00381	0.240717	0.0195165	5.28076	138.422
0.423377	0	488.946	3174.76	0.154329	0.138456	1.01499	0.233244	0.0188094	5.26103	133.859
0	0	548.069	3000.67	0.182689	0.164616	1.01966	0.275535	0.0195663	7.66912	4.7449
140625_Pcat_R123
C12	C6	F(EYFP/OD)	F(ECFP/OD)	F(EYFP/ECFP)	P(EYFP/OD)	P(ECFP/OD)	P(EYFP/ECFP)	mu	K	lag
0	1000000	19145	3039.18	6.26601	4.71773	0.841345	10.6268	0.0171176	5.10066	158.768
0	333333	34952.2	6426.24	5.41292	6.22662	1.27077	9.29078	0.0136436	4.47289	180.219
0	111111	38456.6	7446.15	5.15054	6.83433	1.46876	8.84124	0.0136199	4.55039	184.472
0	37037	41503.2	8496.43	4.86209	7.01577	1.59113	8.36185	0.0131394	4.58272	168.309
0	12345.7	34627.4	7843.95	4.39649	6.90744	1.74423	7.5143	0.0147832	4.66859	180.984
0	4115.23	30618.3	8088.9	3.78009	5.69926	1.67408	6.47751	0.0140771	4.68125	157.122
0	1371.74	21705.7	7784.63	2.78822	4.17478	1.66678	4.772	0.0144077	4.50257	157.214
0	457.247	12807	7246	1.77197	2.54961	1.60792	3.02881	0.0147624	4.63498	145.652
0	152.416	6129.68	6910	0.898843	1.2249	1.53936	1.53617	0.0148016	4.74226	132.175
0	50.8053	2067.92	6344.28	0.327706	0.41413	1.41651	0.560019	0.0148241	4.66043	126.374
0	16.9351	1185.63	7071.85	0.167087	0.239161	1.59083	0.285459	0.0148996	4.53448	145.028
0	0	894.875	7480.68	0.117685	0.160824	1.49281	0.201929	0.0137294	4.71917	125.809
25000	0	674.538	2335.07	0.286595	0.246927	0.973663	0.479376	0.0222931	5.00417	137.46
8333.33	0	715.894	3342.21	0.213907	0.208226	1.09858	0.360635	0.0191507	4.73194	142.597
2777.78	0	981.049	5394.27	0.182159	0.208884	1.28341	0.310588	0.0154742	4.43396	148.665
925.926	0	706.739	4777.57	0.147797	0.17873	1.35861	0.250422	0.0174234	4.71198	148.539
308.642	0	759.031	5883.04	0.127804	0.165738	1.43677	0.217707	0.0157482	4.60154	131.674
102.881	0	720.687	5967.75	0.119837	0.16293	1.51092	0.203876	0.0161323	4.7256	138.057
34.2936	0	730.876	6283.29	0.115111	0.15225	1.4614	0.196428	0.0152395	4.29849	158.836
11.4312	0	726.888	6001.6	0.119982	0.155192	1.43196	0.204553	0.0155037	4.45686	146.424
3.81039	0	815.687	6872.62	0.117245	0.168391	1.58358	0.200135	0.0151436	4.48209	148.234
1.27013	0	607.302	5173.21	0.116315	0.135447	1.29148	0.197983	0.0159815	4.41962	150.73
0.423377	0	644.582	5385.93	0.118873	0.142534	1.33268	0.202401	0.0158868	4.53292	146.132
0	0	712.467	5731.12	0.122174	0.164131	1.47959	0.207709	0.0163434	5.03945	122.386
140702_Pcat_R123
C12	C6	F(EYFP/OD)	F(ECFP/OD)	F(EYFP/ECFP)	P(EYFP/OD)	P(ECFP/OD)	P(EYFP/ECFP)	mu	K	lag
0	1000000	27896.3	4660.43	5.99219	5.30715	0.986604	10.2706	0.0142967	6.13937	87.5898
0	333333	37920.8	6741.55	5.6237	6.99316	1.38182	9.65021	0.0139843	5.03166	152.694
0	111111	32172	5884.26	5.46176	5.69772	1.15652	9.38658	0.0135863	4.92127	145.367
0	37037	28780.3	5644.71	5.09457	4.95694	1.07781	8.76472	0.0133174	4.94467	134.293
0	12345.7	25808.4	5500.31	4.69119	4.66753	1.10482	8.05592	0.0137913	4.93626	133.209
0	4115.23	21577.1	5273.08	4.08728	4.21496	1.14735	6.99864	0.0145666	4.88761	144.459
0	1371.74	17944.5	5669.65	3.16335	3.41605	1.20106	5.42183	0.0143033	4.88952	136.266
0	457.247	10058.8	5082.19	1.98522	2.15764	1.21849	3.38751	0.0155543	4.84435	143.857
0	152.416	5730.77	5207.23	1.10601	1.27227	1.29378	1.88488	0.0159306	4.9553	132.959
0	50.8053	115.671	128.62	0.215742	0.0330871	0.0415524	0.364327	0.0189374	4.89822	-58.0194
0	16.9351	76.5077	195.394	0.183698	0.0257092	0.0745727	0.308482	0.0210774	4.87811	-29.4145
0	0	978.724	7791.12	0.124684	0.214609	1.91108	0.212585	0.0157943	4.5439	154.085
25000	0	2111.72	5336.64	0.397995	0.47393	1.34093	0.677997	0.0160509	5.33487	110.414
8333.33	0	1362.3	5515.11	0.247493	0.298898	1.35364	0.421963	0.0158009	5.11368	110.226
2777.78	0	984.366	5067.84	0.194352	0.213604	1.2297	0.331494	0.01568	5.05179	105.977
925.926	0	872.91	5181	0.168335	0.192744	1.28005	0.286935	0.0158708	5.22027	95.8029
308.642	0	784.438	5502.08	0.141888	0.169587	1.32992	0.242043	0.0156394	5.01548	106.878
102.881	0	731.664	5607.6	0.129689	0.154663	1.32421	0.221417	0.0153963	4.81525	118.593
34.2936	0	777.029	5991.08	0.12893	0.162413	1.39834	0.220213	0.0152757	4.96915	108.067
11.4312	0	737.125	5640.63	0.129882	0.153446	1.31099	0.221872	0.0152322	4.86025	105.091
3.81039	0	835.088	6526.77	0.126981	0.185895	1.62616	0.216382	0.0159604	4.83466	126.157
1.27013	0	838.368	6225.14	0.134109	0.184252	1.53057	0.228634	0.0158193	4.69098	126.32
0.423377	0	911.559	7108.37	0.127611	0.191615	1.66889	0.217914	0.0153363	4.55142	139.17
0	0	956.624	7495.08	0.126988	0.20171	1.76534	0.216826	0.0153694	4.65619	142.259

## Sheet: PcatS123
130614_Pcat_S123
C12	C6	F(EYFP/OD)	F(ECFP/OD)	F(EYFP/ECFP)	P(EYFP/OD)	P(ECFP/OD)	P(EYFP/ECFP)	mu	K	lag
0	1000000	756.447	3849.89	0.192821	0.224086	1.28965	0.290234	0.0193867	5.56939	153.781
0	333333	401.681	1961.24	0.201021	0.162848	0.908762	0.299368	0.0238182	5.54478	157.346
0	111111	503.154	2563.73	0.188496	0.187866	1.09107	0.281482	0.022582	5.51508	160.212
0	37037	606.326	3280.69	0.182561	0.190036	1.16503	0.27425	0.0201288	5.46617	149.5
0	12345.7	764.005	4397.6	0.17203	0.214132	1.39105	0.259445	0.0186798	5.42263	145.484
0	4115.23	905.546	5198.2	0.171656	0.233003	1.50494	0.259672	0.0176298	5.3506	140.48
0	1371.74	993.964	5707.77	0.171112	0.240287	1.54905	0.259434	0.0168945	5.40964	137.567
0	457.247	928.949	5328.57	0.172052	0.241613	1.56	0.260171	0.0177594	5.32849	145.475
0	152.416	936.153	5284.33	0.174252	0.247757	1.57516	0.263334	0.0179702	5.32744	150.221
0	50.8053	939.185	5199.68	0.177333	0.246211	1.53476	0.26808	0.0178548	5.17161	144.922
0	16.9351	966.912	5743.78	0.166577	0.234548	1.56436	0.252526	0.0169342	5.34994	141.308
0	0	1011.86	5954.1	0.168052	0.207338	1.36138	0.256344	0.0150647	6.39375	63.7239
25000	0	1515.09	4792.13	0.317574	0.402247	1.43313	0.47987	0.0180087	5.63801	153.645
8333.33	0	1681.79	4940.47	0.336138	0.422559	1.3955	0.508928	0.0173463	5.5775	139.581
2777.78	0	1634.38	5073.18	0.317267	0.422831	1.47706	0.479851	0.0176952	5.49437	145.672
925.926	0	1599.21	5078.35	0.310318	0.462515	1.65946	0.467484	0.0190779	5.48994	163.457
308.642	0	1430.35	5220.19	0.269726	0.388553	1.59865	0.407237	0.0182902	5.40788	155.549
102.881	0	1222.99	5699.52	0.212628	0.278227	1.45241	0.323093	0.0162024	5.53998	138.283
34.2936	0	1064.43	5408.48	0.196887	0.279685	1.60018	0.297617	0.0178826	5.53153	157.349
11.4312	0	922.627	5488.1	0.168018	0.241446	1.61695	0.254015	0.0178335	5.50962	158.703
3.81039	0	894.244	5228.38	0.168262	0.233154	1.53454	0.254418	0.0177888	5.49012	152.874
1.27013	0	846.745	5301.63	0.159841	0.219451	1.54641	0.241736	0.0177166	5.48663	157.653
0.423377	0	963.888	6139.82	0.156858	0.220526	1.57382	0.238299	0.0162658	5.52579	142.72
0	0	824.853	5035.83	0.162696	0.198409	1.35961	0.246718	0.0168365	5.55966	142.515
130624_Pcat_S123
C12	C6	F(EYFP/OD)	F(ECFP/OD)	F(EYFP/ECFP)	P(EYFP/OD)	P(ECFP/OD)	P(EYFP/ECFP)	mu	K	lag
0	1000000	388.111	1737.2	0.217126	0.126172	0.640694	0.36449	0.0206222	5.57863	104.605
0	333333	330.149	1396.36	0.234271	0.1027	0.492023	0.393871	0.0200284	5.49773	64.4837
0	111111	242.398	1246.07	0.217231	0.0911997	0.534502	0.362863	0.0226943	9.60178	-89.9602
0	37037	319.836	1477.22	0.204924	0.130094	0.686816	0.341423	0.0238688	7.56532	18.6875
0	12345.7	353.426	1554.07	0.221527	0.125873	0.629864	0.370722	0.0218969	5.45501	93.1105
0	4115.23	443.741	2573.9	0.169436	0.14672	0.966046	0.284266	0.020854	5.40701	140.885
0	1371.74	501.591	2521.75	0.195923	0.153382	0.87297	0.329594	0.0198016	5.46124	125.262
0	457.247	606.352	3072.01	0.194099	0.180903	1.03667	0.326807	0.0194789	5.3498	132.251
0	152.416	596.119	3086.35	0.193315	0.162041	0.945818	0.326559	0.0182983	7.77061	1.66708
0	50.8053	4178.08	3129.79	1.32859	1.06668	0.898813	2.24938	0.0175364	5.49255	-45.1941
0	16.9351	3299.06	3078.49	1.05666	0.688569	0.717455	1.8022	0.0152603	5.59635	-44.0983
0	0	598.665	2832.51	0.212645	0.182481	0.977298	0.357765	0.0197594	8.06327	-9.10282
25000	0	759.906	1633.7	0.457555	0.255949	0.625008	0.767164	0.0211097	5.47613	83.699
8333.33	0	366.123	837.102	0.423842	0.155734	0.4076	0.705133	0.0245648	8.15077	-35.4206
2777.78	0	550.441	1354.44	0.415625	0.256999	0.726068	0.6894	0.026069	9.99706	-82.7371
925.926	0	652.112	1479.38	0.437007	0.221357	0.57054	0.732518	0.021218	5.49685	85.4686
308.642	0	543.328	1289.51	0.401494	0.226655	0.615391	0.668375	0.0242598	6.82826	36.1445
102.881	0	622.346	2215.42	0.276539	0.188113	0.75777	0.4654	0.0196492	5.46162	102.05
34.2936	0	389.93	1546.4	0.255763	0.139782	0.630993	0.427921	0.0219904	9.57155	-96.5264
11.4312	0	427.804	1920.1	0.21988	0.149451	0.762848	0.368205	0.0216221	7.10364	34.756
3.81039	0	534.674	2465.62	0.21685	0.161118	0.840681	0.364985	0.0196091	7.09027	33.228
1.27013	0	546.709	3019.39	0.178534	0.176536	1.10583	0.299774	0.0205303	5.34509	143.321
0.423377	0	564.083	2812.87	0.20049	0.158636	0.892897	0.33827	0.0187225	7.02978	32.2415
0	0	701.277	3820.1	0.183901	0.167041	1.02097	0.312136	0.0167238	5.94922	77.1163
130718_Pcat_S123
C12	C6	F(EYFP/OD)	F(ECFP/OD)	F(EYFP/ECFP)	P(EYFP/OD)	P(ECFP/OD)	P(EYFP/ECFP)	mu	K	lag
0	1000000	386.112	1705.78	0.225736	0.154179	0.778105	0.337119	0.0235863	5.48984	144.883
0	333333	303.376	1350.3	0.223836	0.121774	0.61927	0.334225	0.0236656	5.46535	120.453
0	111111	333.588	1539.31	0.216046	0.129956	0.684482	0.322912	0.0232127	5.47035	128.553
0	37037	432.587	2044.7	0.21036	0.167335	0.902585	0.314487	0.0231066	5.41662	133.586
0	12345.7	453.253	2209.86	0.204448	0.174583	0.971205	0.305691	0.0230428	5.43818	137.959
0	4115.23	502.125	2421.04	0.206712	0.166479	0.911241	0.310644	0.0208915	5.45958	132.028
0	1371.74	619.731	3248.66	0.189967	0.18169	1.07662	0.286703	0.0192525	5.47625	131.858
0	457.247	577.255	2862.81	0.199188	0.176814	0.992746	0.300159	0.0198236	5.42409	112.177
0	152.416	605.007	3113.12	0.194056	0.187588	1.09326	0.292302	0.019985	5.44256	137.561
0	50.8053	839.356	4529.81	0.18383	0.224452	1.36482	0.278346	0.0180967	5.467	134.379
0	16.9351	920.824	5247.76	0.174268	0.224913	1.43951	0.264729	0.0170143	5.46235	137.469
0	0	963.31	5392.44	0.177155	0.247499	1.55879	0.268624	0.0176121	5.49207	142.375
25000	0	762.667	1680.68	0.450988	0.325949	0.822365	0.672024	0.0246395	5.51986	149.881
8333.33	0	711.432	1512.03	0.469309	0.280628	0.681057	0.70116	0.0234005	5.48281	130.304
2777.78	0	797.039	1713.69	0.460756	0.309857	0.76038	0.688713	0.0231814	5.44246	133.349
925.926	0	901.771	2156.85	0.41618	0.343155	0.936099	0.622526	0.0228623	5.41732	138.459
308.642	0	1045.89	3023.4	0.345272	0.318456	1.042	0.520403	0.0197452	5.40839	129.016
102.881	0	793.573	2914.72	0.270972	0.240465	0.999529	0.408484	0.0196817	5.4574	129.695
34.2936	0	745.355	3300.99	0.225788	0.22153	1.10957	0.340601	0.0194295	5.41267	132.81
11.4312	0	657.314	3368.49	0.194716	0.203157	1.17904	0.293328	0.0199427	5.43388	142.213
3.81039	0	675.402	3529.22	0.190633	0.193665	1.14304	0.287932	0.0189683	5.42572	137.171
1.27013	0	775.946	4186.99	0.184025	0.207826	1.2636	0.278625	0.0181162	5.46362	134.938
0.423377	0	904.4	5000.57	0.179214	0.229373	1.42624	0.271873	0.0174574	5.43695	137.579
0	0	855.722	4858.03	0.175	0.215584	1.37604	0.265544	0.0173782	5.3939	143.019
140702_Pcat_S123
C12	C6	F(EYFP/OD)	F(ECFP/OD)	F(EYFP/ECFP)	P(EYFP/OD)	P(ECFP/OD)	P(EYFP/ECFP)	mu	K	lag
0	1000000	776.544	5448.15	0.141721	0.159711	1.2505	0.242205	0.0151039	5.17149	94.0052
0	333333	925.23	6592.74	0.138927	0.192917	1.53487	0.237309	0.0152495	4.51235	110.463
0	111111	861.297	6003.96	0.142024	0.182528	1.42154	0.242453	0.0154236	4.89186	87.2861
0	37037	871.486	6190.32	0.139871	0.189225	1.50302	0.238565	0.0156867	4.60407	107.628
0	12345.7	961.408	7016.48	0.135595	0.192707	1.56804	0.231957	0.0148334	4.79032	100.434
0	4115.23	932.348	6623.62	0.139415	0.197249	1.56548	0.238014	0.0154053	4.54541	111.04
0	1371.74	993.096	7109.55	0.138859	0.209228	1.6731	0.237101	0.0153606	4.67716	106.14
0	457.247	963.71	6955.66	0.137954	0.211771	1.70995	0.23519	0.0158179	4.6188	116.24
0	152.416	1065.43	7451.62	0.142091	0.234728	1.83677	0.242221	0.0158462	4.58924	122.583
0	50.8053	1014.35	7318.75	0.137613	0.225521	1.82116	0.234508	0.0159467	4.53099	127.385
0	16.9351	1110.48	8265.14	0.133041	0.230153	1.91224	0.227305	0.0151854	4.02782	154.097
0	0	1127.97	8454.94	0.13255	0.216097	1.80293	0.22713	0.0143677	3.9804	148.465
25000	0	1527.73	6197.75	0.244325	0.324523	1.47101	0.417058	0.015449	5.19952	94.7662
8333.33	0	1747.66	6879.91	0.25163	0.321139	1.40494	0.431852	0.0139486	5.02317	85.0983
2777.78	0	1637.57	6063.16	0.267298	0.363773	1.5074	0.455521	0.0159373	5.05183	89.9986
925.926	0	1805.32	6773.05	0.264605	0.361849	1.51358	0.452649	0.014833	5.09602	77.8157
308.642	0	1811.81	7298.48	0.246447	0.398343	1.79519	0.420147	0.0158235	5.32191	90.3833
102.881	0	1716.77	7629.07	0.223612	0.324671	1.60512	0.383355	0.0142366	5.26137	84.0934
34.2936	0	1512.82	8002.94	0.188356	0.295201	1.73938	0.322535	0.0145555	5.18267	89.2604
11.4312	0	1182.49	7408.41	0.158477	0.241879	1.69083	0.270895	0.0150463	4.65329	119.095
3.81039	0	1133.26	8184.93	0.137598	0.223143	1.79568	0.235539	0.0146485	4.87661	109.128
1.27013	0	1134.48	8753.78	0.128034	0.213344	1.83102	0.219544	0.0141798	4.73613	111.979
0.423377	0	1184.94	9052.48	0.12983	0.224964	1.91229	0.222545	0.0142758	4.75295	119.999
0	0	1252.23	10034.9	0.123475	0.220383	1.95948	0.212254	0.0135253	4.91305	114.77

## Sheet: PbadLuxR123
140419_Pbad_LuxR_S123
Ara	C12	C6	F(EYFP/OD)	F(ECFP/OD)	F(EYFP/ECFP)	P(EYFP/OD)	P(ECFP/OD)	P(EYFP/ECFP)	mu	K	lag
0	0	25000	134569	21365	6.29452	14.1461	2.44348	11.0253	0.00921431	5.39716	83.7381
0	0	8333.33	97576.3	18700.6	5.21969	11.2483	2.35362	9.11057	0.00989202	5.60239	94.1371
0	0	2777.78	81859.5	18650.3	4.38853	10.638	2.65832	7.62484	0.010831	5.43488	110.95
0	0	925.926	40208.5	14071.3	2.86368	6.32228	2.44442	4.93949	0.0124683	5.59646	94.7734
0	0	308.642	22437.6	13658.7	1.64603	3.6383	2.44975	2.83589	0.0127501	5.57416	89.7297
0	0	102.881	9782.09	12164.8	0.807499	1.59382	2.19273	1.39096	0.0127946	5.23303	99.2962
0	0	34.2936	4346.06	12707.6	0.342904	0.720561	2.33235	0.59028	0.0129569	5.62601	81.6364
0	0	11.4312	2162.89	12409.8	0.17459	0.340014	2.1553	0.301149	0.0124663	4.82231	123.822
0	0	3.81039	1860.64	12096	0.154566	0.310376	2.2342	0.26601	0.0130141	5.09333	108.709
0	0	1.27013	1796.41	12425.1	0.144983	0.298898	2.28893	0.249542	0.0129902	5.29789	101.918
0	0	0.423377	1757.18	12738.5	0.138249	0.266101	2.12821	0.238804	0.0121307	4.8527	123.414
0	0	0	1807.77	13295.2	0.136156	0.280607	2.27888	0.234968	0.0123516	4.97915	123.863
0	25000	0	7289.48	12882.9	0.564899	1.09616	2.13667	0.976034	0.0120683	5.90208	80.742
0	8333.33	0	5191.48	11047.8	0.470137	0.893517	2.10793	0.808159	0.0133107	5.39393	105.173
0	2777.78	0	5150.72	11558.1	0.446158	0.841752	2.08987	0.768442	0.0128225	5.48784	90.1196
0	925.926	0	4678.1	10741.1	0.436757	0.829187	2.11292	0.749948	0.0135943	5.49609	85.1502
0	308.642	0	4439.7	11169.9	0.398868	0.780052	2.17733	0.685115	0.0135091	5.43635	88.1452
0	102.881	0	3903.82	12019.7	0.325731	0.621814	2.11622	0.56157	0.012586	4.98862	112.981
0	34.2936	0	3002.6	12147.6	0.248112	0.450219	2.00871	0.428735	0.0120429	4.74	115.088
0	11.4312	0	2250.09	12522.7	0.180343	0.346389	2.12812	0.31132	0.0122773	4.78117	117.621
0	3.81039	0	1960.91	12669.1	0.155262	0.309658	2.21066	0.267763	0.0125073	5.02228	106.586
0	1.27013	0	1839.4	12829.6	0.143651	0.313775	2.42536	0.247016	0.0132256	5.07534	116.879
0	0.423377	0	1800.17	13329.5	0.135156	0.264359	2.15699	0.233734	0.0118601	4.6305	133.729
0	0	0	1809.81	13453.4	0.134455	0.272508	2.23434	0.232301	0.01208	4.71956	132.36
0.1	0	25000	166921	21434.1	7.78764	20.9259	2.94313	13.5492	0.0105421	5.09648	188.517
0.1	0	8333.33	124076	18999.6	6.52649	16.1334	2.70969	11.3392	0.0108356	5.16889	169.787
0.1	0	2777.78	114158	20062.1	5.68341	15.3391	2.96042	9.86204	0.0111048	6.4399	43.2287
0.1	0	925.926	73775.6	18439.1	3.99749	9.12972	2.49805	6.95844	0.0104395	5.61679	75.4797
0.1	0	308.642	34403	14801	2.32814	5.98658	2.85643	4.00038	0.0134161	5.03176	159.683
0.1	0	102.881	20335.4	14265.3	1.42397	3.47022	2.69783	2.44858	0.0132292	7.08167	-9.49341
0.1	0	34.2936	6775.4	13660.8	0.496003	0.901591	1.99559	0.861001	0.0110246	5.49677	68.1928
0.1	0	11.4312	2754.18	12567.8	0.219912	0.458486	2.3164	0.378502	0.0129949	5.44425	89.8473
0.1	0	3.81039	1937.98	13415.6	0.1444	0.278973	2.12642	0.249909	0.011687	4.70643	137.326
0.1	0	1.27013	2001.95	13315.9	0.150748	0.353329	2.60782	0.258888	0.0135528	5.77076	78.4077
0.1	0	0.423377	1813	13007.1	0.139702	0.293665	2.33028	0.240697	0.0127402	4.97222	127.335
0.1	0	0	1862.26	13699.3	0.135699	0.288828	2.34614	0.234185	0.0123442	4.95639	129.214
0.1	25000	0	8318.75	11235.3	0.740976	1.85829	2.80949	1.26142	0.0159992	5.32326	183.451
0.1	8333.33	0	5314.91	9919.21	0.537627	1.12027	2.3354	0.9172	0.0153655	5.35401	157.358
0.1	2777.78	0	5676.38	11834	0.479624	1.11558	2.59116	0.820375	0.014629	5.19982	152.7
0.1	925.926	0	5091.14	11854.4	0.42952	1.08607	2.82602	0.732443	0.0154948	5.12167	163.05
0.1	308.642	0	4512.32	11932.4	0.378755	0.985621	2.9152	0.645313	0.0157519	5.06137	169.448
0.1	102.881	0	3943.72	12433.9	0.317754	0.86479	3.05002	0.541303	0.0157947	5.01267	170.162
0.1	34.2936	0	3070.28	12758.7	0.241147	0.642314	2.98067	0.411516	0.0152852	4.99678	167.662
0.1	11.4312	0	2302.45	13115.1	0.175756	0.48068	3.05734	0.299949	0.0152629	4.99286	169.199
0.1	3.81039	0	1903.55	12157.7	0.157243	0.412828	2.94831	0.267978	0.0156738	4.89003	168.291
0.1	1.27013	0	100.382	352.197	0.187129	0.0424603	0.170503	0.311575	0.0244768	4.9922	-0.71721
0.1	0.423377	0	1054.95	5695.06	0.180713	0.211295	1.27172	0.308883	0.0148254	5.16974	45.9278
0.1	0	0	2176.93	13786.7	0.157683	0.418232	2.94847	0.269937	0.0143964	7.04918	15.3122
1	0	25000	170078	13711.8	12.3446	19.1708	1.68599	21.565	0.00972353	3.93205	197.686
1	0	8333.33	149662	14083.7	10.6272	15.8828	1.62669	18.6075	0.00928235	7.41001	-136.643
1	0	2777.78	191361	19116.5	9.99687	20.2914	2.20608	17.5045	0.00927641	5.54539	40.2844
1	0	925.926	216809	24905.2	8.68928	23.2683	2.91027	15.2079	0.00936325	7.24269	-74.0207
1	0	308.642	168657	25675.5	6.55729	20.9197	3.4868	11.4133	0.0104579	4.98775	198.729
1	0	102.881	93999.8	20216.3	4.64828	14.0398	3.32944	8.03339	0.0120085	5.005	182.911
1	0	34.2936	37511.7	16455	2.28068	6.5563	3.19014	3.91818	0.0134585	5.03376	173.475
1	0	11.4312	12563.9	13957.5	0.899105	2.65499	3.29491	1.53374	0.0153929	7.342	21.5304
1	0	3.81039	3294.41	13438.4	0.245881	0.581887	2.63392	0.422254	0.0135603	5.5273	109.715
1	0	1.27013	167.255	566.879	0.204827	0.0214539	0.0797133	0.356054	0.0107255	5.50519	-170.467
1	0	0.423377	21.2799	-126.172	-0.0239171	0.581246	-4.23525	-0.0370871	0.25212	7.31805	33.0883
1	0	0	1981.83	13146.1	0.150559	0.370897	2.73603	0.257995	0.0141313	6.72233	38.3989
1	25000	0	41974.6	14354.3	2.92329	5.66107	2.12637	5.07187	0.0111357	5.264	120.358
1	8333.33	0	15666.5	8727.84	1.79403	2.93408	1.81784	3.07413	0.0141386	6.2743	68.4413
1	2777.78	0	13065.6	10572.6	1.23805	2.09064	1.87026	2.13407	0.0126278	6.23323	44.0708
1	925.926	0	9725.58	11595.9	0.839868	1.50219	1.97744	1.44965	0.0123072	5.73465	75.0546
1	308.642	0	5825.18	11539.4	0.504932	0.914145	2.0005	0.87101	0.0124505	5.30211	100.524
1	102.881	0	4800.31	12332.5	0.388627	0.902568	2.57914	0.665829	0.0141781	7.49005	-12.8636
1	34.2936	0	3247.51	12151.6	0.266869	0.600653	2.49834	0.457503	0.0140135	7.06618	1.23628
1	11.4312	0	2124.8	11935.6	0.178355	0.343264	2.13248	0.307325	0.0127159	6.2479	56.0077
1	3.81039	0	2112.56	12636	0.167441	0.40874	2.72223	0.286568	0.0144683	6.59431	32.2085
1	1.27013	0	2033.84	13018.3	0.156292	0.267342	1.87769	0.271432	0.010924	6.59043	-58.4534
1	0.423377	0	1839.14	13169.8	0.139529	0.269789	2.12876	0.241305	0.0118506	5.99561	46.3596
1	0	0	1746.33	12901.9	0.13523	0.247928	2.01581	0.234163	0.0115681	5.66484	73.8517
10	0	25000	385957	26406	14.423	13.668	0.979171	26.2486	0.00362607	2.22845	254.19
10	0	8333.33	333432	26775.9	12.4763	13.747	1.16146	22.5979	0.00418214	2.62917	143.521
10	0	2777.78	490195	36505.7	13.4224	18.7621	1.46658	24.369	0.00390263	2.62925	153.61
10	0	925.926	364225	29045.5	12.5069	15.7438	1.32294	22.6188	0.00436777	2.35535	173.289
10	0	308.642	397400	34323	11.5863	18.0867	1.64883	20.9183	0.00457734	2.5064	135.082
10	0	102.881	308524	27792.8	11.083	18.3954	1.76539	19.8248	0.00580549	2.77171	150.308
10	0	34.2936	293991	28874.1	10.1799	19.5016	2.0483	18.1401	0.00635541	4.07657	22.3112
10	0	11.4312	227374	34832.9	6.48928	16.7986	2.763	11.5181	0.00695149	5.22936	87.7359
10	0	3.81039	53253.6	17219.3	3.09635	6.79387	2.40773	5.38356	0.0106818	5.61375	78.5551
10	0	1.27013	11719.4	13169.6	0.892192	1.77189	2.19654	1.54121	0.0121164	6.4657	9.5131
10	0	0.423377	3204.7	12487.1	0.25718	0.520017	2.24126	0.443074	0.0127567	5.75865	70.2851
10	0	0	1827.31	13264	0.137671	0.247379	1.97258	0.238823	0.011167	5.33141	93.6822
10	25000	0	364890	28656.4	12.6447	16.851	1.39751	22.8182	0.00463798	3.3289	112.099
10	8333.33	0	323605	30351.1	10.6856	17.5546	1.74822	19.1775	0.0053498	3.72583	115.782
10	2777.78	0	308097	33631.5	9.17239	24.6875	2.90201	16.2315	0.00742876	4.83425	111.271
10	925.926	0	206525	27891.2	7.40636	18.7766	2.74368	13.0444	0.00822199	5.13671	118.803
10	308.642	0	93354	19584.9	4.76545	12.348	2.84321	8.27414	0.0109752	6.0331	80.932
10	102.881	0	30285.1	15050.2	2.01008	5.07601	2.79363	3.45875	0.0130589	7.3447	-16.098
10	34.2936	0	8565.47	13379.8	0.639768	1.48263	2.56799	1.09952	0.0133651	7.09178	16.0299
10	11.4312	0	2871.54	12336.6	0.232689	0.53667	2.5639	0.398751	0.0141176	7.30733	11.5106
10	3.81039	0	2270.47	13041.4	0.173903	0.428563	2.7384	0.297902	0.0142173	7.42938	6.0308
10	1.27013	0	1788.58	12673.2	0.14128	0.316662	2.49004	0.2426	0.0135832	5.04194	157.659
10	0.423377	0	1708.06	12021.3	0.142026	0.250075	1.93921	0.245642	0.0118337	5.70056	88.151
10	0	0	1743.11	12336.7	0.141354	0.235778	1.83304	0.245219	0.0111599	5.36212	93.9565
140430_Pbad_LuxR_S123
Ara	C12	C6	F(EYFP/OD)	F(ECFP/OD)	F(EYFP/ECFP)	P(EYFP/OD)	P(ECFP/OD)	P(EYFP/ECFP)	mu	K	lag
0	0	25000	90327.7	16924.6	5.33771	10.5211	2.15314	9.31163	0.00997053	5.3271	79.0635
0	0	6250	62124.6	14535	4.27029	8.80402	2.26672	7.3939	0.0115526	5.306	91.2461
0	0	1562.5	32041.7	10389.2	3.07422	7.30001	2.65149	5.22899	0.0162187	8.85426	-78.1431
0	0	390.625	11769.9	7897.35	1.4916	2.92572	2.20607	2.52905	0.0172198	5.44366	149.311
0	0	97.6562	4474.09	6966.94	0.645323	1.25923	2.21334	1.08932	0.0187324	6.5819	86.0458
0	0	24.4141	1805.56	8560.71	0.212168	0.314664	1.6547	0.364492	0.0134306	5.0964	119.461
0	0	6.10352	1276.88	10297.5	0.123558	0.18425	1.63627	0.213791	0.0117077	4.49531	145.756
0	0	0	1394.06	12053.5	0.11482	0.235423	2.25496	0.19749	0.0131301	4.94672	150.948
0	25000	0	4906.06	9946.1	0.491809	0.846349	1.90229	0.845224	0.0133328	5.09584	100.792
0	6250	0	4013.72	9646.91	0.414617	0.741749	1.98166	0.71072	0.0140052	5.39553	83.0139
0	1562.5	0	3436.94	7881.57	0.436359	0.957202	2.47679	0.736855	0.0186003	6.77417	47.9711
0	390.625	0	2328.2	6593.05	0.352781	0.647807	2.06987	0.595741	0.0185886	5.31299	137.403
0	97.6562	0	1653.67	5061.38	0.32831	0.553664	1.92442	0.550852	0.0210268	6.43242	90.7299
0	24.4141	0	1344.32	6417.07	0.210549	0.267023	1.42064	0.359943	0.0147389	4.91112	122.871
0	6.10352	0	1260.28	8010.84	0.157116	0.200244	1.40678	0.270861	0.0125634	4.31803	140.644
0	0	0	1262.58	10093.8	0.124955	0.2092	1.85141	0.215075	0.012951	4.89563	125.283
0.5	0	25000	190090	21748.5	8.76198	16.739	2.06965	15.4485	0.00801536	4.58056	98.7257
0.5	0	6250	137883	18598.8	7.40966	14.933	2.19395	12.9621	0.00942919	5.30254	55.1262
0.5	0	1562.5	103557	17007.1	6.07966	14.1599	2.55555	10.5412	0.0112502	5.78798	47.6176
0.5	0	390.625	55938.7	13124.6	4.25261	10.9156	2.85256	7.27485	0.0145556	7.11878	10.8719
0.5	0	97.6562	20442.1	9954.88	2.05164	4.07402	2.21151	3.50694	0.0147737	5.63931	98.0559
0.5	0	24.4141	5216.31	8586.83	0.607761	0.958917	1.75426	1.04201	0.0139527	5.09003	106.856
0.5	0	6.10352	1781.78	9154.71	0.194578	0.320436	1.82818	0.333879	0.0137361	4.91674	118.576
0.5	0	0	1407.29	10933.4	0.128121	0.251768	2.17157	0.219888	0.0136849	5.40504	102.321
0.5	25000	0	12182.7	10365	1.17441	2.29476	2.17172	2.0117	0.0141962	5.16725	101.499
0.5	6250	0	7597.22	10428.4	0.727218	1.33539	2.0337	1.24892	0.0135133	5.28455	82.3967
0.5	1562.5	0	5369.89	9667.54	0.554504	0.97537	1.95061	0.951125	0.0138339	5.09642	94.4301
0.5	390.625	0	4349.55	9636.75	0.451177	1.11704	2.78447	0.764086	0.017607	6.33009	64.5328
0.5	97.6562	0	2752.29	8943.14	0.308192	0.5884	2.13675	0.525435	0.0155181	5.37848	106.266
0.5	24.4141	0	1910.06	9109.12	0.209624	0.326444	1.72541	0.360387	0.0132437	4.92277	100.889
0.5	6.10352	0	1385.81	9047.52	0.152984	0.243888	1.76666	0.26272	0.0135252	4.73646	122.515
0.5	0	0	1405.35	11173.8	0.125448	0.235497	2.07364	0.215832	0.0130569	5.18525	114.72
1	0	25000	231757	23952.7	9.71164	21.0149	2.34978	17.104	0.0082047	4.2305	72.9714
1	0	6250	209016	23435.6	8.9286	17.8368	2.15873	15.7608	0.00781634	4.62762	56.8062
1	0	1562.5	188079	23628.8	7.96182	21.9056	3.00584	13.8894	0.00997006	5.43035	60.7062
1	0	390.625	114953	19164.2	5.99475	16.037	2.94034	10.386	0.0114192	5.10109	133.267
1	0	97.6562	48325.1	13121.7	3.6803	9.56278	2.89362	6.29253	0.0146999	5.9989	83.9688
1	0	24.4141	11633.8	10165	1.14358	1.90374	1.84049	1.96929	0.0128347	4.98605	103.423
1	0	6.10352	2453.78	9471.99	0.258283	0.388817	1.65867	0.445315	0.0125385	4.22233	152.777
1	0	0	1401.26	10967.3	0.127427	0.254223	2.21016	0.218581	0.0138223	5.31497	114.262
1	25000	0	26758	12457	2.14665	4.49437	2.31737	3.69296	0.0130789	5.22303	99.2189
1	6250	0	12941.6	10844.7	1.19208	2.36597	2.2029	2.04424	0.013898	5.41909	74.0972
1	1562.5	0	8602.86	10474.2	0.82047	1.79575	2.44131	1.40005	0.0152614	5.68359	82.1162
1	390.625	0	5888.37	10553.5	0.556654	1.50197	3.0279	0.942947	0.0175256	6.8448	36.2947
1	97.6562	0	3303.22	9987.91	0.3306	0.790864	2.68365	0.561306	0.0167829	5.81093	92.7915
1	24.4141	0	2060.89	9701.87	0.212317	0.387469	2.02884	0.36371	0.0141774	5.13626	102.141
1	6.10352	0	1464.72	9391.73	0.155835	0.260048	1.85063	0.267528	0.0136103	4.90225	110.151
1	0	0	1469.93	11143.8	0.131748	0.293746	2.48262	0.225178	0.0148019	5.65195	106.008
2	0	25000	183736	23035.4	7.98976	19.0554	2.59782	14	0.00911815	4.84782	77.5214
2	0	6250	163278	22354	7.31208	14.6042	2.16202	12.8846	0.00811583	4.66679	84.5184
2	0	1562.5	84993.3	15624.1	5.43515	11.7967	2.38447	9.41832	0.0113759	5.53666	59.639
2	0	390.625	81557.8	17395.8	4.6834	13.8455	3.27214	8.05379	0.0131798	5.07885	148.985
2	0	97.6562	37056.1	13351.9	2.76844	5.97937	2.38258	4.76989	0.012705	5.40244	81.8278
2	0	24.4141	6856.73	10981.7	0.623039	1.1536	2.04648	1.07177	0.0130947	5.00543	107.295
2	0	6.10352	2544.64	9652.79	0.263226	0.466921	1.96827	0.451332	0.0139344	4.85581	121.081
2	0	0	1436.07	11257.1	0.127428	0.259717	2.26114	0.218609	0.0137912	5.33644	116.597
2	25000	0	34942.1	13327.2	2.6204	5.06249	2.1266	4.53335	0.0117427	5.02324	93.0138
2	6250	0	27660.8	11958.8	2.31234	4.46007	2.13237	3.98415	0.0126982	4.80728	107.314
2	1562.5	0	15903.1	11624.7	1.36644	2.8068	2.27663	2.34635	0.0135528	5.30391	90.4866
2	390.625	0	8328.6	10564.2	0.786962	1.96828	2.80048	1.33677	0.0166335	6.70389	30.1807
2	97.6562	0	3435.19	10546.5	0.325683	0.700791	2.40037	0.556218	0.0150181	5.06837	116.623
2	24.4141	0	2181.81	10462	0.207673	0.35493	1.88271	0.3577	0.0127801	4.86041	110.678
2	6.10352	0	1450.84	9848.5	0.146547	0.235181	1.76579	0.25245	0.0127472	4.66308	122.124
2	0	0	1343.02	10819.4	0.123635	0.211999	1.88714	0.213195	0.0125038	4.7043	136.428
4	0	25000	264522	24522.9	10.8762	18.4968	1.83734	19.3411	0.00664189	3.41914	59.7189
4	0	6250	250351	24300.2	10.3742	20.0345	2.09403	18.3567	0.00742098	3.58193	55.5805
4	0	1562.5	234221	23466	9.98762	20.2557	2.19162	17.6214	0.00790031	4.07762	18.7082
4	0	390.625	187815	20022.8	9.23192	24.8695	2.91006	16.0263	0.0109841	7.27555	-168.635
4	0	97.6562	236974	29735.9	7.95913	24.4137	3.33038	13.9498	0.00907107	4.87751	87.9306
4	0	24.4141	100170	19915	5.02126	11.2713	2.44429	8.77115	0.00971052	4.90101	119.263
4	0	6.10352	15235.1	10894.4	1.397	2.35738	1.86127	2.41079	0.0123232	4.59135	129.704
4	0	0	1412.52	10916.7	0.129179	0.231348	1.97841	0.222444	0.012843	5.1571	107.971
4	25000	0	135960	20334.5	6.69065	15.045	2.45288	11.6947	0.00958676	4.86847	96.6496
4	6250	0	78119.4	15908.5	4.90954	10.9914	2.46246	8.5031	0.0114913	4.99158	99.3006
4	1562.5	0	53798.8	14469.8	3.71683	8.60704	2.55925	6.40599	0.0126263	5.2373	93.9488
4	390.625	0	1091.26	392.974	1.56886	1.35294	0.57464	2.53446	0.0471514	5.94838	28.1396
4	97.6562	0	141.598	-115.444	0.155373	0.88842	-0.878639	0.24405	0.1163	5.42693	32.487
4	24.4141	0	2403.52	10901.5	0.220013	0.378949	1.8991	0.379404	0.0124929	4.62695	120.186
4	6.10352	0	1550.3	10119.9	0.152922	0.24881	1.79577	0.26353	0.0126553	5.03722	92.5654
4	0	0	1390.81	10872.9	0.127395	0.221799	1.91669	0.219593	0.0125971	5.12117	108.249
8	0	25000	279436	25579.9	11.0283	14.932	1.45062	19.8003	0.00527982	3.30097	13.24
8	0	6250	291799	27235.4	10.8292	15.6935	1.55484	19.4385	0.00530969	3.00279	47.0978
8	0	1562.5	248955	24996.7	9.99728	21.2861	2.30715	17.646	0.00782845	3.14532	107.611
8	0	390.625	183770	19480.8	9.39681	20.7165	2.39562	16.4132	0.00972437	6.32468	-99.4807
8	0	97.6562	1163.3	58.5234	1.05269	61.6033	3.82198	1.62643	0.354543	4.68019	42.6917
8	0	24.4141	239175	35057.2	6.81133	15.3573	2.40444	12.15	0.00618343	4.41672	109.681
8	0	6.10352	49614.2	15832.9	3.12995	6.08088	2.12363	5.44958	0.0103638	4.35706	152.613
8	0	0	1458.95	11457.3	0.126351	0.205744	1.77768	0.218815	0.0115108	4.55733	136.553
8	25000	0	246001	28338.7	8.70542	19.1582	2.37411	15.4194	0.00725845	4.43618	63.917
8	6250	0	191160	24540.1	7.79975	16.1197	2.2327	13.7743	0.0077418	4.6253	71.5465
8	1562.5	0	129594	20841	6.22101	14.6993	2.57931	10.8636	0.00977033	5.02378	85.4346
8	390.625	0	60284	15079.3	3.9973	10.5933	2.9398	6.865	0.0135104	6.11067	43.6931
8	97.6562	0	14000.2	11744.5	1.19159	2.09417	1.93719	2.05898	0.0120216	4.87504	106.997
8	24.4141	0	3483.09	11502.3	0.301905	0.509615	1.85419	0.522106	0.0118279	5.03439	96.905
8	6.10352	0	1712.7	11001.2	0.154663	0.235578	1.66328	0.2681	0.0112998	4.47615	129.121
8	0	0	1381.02	10651.7	0.129085	0.212375	1.80818	0.222813	0.0122678	4.74194	133.931
140507_Pbad_LuxR_S123
Ara	C12	C6	F(EYFP/OD)	F(ECFP/OD)	F(EYFP/ECFP)	P(EYFP/OD)	P(ECFP/OD)	P(EYFP/ECFP)	mu	K	lag
0	0	25000	36142.3	9455.29	3.82828	5.50588	1.58945	6.5968	0.0121835	5.56712	267.066
0	0	6250	31166.4	10754.8	2.898	4.25076	1.61182	5.01486	0.011229	5.55268	223.937
0	0	1562.5	9908.63	5764.56	1.7158	1.91902	1.24315	2.92998	0.0144784	7.94578	113.942
0	0	390.625	3716.07	4444	0.835745	1.214	1.64731	1.40055	0.020689	5.50155	302.333
0	0	97.6562	1115.34	3003.26	0.368282	0.464725	1.43149	0.612158	0.0242414	7.11531	220.153
0	0	24.4141	616.585	3500.1	0.175339	0.195262	1.25633	0.294151	0.0202675	5.95738	255.517
0	0	6.10352	658.501	5244.39	0.126387	0.157373	1.40645	0.214159	0.0167619	5.17201	294.53
0	0	0	653.65	5014.85	0.130806	0.168405	1.4538	0.221046	0.0176453	5.96341	250.712
0	25000	0	2589.72	8383.83	0.3079	0.499677	1.80099	0.525858	0.0144401	5.11878	280.378
0	6250	0	2271.99	7703.7	0.293965	0.414497	1.56147	0.503113	0.0138773	5.35358	226.599
0	1562.5	0	1739.69	5716.68	0.305443	0.421062	1.55337	0.517325	0.0169082	6.94502	176.505
0	390.625	0	1073.96	3744.59	0.28606	0.399433	1.58722	0.477278	0.0225248	5.3817	292.167
0	97.6562	0	749.776	2988.08	0.249175	0.294891	1.34186	0.414964	0.0233564	7.28029	175.546
0	24.4141	0	557.853	3191.27	0.173288	0.168533	1.09098	0.291187	0.0196425	5.53211	254.865
0	6.10352	0	560.248	3960.45	0.141067	0.155705	1.24188	0.237741	0.018574	5.08315	284.604
0	0	0	604.215	4671.31	0.129256	0.152995	1.33012	0.218562	0.0174384	5.03452	293.587
0.5	0	25000	146850	20386.7	7.21381	15.3507	2.31804	12.6106	0.00917424	5.24749	276.826
0.5	0	6250	110488	17573.9	6.30282	10.9434	1.88946	11.0407	0.00879663	5.81628	221.058
0.5	0	1562.5	49526.5	11513.7	4.29731	7.84921	2.01658	7.39391	0.0125402	6.50223	206.25
0.5	0	390.625	13571	5727.32	2.36263	2.56224	1.20293	4.03839	0.0142198	8.88327	75.4749
0.5	0	97.6562	3842.56	3879.33	0.98997	1.11562	1.27273	1.66583	0.0191273	6.66915	214.309
0.5	0	24.4141	1230.14	4097.93	0.299531	0.350592	1.31889	0.504353	0.018891	5.57961	272.426
0.5	0	6.10352	734.84	4779.52	0.154372	0.187972	1.37534	0.260936	0.0175595	5.30694	261.493
0.5	0	0	898.991	6977.86	0.129373	0.211565	1.84173	0.219342	0.0165855	5.72286	256.171
0.5	25000	0	4161.5	8606.86	0.483254	0.843219	1.94517	0.82384	0.0149467	5.20935	262.289
0.5	6250	0	3198.62	8216.15	0.389138	0.297736	0.828218	0.683261	0.00837692	5.84452	-16.275
0.5	1562.5	0	2894.05	8717.16	0.331246	0.477519	1.59197	0.569068	0.0129119	7.17729	97.8483
0.5	390.625	0	2099.86	7337.63	0.28657	0.501696	1.96724	0.485589	0.0167586	7.02929	165.104
0.5	97.6562	0	1120.35	5077.39	0.222031	0.314292	1.60759	0.374066	0.0186912	6.66062	212.008
0.5	24.4141	0	776.626	4760.61	0.163698	0.196249	1.35267	0.276821	0.017414	5.1744	271.341
0.5	6.10352	0	750.916	5134.01	0.146518	0.203211	1.56607	0.247162	0.0182432	5.25474	264.555
0.5	0	0	746.868	5806.82	0.129092	0.194286	1.70029	0.218073	0.0177613	5.48415	277.094
1	0	25000	265528	28258.4	9.42118	21.4548	2.45958	16.6302	0.00747925	4.75948	267.51
1	0	6250	221456	27177.9	8.14927	17.6143	2.32722	14.3934	0.00738425	4.93725	265.363
1	0	1562.5	142031	20963.4	6.78207	14.6663	2.35351	11.8614	0.0090874	6.92999	176.273
1	0	390.625	57269.5	13088.5	4.37443	11.5149	2.93444	7.45957	0.0148658	5.0416	345.594
1	0	97.6562	16096	7391.48	2.17876	3.93039	2.02697	3.68895	0.0170111	6.55107	234.847
1	0	24.4141	3899.74	6719.76	0.580883	0.957342	1.85296	0.983329	0.0170732	5.25322	267.321
1	0	6.10352	1018.61	5405.81	0.189044	0.241413	1.43728	0.320426	0.0166662	5.04763	266.78
1	0	0	850.179	6708.16	0.127331	0.188684	1.66614	0.216343	0.0159271	5.47146	256.29
1	25000	0	7255.95	9401.91	0.770943	1.42074	2.05072	1.31596	0.0145908	5.71279	230.781
1	6250	0	4736.36	8856.94	0.534139	0.835629	1.73391	0.915315	0.0135493	5.55878	206.548
1	1562.5	0	3735.04	9051.76	0.412011	0.655344	1.76194	0.70618	0.0134959	7.30797	94.0727
1	390.625	0	2453.61	8281.78	0.296378	0.7066	2.69433	0.498861	0.0190235	4.9594	298.13
1	97.6562	0	1641.35	8054.74	0.203485	0.245514	1.32857	0.350885	0.0120215	8.69379	2.50752
1	24.4141	0	994.769	6245.8	0.160222	0.243953	1.72043	0.271236	0.0170612	5.41452	254.909
1	6.10352	0	774.669	5707.42	0.136012	0.199191	1.6512	0.229859	0.0176216	5.03203	283.212
1	0	0	887.737	6882.63	0.129472	0.230658	2.01283	0.218725	0.0177471	5.53296	280.387
2	0	25000	372501	31678.8	11.832	21.5582	1.95112	21.1406	0.00565876	5.30823	129.561
2	0	6250	371564	34008.6	10.9838	19.6887	1.9119	19.6856	0.00524108	4.14327	227.464
2	0	1562.5	299454	34303.4	8.7405	22.2841	2.74143	15.4758	0.00699291	5.31407	213.993
2	0	390.625	158412	23762.1	6.664	23.1369	3.82354	11.5017	0.0118126	4.78412	389.475
2	0	97.6562	61334.1	15312.3	4.00749	6.78271	1.84584	6.99055	0.00958204	9.93868	-30.8572
2	0	24.4141	8526.42	7709.31	1.10646	2.01856	2.04738	1.8755	0.0166535	5.47883	261.159
2	0	6.10352	1674.28	6501.04	0.257405	0.389088	1.69363	0.436609	0.0164422	4.9072	280.049
2	0	0	796.25	6030.31	0.132606	0.210826	1.79836	0.223868	0.0179756	5.49054	274.677
2	25000	0	17481.3	9884.74	1.76497	3.3796	2.12775	3.01415	0.0144602	5.47783	250.558
2	6250	0	10517.2	9371.28	1.1208	1.88898	1.86893	1.91934	0.0137235	5.25865	239.548
2	1562.5	0	6392.02	9155.97	0.697865	1.17198	1.86547	1.19415	0.0139267	5.37581	225.472
2	390.625	0	3142.78	8684.45	0.361508	0.852687	2.65619	0.609772	0.0182751	4.93793	306.955
2	97.6562	0	1748.71	8141.23	0.214689	0.478511	2.5121	0.362016	0.0183805	4.9078	301.014
2	24.4141	0	1098.1	6942.04	0.158585	0.259054	1.83691	0.268844	0.0166133	4.97684	274.479
2	6.10352	0	825.319	6032.64	0.136914	0.184559	1.51017	0.23256	0.0160109	4.76911	277.809
2	0	0	814.399	6260.7	0.130369	0.197179	1.7018	0.220802	0.0169122	5.32858	275.021
4	0	25000	353954	30783.8	11.5479	19.9153	1.84146	20.6536	0.00552251	3.37398	302.548
4	0	6250	447362	38340.9	11.723	22.0006	1.99537	21.0641	0.00490672	4.05522	224.306
4	0	1562.5	355464	36114	9.85892	25.1683	2.74102	17.488	0.00671117	4.30757	234.823
4	0	390.625	346663	38905.5	8.91553	32.5468	3.95695	15.6491	0.00843404	3.39395	420.413
4	0	97.6562	197749	28621.5	6.90616	21.3574	3.36656	12.0578	0.00940907	6.31703	237.964
4	0	24.4141	42213.6	11626.2	3.62861	7.41928	2.26704	6.21898	0.0135122	5.23936	311.264
4	0	6.10352	3957.69	6022.9	0.656874	0.923611	1.57592	1.11402	0.01649	5.00061	282.995
4	0	0	783.542	5994.74	0.131147	0.186937	1.60485	0.222238	0.0167423	5.19976	279.384
4	25000	0	57411.3	13663	4.19916	8.46841	2.22116	7.24477	0.0118988	5.68626	251.263
4	6250	0	32959.1	11425.3	2.88283	4.97779	1.90348	4.96925	0.0121068	5.73584	217.148
4	1562.5	0	16988	10186.5	1.66359	2.9439	1.95742	2.85269	0.0133762	7.09021	134.544
4	390.625	0	187.42	811.727	0.229062	0.0429782	0.208567	0.388724	0.0162917	4.92495	-8.53678
4	97.6562	0	59.0718	644.148	0.116982	0.0061612	0.0730724	0.204516	0.00915837	5.49743	-175.592
4	24.4141	0	1248.99	8022.6	0.155617	0.28844	2.07647	0.264017	0.0163713	5.01098	280.119
4	6.10352	0	867.727	6316.65	0.137352	0.217375	1.77873	0.232342	0.0173112	5.3101	266.109
4	0	0	797.659	6284.98	0.126895	0.184327	1.6278	0.215282	0.0163784	5.12002	281.575
8	0	25000	377411	28790	13.14	18.542	1.49676	23.6111	0.00490235	3.71582	315.819
8	0	6250	390749	29225.4	13.2553	16.8487	1.32775	23.9218	0.00435793	4.18106	290.006
8	0	1562.5	381321	35277.7	10.7667	31.2354	3.11442	18.9956	0.00756259	2.43802	457.002
8	0	390.625	63801.7	8675.31	7.28838	3.77363	0.546482	13.0124	0.00576558	3.8902	104.103
8	0	97.6562	103.546	80.3476	0.127168	0.204199	0.188757	0.202982	0.0615454	6.33024	-4.60044
8	0	24.4141	126865	21026	6.03495	11.1225	1.9918	10.6203	0.00798729	5.75664	335.793
8	0	6.10352	14497.7	7893.52	1.83728	2.91539	1.76999	3.13304	0.0148673	4.52144	341.535
8	0	0	774.812	5784.59	0.133752	0.178488	1.49335	0.226942	0.0163431	4.47939	319.089
8	25000	0	181728	23301.2	7.82182	17.0926	2.37435	13.7284	0.00844611	5.00421	324.677
8	6250	0	123191	19701.9	6.26962	12.464	2.16553	10.9737	0.0089441	5.76047	244.786
8	1562.5	0	63152.4	14820.2	4.26282	8.74906	2.25743	7.37221	0.0113602	5.73953	255.268
8	390.625	0	14587.1	10106.1	1.43929	2.87673	2.22076	2.45615	0.0146647	7.23787	160.463
8	97.6562	0	3319.8	8905.35	0.37238	0.674321	2.01775	0.634767	0.0149724	5.72661	240.408
8	24.4141	0	1055.32	6252.5	0.168935	0.222367	1.4716	0.28758	0.0153619	4.90138	280.915
8	6.10352	0	826.341	5873.33	0.140335	0.192764	1.53613	0.238002	0.0164853	4.66513	302.882
8	0	0	838.928	6287.48	0.133427	0.191253	1.60572	0.226477	0.0162258	4.69111	304.225

## Sheet: PbadLasR123
140527_Pbad_LasR_R123
Ara	C12	C6	F(EYFP/OD)	F(ECFP/OD)	F(EYFP/ECFP)	P(EYFP/OD)	P(ECFP/OD)	P(EYFP/ECFP)	mu	K	lag
0	0	25000	42740	8623.44	4.9498	6.27613	1.39538	8.56395	0.0118596	5.66747	192.768
0	0	6250	37777.8	8888.14	4.22734	5.74941	1.4926	7.30403	0.0121748	5.38996	170.734
0	0	1562.5	16652.5	5242.74	3.14113	3.12819	1.09539	5.3843	0.0141689	5.28953	167.735
0	0	390.625	4701.94	2481.49	1.87646	1.68369	1.0114	3.14309	0.0219746	5.44349	182.976
0	0	97.6562	1263.12	1465.45	0.844267	0.603234	0.804114	1.40092	0.0264454	5.43511	169.249
0	0	24.4141	519.496	1708.71	0.297699	0.239194	0.902899	0.494554	0.0258392	5.43651	165.881
0	0	6.10352	446.06	2730.24	0.159856	0.132164	0.914774	0.269512	0.0193892	5.45363	140.829
0	0	0	413.309	2542.92	0.159972	0.136773	0.955248	0.268674	0.0208655	6.98085	81.9028
0	25000	0	2066.64	6514.56	0.318826	0.393699	1.38105	0.546222	0.0143104	4.86819	173.351
0	6250	0	1353.27	5969.59	0.22517	0.280072	1.37909	0.38458	0.0151702	4.83463	170.573
0	1562.5	0	979.143	3903.21	0.248715	0.320029	1.44756	0.417897	0.0206956	7.22606	76.4921
0	390.625	0	599.1	2891.89	0.204965	0.218097	1.19894	0.343127	0.0222126	5.31632	173.193
0	97.6562	0	392.577	1949.69	0.197491	0.171908	0.978236	0.32861	0.0250258	5.37215	159.576
0	24.4141	0	351.519	1744.18	0.195804	0.159511	0.907897	0.325431	0.0256009	7.01976	92.311
0	6.10352	0	411.631	2796.53	0.145775	0.12212	0.938231	0.245761	0.0194058	5.04377	171.662
0	0	0	386.059	2426.1	0.157131	0.120273	0.8562	0.264453	0.0200484	5.42636	142.784
0.5	0	25000	59157.4	12151.5	4.84436	8.45198	1.91109	8.39028	0.0116223	4.85464	229.746
0.5	0	6250	42870.3	10169.7	4.19686	6.73628	1.7654	7.24257	0.0124621	4.71862	223.383
0.5	0	1562.5	21429.7	6909.28	3.08514	4.06359	1.45773	5.28647	0.0142637	7.79483	28.4354
0.5	0	390.625	4714.66	2842.17	1.61558	1.86898	1.28677	2.69694	0.0234757	5.30106	197.201
0.5	0	97.6562	1102.51	1313.59	0.811683	0.496189	0.677971	1.34939	0.0254669	5.35477	147.288
0.5	0	24.4141	544.132	1737.91	0.304308	0.206455	0.751994	0.508729	0.0228188	6.73798	79.9511
0.5	0	6.10352	470.962	2692.29	0.172792	0.145529	0.942137	0.290893	0.0199398	5.9677	119.555
0.5	0	0	437.78	2590.69	0.16706	0.127562	0.853137	0.281822	0.0191737	7.98779	14.2757
0.5	25000	0	2777.18	7112.74	0.391007	0.582036	1.66474	0.667512	0.0153042	5.12882	176.085
0.5	6250	0	2039.78	6554.08	0.309523	0.434456	1.55991	0.528089	0.0154779	5.30041	150.546
0.5	1562.5	0	1989.25	6995.46	0.281482	0.413817	1.62473	0.480667	0.0152249	5.66692	135.379
0.5	390.625	0	969.243	2738.59	0.345851	0.297554	0.951899	0.582369	0.0198535	7.02266	74.5561
0.5	97.6562	0	519.316	1197.92	0.382529	0.231069	0.611037	0.636174	0.0252824	9.99936	-57.1296
0.5	24.4141	0	530.528	2060.87	0.253245	0.185497	0.819509	0.424529	0.0216344	6.06955	102.69
0.5	6.10352	0	536.525	2907.31	0.182801	0.176442	1.08509	0.307082	0.0207797	6.33227	107.186
0.5	0	0	458.558	2811.68	0.159571	0.156506	1.09048	0.267719	0.0212941	6.54633	99.9015
1	0	25000	61449.7	12339.2	4.9579	9.0525	2.00329	8.57692	0.0118876	5.28901	200.388
1	0	6250	42334.9	10056.6	4.19382	6.90962	1.81595	7.2269	0.0128106	4.95814	205.498
1	0	1562.5	26725.3	8842.19	3.01336	4.74447	1.74221	5.17626	0.0136096	6.31892	128.882
1	0	390.625	9278.97	6176.63	1.48942	2.80618	2.11383	2.50931	0.0196561	5.23295	216.165
1	0	97.6562	1783.05	2652.18	0.648825	0.67731	1.14898	1.08464	0.022836	5.30181	186.715
1	0	24.4141	690.891	2181.32	0.311131	0.232673	0.834399	0.522234	0.0211079	8.20189	14.4476
1	0	6.10352	487.65	2813.33	0.17068	0.132893	0.864419	0.288612	0.0183297	5.6479	113.93
1	0	0	485.496	3034.99	0.155073	0.162476	1.15342	0.260346	0.0210206	5.79037	134.255
1	25000	0	3745.92	7505	0.500565	0.772148	1.7266	0.855069	0.0151276	5.18414	179.201
1	6250	0	3106.46	7639.44	0.404758	0.653554	1.79517	0.690888	0.0153454	4.87048	189.738
1	1562.5	0	2815.66	7167.63	0.390679	0.530726	1.50286	0.669587	0.0142031	6.21042	91.0435
1	390.625	0	1861.79	4733.06	0.383951	0.637275	1.84119	0.644105	0.0213347	5.10811	201.831
1	97.6562	0	916.907	2451	0.362611	0.396925	1.21527	0.603581	0.0248426	5.1959	192.416
1	24.4141	0	682.096	2385.92	0.2804	0.202722	0.801955	0.472692	0.019429	5.03176	141.14
1	6.10352	0	557.487	2732.25	0.200912	0.159058	0.88035	0.33918	0.0189048	6.26864	84.2076
1	0	0	499.34	3002.41	0.164271	0.174257	1.19154	0.275394	0.0216071	6.22198	120.607
2	0	25000	67254.9	13333.1	5.02278	9.61035	2.09724	8.69925	0.0116236	4.4052	256.538
2	0	6250	45062.5	10605.1	4.23651	7.50544	1.95571	7.29487	0.0129998	4.57331	234.136
2	0	1562.5	25823.3	8597.82	2.99397	4.73258	1.75094	5.1368	0.0139223	6.68642	104.436
2	0	390.625	10253.8	6959.87	1.46902	3.22111	2.47741	2.47167	0.0201592	5.18561	238.14
2	0	97.6562	1991.88	2945.16	0.654068	0.824089	1.39356	1.09033	0.0241312	5.21329	201.246
2	0	24.4141	753.107	2828.61	0.261352	0.264547	1.13021	0.43805	0.0217003	5.22999	172.374
2	0	6.10352	511.532	2922.28	0.174418	0.158359	1.02459	0.293612	0.0199644	6.43688	90.0462
2	0	0	403.519	2490.11	0.161174	0.180316	1.27579	0.268008	0.0253516	6.57277	119.876
2	25000	0	4605.67	8087.5	0.572048	0.921528	1.80405	0.978258	0.0148149	5.32876	176.108
2	6250	0	4166.53	7687.9	0.539228	0.834026	1.71569	0.922117	0.0148194	4.916	181.635
2	1562.5	0	4889.88	7917.77	0.612804	0.927984	1.67189	1.05002	0.0142718	5.00854	171.074
2	390.625	0	2533.33	6003.04	0.414301	0.852381	2.29413	0.695427	0.0210952	5.14464	210.936
2	97.6562	0	1550.69	3701.01	0.405864	0.585863	1.5944	0.678603	0.0227558	5.17604	196.482
2	24.4141	0	965.327	2659.69	0.354594	0.347268	1.08921	0.593855	0.022041	6.31806	114.632
2	6.10352	0	766.147	2646.49	0.284707	0.238046	0.931387	0.47921	0.0200127	5.76513	120.911
2	0	0	426.598	2542.09	0.165345	0.137971	0.932561	0.277918	0.020552	5.9514	112.019
4	0	25000	63737.9	12387.2	5.12782	9.63982	2.06674	8.86199	0.0121192	5.3057	202.208
4	0	6250	47265.3	10857.4	4.34169	8.03565	2.04538	7.47019	0.0131936	4.91124	224.997
4	0	1562.5	28924.1	9317.23	3.10485	4.38491	1.55836	5.36537	0.0121403	7.47956	40.4113
4	0	390.625	12283.7	7717.03	1.59127	3.12193	2.20582	2.69749	0.0174824	5.27944	224.292
4	0	97.6562	4298.65	6733.29	0.636631	1.21157	2.14225	1.07523	0.0187503	5.22479	214.367
4	0	24.4141	949.685	4039.33	0.231038	0.329417	1.59305	0.387407	0.0215215	5.15897	197.207
4	0	6.10352	447.159	2451.72	0.178947	0.135939	0.843598	0.301426	0.0197246	5.35614	132.07
4	0	0	431.752	2575.42	0.165969	0.132738	0.896521	0.279456	0.0198726	5.70427	120.306
4	25000	0	11621.1	8550.66	1.35077	2.31669	1.90012	2.31026	0.0147766	5.37192	176.343
4	6250	0	10986.9	8246.27	1.32373	2.18261	1.82584	2.26431	0.0147403	5.21272	173.99
4	1562.5	0	9784.65	7286.51	1.33134	1.97687	1.64183	2.2759	0.0149163	5.96713	127.692
4	390.625	0	866.913	581.17	1.29903	0.200716	0.150823	2.20956	0.0164002	5.30356	-30.5726
4	97.6562	0	614.918	501.084	0.918046	0.0852997	0.0764279	1.59182	0.0113711	5.50749	-155.182
4	24.4141	0	2727.67	3320.29	0.800241	0.883973	1.22058	1.34498	0.0205795	6.51081	113.073
4	6.10352	0	1201.29	2903.45	0.40318	0.435816	1.19946	0.675032	0.0221628	6.30042	118.694
4	0	0	446.251	2769.92	0.159535	0.142961	1.00619	0.268239	0.0204231	5.98348	113.505
8	0	25000	64743.2	12484.1	5.16916	10.3125	2.19799	8.91587	0.0125861	5.18089	223.345
8	0	6250	48353.8	11286.2	4.2798	7.76679	2.00444	7.37954	0.0126629	4.76093	240.856
8	0	1562.5	24935.2	8273.15	3.01447	5.55705	2.06372	5.13453	0.015973	5.27499	229.133
8	0	390.625	4865.74	2891.5	1.69141	0.868115	0.572675	2.90491	0.0136582	5.41792	45.4728
8	0	97.6562	117.491	145.653	0.270169	0.604724	0.907117	0.425683	0.104532	4.73156	43.5869
8	0	24.4141	791.792	3477.25	0.222632	0.22458	1.11358	0.375926	0.0188301	5.93324	124.765
8	0	6.10352	509.133	3102.7	0.161105	0.115434	0.787891	0.274238	0.0161645	4.91681	128.677
8	0	0	478.906	3241.46	0.146219	0.129977	0.99175	0.247285	0.018279	4.99354	156.248
8	25000	0	22504.7	8530.26	2.62788	4.22683	1.78196	4.50454	0.0141672	5.0723	200.595
8	6250	0	22718.3	8981.25	2.50763	4.02025	1.76375	4.30805	0.0135785	5.27309	187
8	1562.5	0	23530.3	8713.47	2.68352	3.68698	1.50821	4.63147	0.0124367	7.01592	56.7296
8	390.625	0	18104.9	7074.9	2.57167	4.44891	1.95287	4.36475	0.0170847	5.30413	213.885
8	97.6562	0	13508.6	5801.18	2.29952	3.69721	1.79043	3.88778	0.018383	5.29107	189.903
8	24.4141	0	6352.47	3857.47	1.61164	1.52537	1.0396	2.73764	0.0168165	5.76723	122.717
8	6.10352	0	2859.51	3074.29	0.91492	0.790735	0.959002	1.54628	0.0185113	5.31245	141.619
8	0	0	599.678	4273.78	0.139092	0.137965	1.10184	0.236639	0.0163285	5.00479	153.54
140601_Pbad_LasR_R123
Ara	C12	C6	F(EYFP/OD)	F(ECFP/OD)	F(EYFP/ECFP)	P(EYFP/OD)	P(ECFP/OD)	P(EYFP/ECFP)	mu	K	lag
0	0	25000	38721.2	7481.91	5.1543	6.63095	1.42012	8.84496	0.0132626	4.84521	202.08
0	0	6250	41777	9364.14	4.43064	6.64958	1.64744	7.62421	0.0125794	4.8266	172.79
0	0	1562.5	18276.8	5325.81	3.44154	3.89098	1.26696	5.85798	0.0154728	5.25377	163.365
0	0	390.625	5881.72	2845.66	2.06253	2.35584	1.30218	3.43373	0.0236329	6.6922	106.368
0	0	97.6562	2145.51	2842.3	0.74161	0.976768	1.48449	1.22953	0.0256542	5.45477	169.331
0	0	24.4141	1066.53	3775.34	0.283434	0.303179	1.21182	0.477426	0.0188582	6.649	61.7811
0	0	6.10352	608.442	4077.6	0.148869	0.174551	1.32131	0.250678	0.0189745	6.09185	86.9659
0	0	0	611.05	4814.11	0.125862	0.164937	1.4646	0.212396	0.0182116	6.15835	84.347
0	25000	0	2568.31	6892.09	0.370758	0.505645	1.51185	0.632915	0.0146472	4.27519	168.44
0	6250	0	1695.99	7089.02	0.238994	0.325477	1.51435	0.408371	0.0143851	4.49095	141.705
0	1562.5	0	1157.57	5919.36	0.194573	0.271482	1.55679	0.330016	0.0165462	4.36774	169.732
0	390.625	0	876.556	5350.47	0.161826	0.201009	1.37478	0.274699	0.0162919	4.47275	160.732
0	97.6562	0	399.344	1852.6	0.210299	0.193654	1.03271	0.347965	0.0267025	5.80466	90.2761
0	24.4141	0	428.13	2569.91	0.167471	0.132963	0.904024	0.281221	0.0200068	5.76315	80.1795
0	6.10352	0	479.086	3702.29	0.128525	0.130421	1.13631	0.216825	0.0183166	5.40825	113.325
0	0	0	596.004	4771.67	0.123446	0.162536	1.4672	0.208242	0.0183384	5.5776	111.823
0.5	0	25000	56861.4	11300	5.00448	8.59319	1.88384	8.62864	0.0121124	4.49546	197.294
0.5	0	6250	44555.5	10267.1	4.31902	6.74636	1.71505	7.44624	0.0121294	4.46108	180.493
0.5	0	1562.5	20347.7	6643.57	3.07364	4.12009	1.50039	5.24148	0.0149395	5.01519	154.572
0.5	0	390.625	10310	6308.43	1.62962	3.1705	2.19658	2.73743	0.019876	6.00423	130.832
0.5	0	97.6562	1845.68	2280.12	0.803285	0.671235	0.944335	1.34163	0.0221981	6.04928	91.6303
0.5	0	24.4141	794.698	3201.81	0.248767	0.240546	1.09675	0.418108	0.0196676	5.63239	95.6732
0.5	0	6.10352	537.079	3674.95	0.146466	0.137423	1.0578	0.247639	0.0175629	5.64569	69.3972
0.5	0	0	633.842	4816.19	0.130712	0.163182	1.39515	0.220955	0.0176365	6.27104	63.2265
0.5	25000	0	3125.88	7358.86	0.427264	0.630543	1.6554	0.728716	0.0148997	4.14078	173.529
0.5	6250	0	2244.88	7244.27	0.309566	0.4534	1.63175	0.527953	0.0149129	4.34715	152.546
0.5	1562.5	0	1903.67	6718.82	0.281979	0.41813	1.65093	0.479415	0.0158128	4.69648	140.248
0.5	390.625	0	969.545	3432.5	0.281411	0.28737	1.15049	0.473322	0.0193937	5.71151	99.0829
0.5	97.6562	0	703.008	2731.89	0.259209	0.234768	1.03594	0.43418	0.0209911	5.91074	95.699
0.5	24.4141	0	792.545	4703.43	0.165519	0.211248	1.41237	0.279443	0.018057	5.32301	120.852
0.5	6.10352	0	614.022	4310.31	0.140368	0.154286	1.21758	0.237485	0.0173471	5.01713	122.752
0.5	0	0	725.865	5491.25	0.130044	0.196775	1.67808	0.219419	0.0182648	6.30761	75.5388
1	0	25000	61650.3	11994	5.12317	8.39808	1.79523	8.86832	0.0112187	4.37926	190.857
1	0	6250	47091.1	11028.3	4.25059	7.20895	1.8633	7.32521	0.0122272	4.35971	190.672
1	0	1562.5	26023.3	8323.05	3.12323	4.95616	1.76395	5.33821	0.0143077	4.64419	181.425
1	0	390.625	10543.9	6463.7	1.6283	2.51794	1.73209	2.75995	0.0167531	5.41411	129.104
1	0	97.6562	2559.12	3831.25	0.669757	0.710486	1.20006	1.12911	0.0185609	6.22373	73.1179
1	0	24.4141	932.335	3885.13	0.240198	0.263375	1.239	0.404687	0.0187789	5.4727	106.697
1	0	6.10352	622.873	4157.38	0.149828	0.167147	1.25715	0.252892	0.0181396	5.82526	74.5493
1	0	0	668.806	5352.66	0.122114	0.167974	1.5113	0.206604	0.0173416	5.32268	115.885
1	25000	0	3854.8	7577.96	0.509474	0.773459	1.69532	0.869101	0.0148442	4.40926	163.345
1	6250	0	3016.8	7602.63	0.396426	0.616962	1.73479	0.675775	0.0150441	4.38856	154.239
1	1562.5	0	2410.1	6371.03	0.37765	0.511382	1.51037	0.642891	0.0154368	4.76837	141.762
1	390.625	0	2181.41	6018.8	0.359737	0.573397	1.78147	0.607643	0.0178873	5.5959	105.214
1	97.6562	0	1106.54	3108.86	0.356906	0.372718	1.18942	0.597648	0.0211103	7.17158	42.1408
1	24.4141	0	816.587	3715.7	0.219568	0.214613	1.09962	0.370881	0.0178855	5.83165	82.9974
1	6.10352	0	668.126	4146.31	0.160447	0.182132	1.27439	0.270664	0.0183335	5.62002	90.7047
1	0	0	664.592	5046.76	0.13046	0.185071	1.58576	0.219912	0.0185989	6.09459	85.461
2	0	25000	60585.8	11862.3	5.09076	8.45221	1.82001	8.8042	0.0114191	4.33981	186.621
2	0	6250	48286.5	10977.2	4.38519	7.63618	1.91832	7.54785	0.0125205	4.33334	192.073
2	0	1562.5	23660.5	7429.08	3.18898	5.22264	1.83484	5.42086	0.0158671	5.30193	162.88
2	0	390.625	9787.95	5760.39	1.69342	2.29893	1.51729	2.87207	0.016563	5.47147	137.509
2	0	97.6562	3122.26	4227.12	0.736844	0.944391	1.44688	1.23846	0.0196581	6.95976	58.0418
2	0	24.4141	1246.56	4401.03	0.282062	0.387348	1.54902	0.473635	0.0200139	8.41178	-29.3387
2	0	6.10352	670.381	4634.59	0.142465	0.165117	1.28237	0.241207	0.0171119	5.43943	100.147
2	0	0	617.804	4674.39	0.12961	0.169872	1.44958	0.218577	0.0184405	5.69265	100.775
2	25000	0	5671.27	7660.33	0.739986	1.16245	1.75206	1.26133	0.015068	4.36752	165.4
2	6250	0	4936.18	7370.43	0.666084	0.996038	1.65857	1.13602	0.0149031	4.29829	166.014
2	1562.5	0	3994.93	6279.41	0.636203	0.846328	1.48623	1.0831	0.01542	4.63158	152.065
2	390.625	0	4335.43	7031.5	0.613711	1.14934	2.09964	1.03632	0.0179908	5.56805	115.313
2	97.6562	0	2891.94	5297.63	0.546509	0.834903	1.72792	0.920056	0.0190551	7.06815	39.7504
2	24.4141	0	1406.68	4160.76	0.337184	0.393042	1.31193	0.568311	0.0186411	5.94212	88.618
2	6.10352	0	783.109	4077.44	0.191382	0.191286	1.11854	0.324125	0.0170149	5.37	88.5259
2	0	0	612.232	4766.51	0.126457	0.171093	1.50319	0.213138	0.0186431	5.57503	107.364
4	0	25000	62263.5	11850.8	5.23646	9.54048	2.0042	9.02388	0.0122355	4.62566	191.353
4	0	6250	45309.7	10073.2	4.48095	7.68361	1.89264	7.69231	0.0131695	4.62701	183.109
4	0	1562.5	22653.2	6787.59	3.33243	4.59393	1.53535	5.68247	0.0149555	4.91662	176.81
4	0	390.625	12641.9	7478.83	1.6893	3.07715	2.04416	2.86136	0.016974	6.24293	87.1453
4	0	97.6562	4962.59	7001.27	0.707064	1.25168	1.98548	1.1961	0.0173918	6.99618	36.3744
4	0	24.4141	1275.92	5223.43	0.242123	0.34311	1.58295	0.408645	0.0181654	6.74806	42.7933
4	0	6.10352	592.817	4006.44	0.147509	0.157127	1.1961	0.249088	0.0179884	5.91184	66.1418
4	0	0	602.148	4423.72	0.135215	0.149968	1.23819	0.228839	0.0172424	5.65217	84.4598
4	25000	0	9891.64	7051.58	1.40003	1.93919	1.54003	2.39035	0.0146034	4.65407	151.279
4	6250	0	8624.71	6230.48	1.38947	1.7765	1.43228	2.36796	0.0151198	4.37243	169.092
4	1562.5	0	8690.5	6284.95	1.37748	1.95935	1.58673	2.33972	0.0161018	4.80843	147.104
4	390.625	0	1493.92	564.637	1.76055	0.98767	0.433131	2.886	0.0323862	6.76967	9.60999
4	97.6562	0	189.245	-320.094	-0.271093	0.479391	-0.970482	-0.43081	0.0708413	7.35859	3.02812
4	24.4141	0	3592.79	5549.04	0.642551	0.876356	1.52001	1.08828	0.0169985	6.03349	70.2799
4	6.10352	0	1258.32	3823.14	0.328524	0.315486	1.07751	0.555863	0.017321	5.66263	71.2956
4	0	0	625.622	4584.2	0.136141	0.15781	1.30015	0.230301	0.0173929	5.36919	98.6079
8	0	25000	62907.5	11592.7	5.40395	10.0317	2.04349	9.29841	0.0125966	4.28693	218.42
8	0	6250	47996.2	10768.7	4.44608	8.20982	2.04154	7.62996	0.0132517	4.29631	207.438
8	0	1562.5	22109.7	6695.01	3.30077	4.59318	1.55277	5.62345	0.0152105	5.20898	157.507
8	0	390.625	9051.89	5376.68	1.68064	2.16257	1.44144	2.84863	0.0167581	6.39428	84.5325
8	0	97.6562	235.091	-148.398	-0.0701637	0.434739	-0.326494	-0.112168	0.0593426	7.2307	1.6073
8	0	24.4141	1180.14	5178.53	0.222944	0.289021	1.42444	0.377543	0.0170454	5.29555	117.358
8	0	6.10352	733.838	5256.45	0.136648	0.172374	1.38468	0.231756	0.016564	5.1729	106.425
8	0	0	707.335	5517.32	0.127314	0.162785	1.42291	0.216087	0.0163321	5.1203	114.034
8	25000	0	20951.4	7912.08	2.64737	4.22344	1.77862	4.51531	0.0148927	4.34179	183.848
8	6250	0	18299.7	6852.97	2.68429	3.61481	1.50845	4.58174	0.0146816	4.54739	163.942
8	1562.5	0	14904.4	5569.9	2.7274	3.01092	1.25489	4.65143	0.0149152	4.93072	141.461
8	390.625	0	18707.1	6993.97	2.69559	4.41297	1.85054	4.57103	0.0166127	5.84971	103.568
8	97.6562	0	13365	5346.83	2.48753	3.63777	1.64078	4.19653	0.0183146	8.20162	-22.7672
8	24.4141	0	7706.02	5811.94	1.32215	1.76903	1.49502	2.24426	0.016304	5.29905	119.566
8	6.10352	0	3809.96	5275.86	0.714792	0.897682	1.39421	1.21216	0.0165989	4.93789	126.015
8	0	0	757.572	5906.82	0.12752	0.175088	1.53008	0.216403	0.01638	5.03102	117.399
140612_Pbad_LasR_R123
Ara	C12	C6	F(EYFP/OD)	F(ECFP/OD)	F(EYFP/ECFP)	P(EYFP/OD)	P(ECFP/OD)	P(EYFP/ECFP)	mu	K	lag
0	0	25000	11595.4	1569.05	7.28628	4.51323	0.697065	10.8674	0.0231994	5.58624	138.754
0	0	6250	9946.8	1587.02	6.19236	4.03537	0.735884	9.22321	0.0238287	5.55432	133.844
0	0	1562.5	7313.89	1521.05	4.76495	2.98624	0.709967	7.09567	0.0239271	5.56036	121.262
0	0	390.625	3539.15	1495.89	2.31306	1.63934	0.795347	3.43048	0.0259378	5.53583	130.612
0	0	97.6562	1335.58	1327.67	0.994335	0.570951	0.649813	1.47849	0.0246437	5.52359	103.993
0	0	24.4141	480.581	1383.87	0.340676	0.199627	0.657523	0.507028	0.0241935	5.52969	104.924
0	0	6.10352	290.324	1409.41	0.20165	0.120761	0.670603	0.300103	0.0242147	5.55581	107.516
0	0	0	265.979	1473.46	0.177499	0.110785	0.702056	0.264148	0.0242358	5.55057	113.696
0	25000	0	511.364	1311.11	0.388556	0.213399	0.625938	0.578201	0.0242656	5.55569	99.8367
0	6250	0	402.955	1407.62	0.283745	0.200278	0.804847	0.419887	0.027121	5.48695	117.113
0	1562.5	0	329.957	1335.94	0.245916	0.160854	0.748771	0.364128	0.0267917	5.47516	113.166
0	390.625	0	282.3	1216.17	0.225635	0.139534	0.691416	0.333954	0.0270264	5.45945	105.976
0	97.6562	0	311.266	1638.1	0.188927	0.131902	0.794518	0.280998	0.0245055	5.48679	117.079
0	24.4141	0	291.592	1569.06	0.182075	0.115237	0.708119	0.271425	0.023429	5.50149	105.654
0	6.10352	0	313.901	1747.45	0.17804	0.120453	0.764997	0.26567	0.0229866	5.494	97.082
0	0	0	301.839	1686.96	0.177414	0.116985	0.746161	0.264649	0.0231356	5.51359	106.233
0.5	0	25000	11388.9	1548.4	7.25897	4.47907	0.695299	10.8229	0.0233556	5.55736	132.483
0.5	0	6250	11096	1859.96	5.90894	4.66047	0.893895	8.79112	0.0243663	5.51497	147.677
0.5	0	1562.5	6425.57	1427.02	4.49266	2.83203	0.720797	6.67362	0.0251296	5.50052	123.14
0.5	0	390.625	3164.16	1427.13	2.19415	1.16443	0.59833	3.27867	0.02237	5.51052	104.121
0.5	0	97.6562	1291.53	1444.87	0.880696	0.595081	0.764037	1.30637	0.0258507	5.4868	116.002
0.5	0	24.4141	473.071	1495.49	0.312461	0.195964	0.708527	0.465078	0.0241505	5.47777	107.779
0.5	0	6.10352	316.737	1564.64	0.200821	0.127801	0.721439	0.299166	0.0237452	5.47963	109.157
0.5	0	0	300.826	1722.81	0.172779	0.111952	0.730702	0.258082	0.0225336	5.5224	106.16
0.5	25000	0	605.601	1420.99	0.415137	0.307056	0.829354	0.613941	0.0274637	5.52054	134.271
0.5	6250	0	508.049	1613.21	0.307778	0.243676	0.889125	0.45596	0.0265175	5.48663	129.683
0.5	1562.5	0	365.986	1200.98	0.298047	0.195727	0.740551	0.440055	0.0283983	5.44645	118.639
0.5	390.625	0	373.402	1393.14	0.261409	0.176721	0.757337	0.38743	0.0262943	5.47974	125.358
0.5	97.6562	0	348.971	1444.99	0.23662	0.159894	0.7597	0.351051	0.025759	5.47118	108.836
0.5	24.4141	0	313.915	1418.02	0.217486	0.132532	0.685149	0.323514	0.0244473	5.47891	98.1312
0.5	6.10352	0	312.835	1630.82	0.188776	0.123337	0.734186	0.281437	0.0233929	5.45329	111.572
0.5	0	0	310.319	1772.46	0.172934	0.117453	0.765002	0.258168	0.0227825	5.50422	108.157
1	0	25000	11959.9	1707.98	6.90175	5.36275	0.878167	10.2465	0.025407	5.55971	157.713
1	0	6250	14788.3	2713.5	5.41605	4.93376	1.02794	8.12003	0.0209777	5.5084	150.214
1	0	1562.5	8175.32	1899.62	4.21806	3.60268	0.95936	6.26574	0.0251272	5.50677	147.51
1	0	390.625	3471.1	1556.38	2.19565	1.48855	0.764233	3.26441	0.0246935	5.48208	119.883
1	0	97.6562	1384.05	1613.72	0.842859	0.616906	0.824611	1.25157	0.0253105	5.46631	117.701
1	0	24.4141	513.447	1659.87	0.306147	0.204059	0.753477	0.4563	0.0235144	5.44688	105.76
1	0	6.10352	344.766	1770.05	0.192666	0.134886	0.79056	0.28731	0.0232769	5.46115	110.766
1	0	0	326.541	1961.62	0.164514	0.128926	0.884419	0.245255	0.0234146	5.4939	119.573
1	25000	0	682.915	1522.1	0.43947	0.365456	0.93919	0.648847	0.0284099	5.52161	145.853
1	6250	0	657.575	1879.37	0.34339	0.295584	0.968765	0.509766	0.0254472	5.4833	135.705
1	1562.5	0	467.643	1332.41	0.343498	0.232184	0.761012	0.508327	0.027103	5.46039	122.179
1	390.625	0	471.495	1617.13	0.286197	0.206944	0.813316	0.425188	0.0250628	5.47353	122.051
1	97.6562	0	425.258	1506.58	0.276067	0.192029	0.780265	0.409765	0.0255212	5.46098	117.501
1	24.4141	0	386.026	1629.01	0.232468	0.158022	0.762395	0.346148	0.023967	5.44987	111.397
1	6.10352	0	341.028	1798.95	0.18718	0.138226	0.833359	0.278805	0.0238146	5.44919	119.085
1	0	0	333.641	1852.2	0.178992	0.131319	0.832395	0.266866	0.0233674	5.47019	115.677
2	0	25000	15441.4	2343.01	6.58705	5.29334	0.912844	9.86652	0.0213555	5.66145	164.215
2	0	6250	18894.1	3559.36	5.31966	5.10623	1.08424	8.03449	0.0182267	5.54862	157.183
2	0	1562.5	8586	2093.74	3.99355	3.63508	1.01456	5.93993	0.0244911	5.48168	146.644
2	0	390.625	4019.75	1912.38	2.06333	1.6409	0.892427	3.07261	0.0239238	5.47447	130.534
2	0	97.6562	1402.15	1622.95	0.844439	0.580898	0.769016	1.25689	0.0241525	5.46672	121.204
2	0	24.4141	867.717	3072.03	0.280861	0.288591	1.16001	0.421127	0.0209347	5.48602	127.577
2	0	6.10352	429.648	2456.4	0.17283	0.164511	1.07295	0.257914	0.0229543	5.45402	129.961
2	0	0	325.678	1866.39	0.172788	0.127871	0.836654	0.257636	0.0233304	5.48237	117.656
2	25000	0	853.247	1436.24	0.582228	0.485797	0.944632	0.858008	0.02953	5.53426	148.904
2	6250	0	1229.96	2541.94	0.474241	0.474143	1.1181	0.70755	0.0230551	5.47655	132.814
2	1562.5	0	738.189	1461.8	0.491537	0.334846	0.760608	0.72948	0.0255947	5.46887	115.25
2	390.625	0	764.56	1672.71	0.444881	0.32323	0.809344	0.661738	0.0244686	5.47164	123.098
2	97.6562	0	594.852	1441.63	0.402121	0.259576	0.720718	0.597521	0.02497	5.4336	119.159
2	24.4141	0	513.477	1735.36	0.292396	0.196772	0.758651	0.43633	0.0229666	5.4317	112.942
2	6.10352	0	404.617	1919.37	0.207923	0.146128	0.789214	0.310891	0.0220973	5.45993	102.838
2	0	0	354.999	2080.54	0.168445	0.124729	0.8315	0.252097	0.0217034	5.46241	108.162
4	0	25000	16329.1	2540.47	6.44232	5.26636	0.929254	9.66993	0.0205138	5.61985	151.702
4	0	6250	19089.5	3624.64	5.2836	5.03425	1.07647	7.987	0.017927	5.56921	159.555
4	0	1562.5	12502.3	3348.62	3.74892	3.63929	1.10158	5.64727	0.0191608	5.53965	157.92
4	0	390.625	5358.34	2678.81	2.00061	1.81551	1.03114	2.99784	0.0211922	5.49262	131.931
4	0	97.6562	1493.38	1774.49	0.824652	0.638847	0.869116	1.22616	0.0246545	5.4287	128.22
4	0	24.4141	611.845	2112	0.285146	0.245767	0.96931	0.42485	0.0236765	5.45568	127.368
4	0	6.10352	399.3	2186.04	0.180403	0.151747	0.947481	0.269283	0.0228427	5.4175	116.572
4	0	0	352.228	2139.11	0.162703	0.127874	0.884333	0.243234	0.0221728	5.4861	116.28
4	25000	0	1790.14	1917.44	0.920809	0.870123	1.07143	1.36357	0.0267419	5.53076	146.357
4	6250	0	2290.21	2545.46	0.884702	0.941664	1.19676	1.31714	0.0240353	5.46235	136.28
4	1562.5	0	1976.33	2029.03	0.963783	0.879831	1.03553	1.43119	0.0252909	5.42821	131.852
4	390.625	0	1806.59	1843.74	0.962887	0.788081	0.921433	1.43079	0.0249647	5.38717	126.707
4	97.6562	0	1514.17	1844.83	0.804816	0.648009	0.903958	1.19665	0.024661	5.41028	120.131
4	24.4141	0	950.672	1759.94	0.531511	0.390465	0.826517	0.79134	0.0240186	5.45161	113.409
4	6.10352	0	610.312	2079.51	0.292842	0.217736	0.844324	0.438044	0.0219215	5.38842	111.573
4	0	0	346.779	2111.85	0.163173	0.121413	0.840946	0.244236	0.0216534	5.47451	107.973
8	0	25000	14826.1	2127.7	6.91878	5.07393	0.827536	10.364	0.0213322	5.64958	149.68
8	0	6250	15737.7	2894.12	5.4336	4.37824	0.908454	8.19813	0.0185866	5.60867	150.084
8	0	1562.5	11057.7	2736.03	4.00289	4.12423	1.1631	5.97874	0.0225661	5.49562	152.182
8	0	390.625	7277.32	3795.17	1.90928	2.11994	1.24944	2.87601	0.0191703	5.48865	141.272
8	0	97.6562	1890.26	2425.56	0.76476	0.690034	1.00848	1.14307	0.0222526	5.44146	123.875
8	0	24.4141	633.182	2330.71	0.268589	0.228568	0.957891	0.401606	0.0220906	5.4001	118.761
8	0	6.10352	400.876	2223.81	0.179577	0.154987	0.981118	0.267896	0.0230987	5.40747	119.429
8	0	0	376.551	2243.58	0.167209	0.120437	0.813631	0.251053	0.0204012	5.47847	100.336
8	25000	0	3879.56	1605.74	2.39894	1.8443	0.876936	3.55492	0.0263687	5.5478	135.186
8	6250	0	5230.9	2164.33	2.39004	2.01238	0.950002	3.56609	0.0230247	5.49862	122.299
8	1562.5	0	6162.9	2621.13	2.32551	2.1781	1.05393	3.4797	0.021787	5.44146	118.507
8	390.625	0	6922.59	3086.42	2.22859	2.23956	1.13258	3.34477	0.0205559	5.40754	119.681
8	97.6562	0	4824.84	2404.11	1.9889	1.69162	0.958711	2.97682	0.0216732	5.41573	115.668
8	24.4141	0	2858.07	2148.36	1.31631	1.04311	0.893027	1.96748	0.0222495	5.4522	109.798
8	6.10352	0	1357.92	2215.51	0.608568	0.45307	0.839357	0.912397	0.0209788	5.48496	99.1779
8	0	0	339.354	2036.93	0.163694	0.121636	0.831044	0.244821	0.0219886	5.54574	109.733

## Sheet: PcatLL76
130530_Pcat_LL76
C12	C6	F(EYFP/OD)	F(ECFP/OD)	F(EYFP/ECFP)	P(EYFP/OD)	P(ECFP/OD)	P(EYFP/ECFP)	mu	K	lag
0	1000000	2271.36	1483.23	1.52894	0.886068	0.660476	2.28233	0.0232333	6.27616	20.122
0	333333	1777.68	1402.67	1.27192	0.839048	0.760384	1.88699	0.026249	7.16531	-11.0217
0	111111	1544.82	1516.25	1.00959	0.768756	0.868056	1.49532	0.027142	5.55871	71.7851
0	37037	1314.95	1685.27	0.780929	0.508948	0.744368	1.16604	0.0231152	6.05292	37.9232
0	12345.7	1183.67	2055.43	0.574307	0.459844	0.911362	0.857414	0.023171	5.58182	68.8469
0	4115.23	950.747	2101.11	0.453329	0.388432	0.981357	0.675678	0.0239368	5.58663	82.6598
0	1371.74	902.373	2589.84	0.349046	0.330324	1.07987	0.522145	0.0222929	5.56707	75.1817
0	457.247	807.693	2823.11	0.287342	0.285577	1.13564	0.430343	0.0217931	5.55819	77.293
0	152.416	707.619	3323.94	0.213585	0.225758	1.20229	0.321007	0.0203673	5.52757	69.4459
0	50.8053	448.396	3105.42	0.146733	0.142946	1.12235	0.220538	0.0203569	5.62562	71.0959
0	16.9351	416.327	3718	0.113484	0.120408	1.21494	0.171146	0.0190779	5.5617	63.0084
0	0	350.935	3509.53	0.102254	0.102608	1.15983	0.15415	0.0192178	5.57577	63.3488
25000	0	301.119	2223.68	0.136406	0.0933307	0.780611	0.205216	0.0199802	6.26624	-0.143624
8333.33	0	196.63	1531.22	0.12755	0.0927586	0.829619	0.189233	0.0262403	5.51852	64.7755
2777.78	0	201.655	1548.61	0.128837	0.1033	0.913466	0.190651	0.0276417	5.52336	77.0395
925.926	0	225.136	1841.77	0.122597	0.0910139	0.850894	0.182791	0.0237744	5.51702	69.4963
308.642	0	220.46	1968.42	0.112921	0.0889197	0.90726	0.168377	0.0237394	5.52596	74.5867
102.881	0	269.614	2617.02	0.104086	0.0569348	0.617347	0.158766	0.0153855	4.68921	51.6648
34.2936	0	304.805	2798.1	0.109967	0.106739	1.11445	0.164748	0.0216563	5.50539	73.1226
11.4312	0	320.526	2925.3	0.110694	0.110046	1.14152	0.165948	0.0213772	5.48979	73.9775
3.81039	0	313.23	3028.08	0.105282	0.104168	1.14333	0.158007	0.0209336	5.51278	73.1379
1.27013	0	424.158	4291.61	0.0986803	0.117246	1.33819	0.149058	0.0185064	5.44232	60.0427
0.423377	0	504.384	4991.5	0.100326	0.129274	1.43925	0.151954	0.0175829	5.4338	50.7631
0	0	533.473	5024.27	0.105793	0.117631	1.23955	0.161113	0.0158556	6.14924	-15.9489
0	0	195.363	1514.15	0.12811	0.0943683	0.84065	0.189922	0.0266366	5.54518	78.029
0	0	183.934	1482.35	0.121715	0.0609084	0.557228	0.182697	0.0208748	4.24453	89.2222
0	0	198.032	1608.19	0.122519	0.0927729	0.865099	0.181809	0.0261249	5.50005	73.3249
0	0	216.925	1924.89	0.11336	0.0886696	0.899508	0.168958	0.0239444	5.51206	72.9113
0	0	288.688	2711.59	0.108398	0.0990375	1.05727	0.16251	0.0213662	5.47233	70.1644
0	0	426.829	3418.53	0.125197	0.147798	1.34582	0.187637	0.0214972	7.4312	-39.7798
0	0	255.541	2386.13	0.108297	0.093287	0.992113	0.162019	0.022253	5.50165	73.2046
0	0	295.03	2851.3	0.105479	0.0958071	1.05039	0.158432	0.0206072	5.49206	70.0368
0	0	352.815	3289.53	0.108492	0.107071	1.12983	0.163342	0.0197016	5.45364	62.5268
0	0	339.67	3250.81	0.10641	0.0985444	1.0657	0.160459	0.0191178	5.50533	58.7605
0	0	378.474	3774.31	0.101972	0.0983737	1.10422	0.154369	0.0177515	5.47768	51.7678
0	0	456.723	4620.18	0.0994902	0.111747	1.26961	0.150941	0.0170343	5.50238	49.1698
130719_Pcat_LL76
C12	C6	F(EYFP/OD)	F(ECFP/OD)	F(EYFP/ECFP)	P(EYFP/OD)	P(ECFP/OD)	P(EYFP/ECFP)	mu	K	lag
0	1000000	3785.62	1993.04	1.89315	0.937083	0.554329	3.2108	0.0171706	5.4219	126.271
0	333333	2604.14	1768.56	1.46635	0.743165	0.56998	2.47433	0.0189078	5.06854	126.176
0	111111	2241.33	1805.37	1.2386	0.587179	0.532513	2.09638	0.0178467	5.03983	126.884
0	37037	1643.34	1770.63	0.925431	0.442534	0.537367	1.5648	0.0181826	5.09976	124.262
0	12345.7	1257.45	1759.6	0.713681	0.307999	0.484084	1.21087	0.0170471	4.86312	121.664
0	4115.23	1226.91	2431.84	0.503554	0.283854	0.630613	0.856131	0.0163918	5.26626	122.954
0	1371.74	979.632	2412.87	0.405356	0.216112	0.595576	0.690379	0.0158608	5.19487	124.759
0	457.247	672.09	2032.06	0.329618	0.144785	0.489373	0.561879	0.0156009	5.28426	93.1744
0	152.416	569.061	2612.06	0.21726	0.129932	0.668149	0.369558	0.0162432	5.21858	129.933
0	50.8053	444.555	2514.23	0.176222	0.0936685	0.591732	0.300639	0.0153616	5.33153	113.506
0	16.9351	413.924	3329.55	0.123156	0.088555	0.796113	0.209989	0.0155259	5.11334	135.082
0	0	393.319	3630.62	0.108023	0.075471	0.775456	0.184932	0.0143837	4.98656	134.507
25000	0	244.767	1828.58	0.133178	0.067527	0.569035	0.224994	0.0184821	5.25639	145.943
8333.33	0	216.206	1651.43	0.130421	0.0597211	0.514562	0.220327	0.0184975	4.98743	120.41
2777.78	0	189.908	1459.51	0.129336	0.0503195	0.435586	0.218818	0.0179846	5.05937	107.45
925.926	0	268.693	2143.11	0.124838	0.0617266	0.551687	0.212302	0.016312	4.95271	133.096
308.642	0	291.726	2514.25	0.114574	0.0614518	0.591583	0.195469	0.0153589	4.26901	169.585
102.881	0	304.253	2584.56	0.117551	0.0681267	0.647879	0.200097	0.0160254	4.9427	142.567
34.2936	0	323.105	2794.13	0.114664	0.0590368	0.567246	0.196661	0.0138925	4.17598	155.682
11.4312	0	276.653	2303.71	0.119916	0.0584765	0.543971	0.204556	0.0153956	5.05749	126.566
3.81039	0	279.677	2323.1	0.119686	0.062956	0.585541	0.203691	0.0160842	5.22539	122.588
1.27013	0	371.245	3266.6	0.113083	0.076456	0.750813	0.193087	0.0151181	5.19683	123.883
0.423377	0	404.471	3608.83	0.111946	0.0790364	0.785495	0.191518	0.0145699	4.97026	129.187
0	0	382.359	3384.67	0.11263	0.0751981	0.741641	0.192643	0.0146362	5.1222	128.53
130822_Pcat_LL76
C12	C6	F(EYFP/OD)	F(ECFP/OD)	F(EYFP/ECFP)	P(EYFP/OD)	P(ECFP/OD)	P(EYFP/ECFP)	mu	K	lag
0	1000000	1153.67	1006.12	1.1303	0.34849	0.343912	1.7044	0.0196408	5.27586	49.9117
0	333333	1617.32	1885.9	0.857575	0.458361	0.603453	1.29605	0.01882	5.11215	79.4574
0	111111	1151.64	1642.05	0.70138	0.327955	0.528047	1.05981	0.0188808	5.15156	77.9831
0	37037	862.603	1559.66	0.54891	0.253221	0.517572	0.828539	0.0192692	5.19857	81.8816
0	12345.7	623.322	1455.68	0.42818	0.187931	0.4966	0.645703	0.019616	5.1416	83.311
0	4115.23	635.971	1675.36	0.377371	0.212652	0.636141	0.567047	0.0210088	5.15117	106.749
0	1371.74	685.2	2178.29	0.313589	0.299759	1.09185	0.467016	0.0250104	5.10978	157.662
0	457.247	325.462	1170.58	0.27285	0.100869	0.4109	0.411068	0.0199794	5.28027	82.2666
0	152.416	330.452	1581.37	0.206758	0.115157	0.62667	0.310243	0.0215871	5.18699	112.872
0	50.8053	377.265	2657.24	0.139866	0.12541	1.00286	0.210209	0.0209277	5.3367	160.807
0	16.9351	264.794	2232.95	0.117383	0.0843992	0.806872	0.176674	0.0203544	5.20881	128.88
0	0	157.059	1203.48	0.127462	0.0625129	0.547143	0.190409	0.023537	5.21796	104.479
25000	0	163.017	1154.13	0.134849	0.0495199	0.396801	0.203301	0.0197144	5.15545	59.0859
8333.33	0	213.203	1587.46	0.132018	0.0522447	0.436921	0.20056	0.0170522	5.12419	45.5119
2777.78	0	209.07	1552.83	0.132696	0.0617066	0.518201	0.200256	0.0193391	5.11658	75.291
925.926	0	187.498	1437.56	0.129016	0.0573383	0.497677	0.194462	0.0198024	5.19485	87.2645
308.642	0	226.616	1782.73	0.12625	0.0603706	0.535029	0.191221	0.0180504	5.16747	76.379
102.881	0	286.638	2712.04	0.105796	0.0827411	0.88446	0.159786	0.0190534	5.13694	142.156
34.2936	0	235.455	1981.48	0.117063	0.0848568	0.812994	0.175455	0.0220671	5.16782	134.182
11.4312	0	204.728	1667.66	0.122388	0.0563006	0.517241	0.185163	0.0184423	5.23631	78.9778
3.81039	0	235.84	1959.64	0.119473	0.0865676	0.819408	0.178957	0.0223325	5.17127	135.174
1.27013	0	277.703	2462.05	0.112098	0.067783	0.67488	0.170322	0.0170063	5.15278	93.2707
0.423377	0	243.292	2239.23	0.107367	0.10018	1.05437	0.160212	0.0240578	5.16776	170.59
0	0	216.497	1801.52	0.118832	0.0857544	0.814948	0.177545	0.0234636	5.15623	127.993
130923_Pcat_LL76
C12	C6	F(EYFP/OD)	F(ECFP/OD)	F(EYFP/ECFP)	P(EYFP/OD)	P(ECFP/OD)	P(EYFP/ECFP)	mu	K	lag
0	1000000	4959.35	5144.54	0.961521	1.30008	1.51844	1.62259	0.0178545	5.27982	128.393
0	333333	4505.75	5767.32	0.781429	1.21161	1.74772	1.31748	0.018165	5.48035	115.911
0	111111	4464.61	6978.39	0.640065	1.10304	1.93707	1.08243	0.0171481	5.23078	121.849
0	37037	3805.74	7384.51	0.515972	0.862405	1.87417	0.875321	0.0161585	4.94994	132.841
0	12345.7	2777.54	7084.24	0.392211	0.664728	1.90264	0.664043	0.0167781	5.01286	131.339
0	4115.23	2127.96	6958.4	0.305461	0.526497	1.9344	0.516544	0.017165	5.39651	112.01
0	1371.74	1843.89	7327.33	0.251419	0.407441	1.81171	0.426914	0.0158789	5.1248	118.102
0	457.247	1512.58	7523.43	0.20035	0.329839	1.83485	0.340364	0.0157336	4.92571	128.122
0	152.416	1119.5	7175.33	0.155292	0.276702	1.99259	0.262614	0.017153	5.46731	107.176
0	50.8053	742.718	7014.5	0.105049	0.184175	1.95452	0.177627	0.0171913	5.48419	102.306
0	16.9351	566.924	7017.87	0.0799508	0.122001	1.68823	0.13589	0.0155894	4.83783	120.72
0	0	580.472	7847.97	0.0732546	0.129412	1.95842	0.124347	0.0159772	5.43112	106.469
140702_Pcat_LL76
C12	C6	F(EYFP/OD)	F(ECFP/OD)	F(EYFP/ECFP)	P(EYFP/OD)	P(ECFP/OD)	P(EYFP/ECFP)	mu	K	lag
0	1000000	1393.73	1914.69	0.716903	0.445722	0.694274	1.20594	0.0203996	5.22382	67.2962
0	333333	1834.21	3187.94	0.574788	0.470744	0.920501	0.974411	0.0175991	5.48598	62.6015
0	111111	1493.73	3119.02	0.476376	0.445893	1.05313	0.803259	0.019486	5.70659	72.44
0	37037	1438.63	3897.38	0.370133	0.411511	1.2591	0.625049	0.0189374	5.96169	68.5062
0	12345.7	1062.12	3539.98	0.300868	0.322536	1.21667	0.507016	0.0197102	6.04964	71.8487
0	4115.23	696.924	2886.86	0.239937	0.23421	1.10187	0.402923	0.0210785	6.16227	64.4179
0	1371.74	502.828	2364.67	0.210299	0.186491	0.999414	0.351974	0.0224838	6.17636	58.6568
0	457.247	450.354	2475.87	0.179227	0.175942	1.10416	0.299452	0.0232552	6.06705	61.75
0	152.416	341.467	2362.38	0.144034	0.141889	1.12284	0.240164	0.0241988	6.45088	58.9424
0	50.8053	244.314	1966.65	0.1216	0.109316	1.00895	0.202273	0.0253726	6.58795	47.1463
0	16.9351	287.906	3014.17	0.0935043	0.0721117	0.848628	0.158653	0.0173092	4.50302	131.412
0	0	262.491	2832.65	0.0925479	0.0810637	0.990663	0.155868	0.0199321	6.13915	73.7953
25000	0	367.244	3860.93	0.0948347	0.0928684	1.09787	0.160854	0.0174227	6.33625	18.1838
8333.33	0	346.307	3412.37	0.100902	0.0918474	1.01941	0.170852	0.0179962	5.86429	37.2381
2777.78	0	235.118	2051.66	0.111764	0.0835755	0.82988	0.187326	0.0218693	5.87545	47.0467
925.926	0	264.83	2453.91	0.106374	0.0889666	0.936271	0.178635	0.0210735	5.81732	59.2393
308.642	0	292.491	2767.34	0.104371	0.0893142	0.956579	0.17585	0.0197829	5.36499	80.3397
102.881	0	203.953	1849.36	0.108106	0.0809468	0.838314	0.180528	0.0234938	5.94836	53.8675
34.2936	0	311.001	3266.14	0.09372	0.096329	1.14576	0.157826	0.0199713	5.76034	79.3775
11.4312	0	384.878	4299.06	0.0891887	0.109625	1.38277	0.150637	0.0188834	5.87006	76.4988
3.81039	0	209.06	2010.12	0.102788	0.0853321	0.93795	0.17149	0.0239223	6.0324	56.7095
1.27013	0	230.665	2116.22	0.107753	0.088535	0.926676	0.180139	0.0229903	6.01509	65.6548
0.423377	0	313.021	3536.78	0.0883526	0.087683	1.11811	0.149313	0.0186728	5.38983	87.6176
0	0	320.076	3714.76	0.0864572	0.0840874	1.09888	0.146444	0.0178805	5.861	73.3188

## Sheet: PcatR76
130607_Pcat_R76
C12	C6	F(EYFP/OD)	F(ECFP/OD)	F(EYFP/ECFP)	P(EYFP/OD)	P(ECFP/OD)	P(EYFP/ECFP)	mu	K	lag
0	1000000	5522.32	3109.29	1.78499	1.23028	0.775332	3.04006	0.0159692	5.07777	150.834
0	333333	6368.78	4491.91	1.42493	1.30973	1.0309	2.43401	0.0151028	4.88789	161.246
0	111111	4990.81	4243.21	1.18055	0.959869	0.908478	2.02159	0.0144073	5.01673	139.341
0	37037	4087.14	4624.76	0.88566	0.845419	1.06782	1.51252	0.0151646	5.07994	144.63
0	12345.7	3311.1	5007.07	0.662164	0.606559	1.01923	1.13597	0.0139181	4.99355	133.909
0	4115.23	2557.73	4975.27	0.515813	0.461723	0.997451	0.885388	0.0137732	5.01053	135.955
0	1371.74	2024.4	4996.64	0.405634	0.352329	0.964452	0.697226	0.0134176	4.9936	133.62
0	457.247	1742.44	5217.54	0.335411	0.291553	0.966789	0.577379	0.013043	4.83139	143.1
0	152.416	1279.44	5398.71	0.237237	0.195951	0.912565	0.409755	0.0122311	4.72883	138.587
0	50.8053	708.953	5270.8	0.132838	0.117901	0.97047	0.228722	0.0129855	4.94258	136.739
0	16.9351	515.35	5618.72	0.0902154	0.0842745	1.01663	0.155432	0.0128285	4.85882	149.094
0	0	449.355	5573.92	0.0791094	0.0725166	0.994765	0.136366	0.0127061	5.15667	128.321
0	1000000	4019.74	2422.06	1.65639	1.05154	0.713326	2.80464	0.017829	5.09224	159.447
0	333333	4831.94	3608.02	1.33807	0.999064	0.832703	2.28518	0.0151601	4.84039	143.202
0	111111	5148.83	4684.76	1.10305	0.978927	0.99111	1.8897	0.0142904	4.61635	153.21
0	37037	4266.35	5049.65	0.846073	0.72281	0.94785	1.45575	0.0131606	4.54809	144.809
0	12345.7	3964.68	5389.51	0.743776	0.603872	0.905825	1.28491	0.012182	4.43755	152.278
0	4115.23	2745.33	5321.4	0.520127	0.436943	0.936136	0.897049	0.0125789	4.63129	142.856
0	1371.74	2511.01	5792.66	0.438407	0.298602	0.752972	0.76456	0.0101292	4.04353	140.681
0	457.247	1769.95	5416.29	0.327976	0.259526	0.875088	0.567417	0.0118468	4.50651	138.478
0	152.416	1199.2	5328.03	0.224879	0.191606	0.941091	0.387785	0.0126145	4.64274	147.311
0	50.8053	731.434	5573.6	0.130392	0.106979	0.898146	0.225607	0.0118248	4.6638	127.161
0	16.9351	517.628	5795.79	0.087495	0.0786031	0.971053	0.15117	0.0121551	4.6717	137.238
0	0	470.296	5911.63	0.0774615	0.0720632	0.999786	0.133789	0.0122356	4.61974	152.012
25000	0	200.414	1476.42	0.135464	0.0762429	0.640598	0.226418	0.0228581	7.14662	64.7678
8333.33	0	189.883	1449.13	0.128058	0.0599107	0.518167	0.215403	0.0202178	6.06463	92.5001
2777.78	0	322.044	2895.49	0.111316	0.0856532	0.867525	0.188371	0.0180305	5.54759	122.666
925.926	0	365.433	3786.07	0.0957881	0.0869156	1.01033	0.16275	0.0167068	5.44449	128.396
308.642	0	346.396	4554.02	0.074212	0.0783642	1.15379	0.126321	0.0161398	3.93285	232.184
102.881	0	417.545	4711.84	0.086612	0.0858161	1.08071	0.14795	0.0150965	5.33946	119.902
34.2936	0	382.408	4633.97	0.0801129	0.0822314	1.11389	0.13662	0.0155813	5.14216	139.103
11.4312	0	413.165	4630	0.0870206	0.0871364	1.09075	0.148506	0.0153716	5.219	127.31
3.81039	0	414.131	4918.96	0.082723	0.0865248	1.14761	0.141221	0.0152712	5.0916	134.966
1.27013	0	429.519	4692.59	0.0892757	0.0900922	1.09925	0.152386	0.0153131	5.4019	112.577
0.423377	0	432.065	4730.71	0.0908541	0.0877055	1.07116	0.155268	0.0149657	5.2548	123.657
0	0	426.981	5062.83	0.0821095	0.0834053	1.10156	0.140525	0.0145663	5.2065	133.189
130719_Pcat_R76
C12	C6	F(EYFP/OD)	F(ECFP/OD)	F(EYFP/ECFP)	P(EYFP/OD)	P(ECFP/OD)	P(EYFP/ECFP)	mu	K	lag
0	1000000	5697.28	2222.93	2.55825	1.37492	0.602211	4.34279	0.0168745	5.17979	152.677
0	333333	3963.92	1747.26	2.25874	0.933014	0.461253	3.83784	0.0165874	5.08509	106.993
0	111111	3692.58	2030.46	1.80996	0.881296	0.543779	3.07376	0.0167465	5.31188	120.241
0	37037	3136.71	2391.66	1.30858	0.703094	0.600178	2.2274	0.0160371	5.34969	122.225
0	12345.7	2259.04	2256.03	0.998238	0.512434	0.573177	1.69841	0.0161699	5.44578	108.427
0	4115.23	2057.17	2831.7	0.723655	0.460828	0.710146	1.2318	0.0160302	5.3667	126.913
0	1371.74	1333.63	2328.22	0.571956	0.323523	0.63414	0.97075	0.0169348	5.4065	114.492
0	457.247	977.422	2308.83	0.421852	0.228474	0.605138	0.716953	0.0165085	5.42958	108.271
0	152.416	655.179	2249.35	0.289163	0.160805	0.620116	0.490573	0.0170707	5.29962	121.002
0	50.8053	611.199	2988.11	0.20413	0.11741	0.638969	0.34945	0.0143951	5.50538	105.423
0	16.9351	402.173	2935.65	0.136372	0.0842873	0.6871	0.232701	0.0153043	5.22649	128.086
0	0	313.419	2851.8	0.108493	0.065122	0.661529	0.185189	0.0152123	5.10289	129.985
25000	0	279.85	2124.21	0.131192	0.0623477	0.529709	0.223358	0.0159696	5.18879	127.611
8333.33	0	210.358	1559.82	0.133781	0.0484799	0.402867	0.227483	0.0163481	5.02824	95.1351
2777.78	0	227.037	1756.98	0.128669	0.055978	0.486672	0.218254	0.0171241	5.18849	107.024
925.926	0	260.159	2125.64	0.121642	0.0585091	0.535264	0.207028	0.0160741	5.24968	120.616
308.642	0	259.863	2230.22	0.11586	0.0649153	0.626187	0.196434	0.0172779	5.10175	125.803
102.881	0	327.576	2835.72	0.115498	0.0676167	0.653323	0.197192	0.0151423	5.30602	122.77
34.2936	0	236.414	1986.46	0.118226	0.0595051	0.562126	0.200391	0.0173672	4.7257	159.304
11.4312	0	340.513	3008.17	0.112871	0.0680398	0.670084	0.19294	0.0148008	5.37091	118.56
3.81039	0	335.833	3048.07	0.110168	0.0702616	0.712129	0.187999	0.0152858	5.33923	120.11
1.27013	0	287.992	2525.55	0.113456	0.0654274	0.642674	0.193023	0.016187	5.41986	115.958
0.423377	0	430.152	4212.08	0.101759	0.0739184	0.802362	0.174931	0.0132957	4.99637	128.066
0	0	367.189	3535.22	0.103402	0.0679799	0.727557	0.177258	0.0140231	5.145	123.776
140624_Pcat_R76
C12	C6	F(EYFP/OD)	F(ECFP/OD)	F(EYFP/ECFP)	P(EYFP/OD)	P(ECFP/OD)	P(EYFP/ECFP)	mu	K	lag
0	1000000	3547.18	3883.43	0.911538	1.07705	1.33454	1.53599	0.0197085	6.68982	76.9214
0	333333	3004.88	4096.7	0.735784	0.770911	1.18245	1.24726	0.0175947	5.16368	125.037
0	111111	4053.31	5895.38	0.687154	0.880444	1.432	1.1719	0.0156911	5.04819	140.768
0	37037	2330.18	4619.67	0.50215	0.572073	1.27395	0.852568	0.017074	5.2659	130.693
0	12345.7	3403.19	7066.31	0.48189	0.724934	1.68202	0.822427	0.0154791	5.10327	147.062
0	4115.23	1650.08	4632.02	0.357454	0.404427	1.27514	0.606934	0.0170545	4.97272	157.14
0	1371.74	1249.85	4437.75	0.28077	0.299566	1.19372	0.477116	0.0167953	5.2575	134.658
0	457.247	1145.46	4937.08	0.232259	0.260841	1.25938	0.395418	0.0162132	4.89513	153.75
0	152.416	727.533	4649.86	0.156259	0.17066	1.22316	0.265742	0.0165484	5.59097	112.437
0	50.8053	450.414	4152.08	0.108534	0.110803	1.14742	0.184259	0.0170977	5.19874	133.439
0	16.9351	443.698	5221.72	0.085326	0.106036	1.40034	0.145011	0.0167616	5.95382	99.0629
0	0	537.28	6909.08	0.0775283	0.110154	1.58064	0.132503	0.0150706	5.25592	131.641
25000	0	231.656	2369.27	0.0970294	0.110159	1.29431	0.161077	0.0263736	6.46348	107.059
8333.33	0	218.496	2234.82	0.0973489	0.115497	1.36159	0.161076	0.0281918	7.21972	78.5434
2777.78	0	255.514	2657.92	0.0956597	0.106666	1.26937	0.159467	0.0242709	6.45498	112.371
925.926	0	252.748	2730.48	0.0917322	0.0908777	1.11761	0.153679	0.0220336	6.03375	110.408
308.642	0	463.121	5424.85	0.0856382	0.12811	1.69284	0.144779	0.0185155	7.5296	23.5498
102.881	0	358.793	4191.48	0.0856234	0.0953844	1.25524	0.144959	0.0180251	5.88297	99.7424
34.2936	0	330.299	3672.99	0.0896687	0.103569	1.30494	0.150927	0.0201346	6.44641	77.4829
11.4312	0	385.989	4532.68	0.0853007	0.102397	1.35443	0.144423	0.0179991	5.90366	107.564
3.81039	0	474.545	5236.51	0.0907629	0.137461	1.71393	0.153193	0.019098	6.44305	87.1773
1.27013	0	38.6536	420.321	0.061802	0.0298544	0.378322	0.101139	0.0356041	7.33851	-25.2332
0.423377	0	165.976	2046.04	0.083678	0.0572632	0.802455	0.140382	0.0214457	5.4389	47.0984
0	0	308.21	3213.16	0.0936925	0.0998926	1.18132	0.15752	0.0205807	7.54647	19.3315

## Sheet: PcatS76
130614_Pcat_S76
C12	C6	F(EYFP/OD)	F(ECFP/OD)	F(EYFP/ECFP)	P(EYFP/OD)	P(ECFP/OD)	P(EYFP/ECFP)	mu	K	lag
0	1000000	3.89459	1582.26	0.00283548	0.00145037	0.671571	0.00423463	0.0225438	5.66668	144.903
0	333333	4.69342	1510.91	0.00342908	0.00189872	0.698551	0.0051071	0.0237853	5.63019	150.104
0	111111	7.72032	1978.56	0.00401176	0.00290297	0.848189	0.0059894	0.0226856	5.64142	162.111
0	37037	13.3666	2643.67	0.00522294	0.00436717	0.980057	0.00783486	0.0206904	7.09515	77.9283
0	12345.7	20.1002	2806.92	0.00703376	0.00648273	1.02674	0.010556	0.0205141	5.61148	159.964
0	4115.23	23.9876	3218.92	0.00747908	0.00779773	1.18709	0.0112212	0.0206214	5.52687	165.98
0	1371.74	37.9037	4660.61	0.00820959	0.0110861	1.54076	0.0123626	0.0192219	5.4835	166.552
0	457.247	38.8065	4977.98	0.00784542	0.0102839	1.48587	0.0118556	0.0179863	5.51265	157.057
0	152.416	23.7961	3588.53	0.00670063	0.00764089	1.30666	0.0100576	0.0204542	5.51887	171.386
0	50.8053	48.0128	5538.6	0.00870804	0.0125011	1.62328	0.0131675	0.0177723	5.42774	159.542
0	16.9351	50.1093	5961.15	0.00840611	0.0136281	1.82778	0.0126911	0.0183047	5.4861	171.953
0	0	51.6456	6018.63	0.00863986	0.0127336	1.6671	0.0130901	0.017124	5.41722	156.015
25000	0	6.82199	1766.18	0.0041363	0.00266966	0.789026	0.00616714	0.0232805	5.62193	160.01
8333.33	0	4.74795	1523.82	0.00322506	0.00207218	0.761933	0.00479139	0.0249724	5.56905	152.572
2777.78	0	10.8805	1991.01	0.00570153	0.00441767	0.923967	0.00849055	0.0238409	5.56875	168.534
925.926	0	19.3854	2695.59	0.00736415	0.0049986	0.782124	0.0111393	0.0176553	5.91636	105.194
308.642	0	16.9877	2980.51	0.00570047	0.00574325	1.14469	0.0085412	0.0211619	5.51692	164.972
102.881	0	44.4215	4878.08	0.00917469	0.00971062	1.19274	0.0139615	0.0157606	5.5427	122.476
34.2936	0	26.6876	3622.96	0.00737386	0.00838032	1.2891	0.0110766	0.0201541	5.49872	162.384
11.4312	0	46.0901	5113.94	0.00899598	0.0128884	1.61382	0.0135683	0.0186511	5.31413	161.186
3.81039	0	45.8421	4907.94	0.00937581	0.0140223	1.69953	0.0140967	0.0198056	5.34144	171.407
1.27013	0	46.6896	5595.2	0.00835217	0.0131265	1.77556	0.0125949	0.0187188	5.33905	167.363
0.423377	0	46.3958	5750.88	0.00818338	0.0121564	1.69653	0.0123714	0.0178484	5.37993	153.383
0	0	51.07	5999.91	0.00856384	0.0129629	1.71272	0.0129613	0.0174672	5.41848	160.58
130624_Pcat_S76
C12	C6	F(EYFP/OD)	F(ECFP/OD)	F(EYFP/ECFP)	P(EYFP/OD)	P(ECFP/OD)	P(EYFP/ECFP)	mu	K	lag
0	1000000	250.26	1887.91	0.131386	0.0708991	0.603862	0.221619	0.0188152	4.89048	155.439
0	333333	297.367	2446.3	0.121194	0.0702633	0.64837	0.205763	0.0166314	4.83504	144.164
0	111111	427.942	4686.06	0.0895136	0.0766338	0.931669	0.153545	0.0136944	4.77652	147.88
0	37037	415.386	4683.69	0.0867531	0.0727812	0.910369	0.148932	0.0134824	4.82786	127.186
0	12345.7	474.053	5162.26	0.0900927	0.0817316	0.986735	0.15476	0.0133272	4.74026	138.925
0	4115.23	463.188	5311.72	0.085833	0.0839844	1.06979	0.147163	0.0138166	4.71777	156.356
0	1371.74	496.146	5560.79	0.0869035	0.0781332	0.967547	0.149794	0.0124823	4.56133	142.663
0	457.247	490.104	5387.63	0.0886285	0.0830761	1.01182	0.152342	0.0131654	4.71162	138.278
0	152.416	456.182	5195.35	0.0849623	0.074978	0.944982	0.146211	0.0128756	4.695	135.848
0	50.8053	512.26	5584.02	0.088754	0.0803935	0.96812	0.153003	0.012451	4.8654	116.793
0	16.9351	524.343	5974.07	0.0853096	0.0776392	0.975052	0.147391	0.0119323	4.67233	124.343
0	0	499.852	5867.38	0.0826701	0.0780297	1.01164	0.142544	0.0124028	4.80469	126.399
25000	0	267.032	2085.95	0.125009	0.0667487	0.586067	0.211807	0.0172855	4.8828	120.879
8333.33	0	292.34	3006.26	0.0950062	0.0639128	0.735138	0.161761	0.0157617	4.44958	153.064
2777.78	0	410.563	3888.84	0.103976	0.0778594	0.820544	0.177971	0.0142645	4.49447	144.85
925.926	0	463.955	4519.16	0.100327	0.0860821	0.932162	0.171866	0.0140449	4.3128	149.504
308.642	0	423.316	4991.08	0.0821493	0.0660725	0.860423	0.141647	0.0124015	4.11866	152.073
102.881	0	453.439	5174.92	0.0858822	0.0732665	0.924746	0.147889	0.0127175	4.44049	133.074
34.2936	0	499.734	5698.03	0.0852573	0.0714001	0.89616	0.147501	0.0116225	4.12911	147.426
11.4312	0	483.718	5210.84	0.0906736	0.0803207	0.957907	0.155979	0.0129711	4.41587	139.058
3.81039	0	490.07	5583.73	0.0850883	0.0769001	0.967926	0.146685	0.0124497	4.51959	129.649
1.27013	0	490.685	5756.17	0.0833254	0.0728443	0.942021	0.143949	0.011955	4.39156	129.98
0.423377	0	474.029	5466.81	0.0849844	0.076864	0.980488	0.146324	0.0127501	4.50273	125.385
0	0	493.088	5787.14	0.0829794	0.0721698	0.933243	0.143429	0.011831	4.46995	126.811
140624_Pcat_S76
C12	C6	F(EYFP/OD)	F(ECFP/OD)	F(EYFP/ECFP)	P(EYFP/OD)	P(ECFP/OD)	P(EYFP/ECFP)	mu	K	lag
0	1000000	226.462	2021.33	0.110161	0.110639	1.13545	0.182721	0.0268284	5.50376	114.953
0	333333	218.821	1959.61	0.109789	0.108502	1.11773	0.18202	0.0270806	6.0623	74.2141
0	111111	300.247	3003.72	0.0996677	0.135131	1.55034	0.165746	0.0254674	7.28763	57.396
0	37037	249.936	2369.34	0.103825	0.111602	1.21297	0.172702	0.0253394	6.72401	64.8305
0	12345.7	275.564	2748.41	0.0991515	0.107382	1.22248	0.165663	0.0232169	7.74726	6.11715
0	4115.23	296.938	2892.77	0.10158	0.133683	1.49354	0.168924	0.0254724	7.67906	34.9368
0	1371.74	349.001	3553.94	0.0979005	0.146765	1.71018	0.163164	0.0243854	8.8155	-18.6247
0	457.247	368.378	3797.24	0.0968364	0.123288	1.44318	0.162626	0.0210214	7.12151	37.8392
0	152.416	511.893	5765.46	0.0890803	0.142218	1.80724	0.150575	0.0185698	6.50843	60.8732
0	50.8053	8.42786	-48.681	0.0694839	0.0347629	-0.242223	0.109851	0.0926921	8.79983	-13.4937
0	16.9351	32.1786	387.639	0.0681122	0.0216545	0.302826	0.111896	0.0327399	5.45159	-3.53522
0	0	415.073	4219.27	0.0978225	0.144595	1.67142	0.164058	0.0215822	6.85785	61.6908
25000	0	311.629	3012.21	0.102754	0.140748	1.56036	0.170859	0.0255245	6.81285	73.4706
8333.33	0	285.42	2739	0.103286	0.110568	1.21089	0.172605	0.0231284	6.17768	59.1822
2777.78	0	272.286	2657.14	0.102108	0.126565	1.41787	0.169629	0.0259955	6.39931	90.3793
925.926	0	272.687	2677.8	0.100774	0.110064	1.23514	0.168178	0.0237504	6.04736	78.1027
308.642	0	278.766	2803.12	0.0992628	0.11219	1.28906	0.165672	0.0237058	5.79135	98.8839
102.881	0	288.835	2861.14	0.100213	0.106323	1.1999	0.167754	0.0223741	6.09456	73.7993
34.2936	0	353.479	3586.07	0.0983434	0.135378	1.56677	0.164407	0.0229578	6.96018	53.0136
11.4312	0	341.996	3281.71	0.103526	0.118481	1.2926	0.173656	0.0215041	6.2792	71.0858
3.81039	0	356.543	3803.36	0.0931473	0.107205	1.29386	0.157011	0.0195804	5.51634	104.747
1.27013	0	359.801	3780.47	0.0946198	0.108578	1.2909	0.159473	0.0196278	6.05003	81.157
0.423377	0	370.091	3939.65	0.0935143	0.116148	1.40096	0.157395	0.0201464	5.8362	96.832
0	0	417.075	4852.24	0.0856506	0.103183	1.34877	0.14538	0.0171639	5.38677	103.566
0	1000000	292.839	2874.61	0.101105	0.111524	1.24865	0.169056	0.0228741	5.73551	100.632
0	333333	303.313	2967.51	0.101328	0.111579	1.24366	0.169624	0.0223645	5.41671	115.515
0	111111	352.992	3881.01	0.0906544	0.116362	1.45209	0.152323	0.0208124	5.852	99.1511
0	37037	317.216	3356.67	0.0941491	0.102844	1.23448	0.158286	0.020585	5.74552	84.4212
0	12345.7	319.942	3342.9	0.0953295	0.111039	1.31914	0.159897	0.0215293	5.93227	84.4996
0	4115.23	332.779	3233.83	0.101648	0.112161	1.23804	0.170666	0.021119	5.88012	85.0184
0	1371.74	340.725	3340.99	0.101196	0.108719	1.20862	0.170227	0.020369	5.61937	90.1768
0	457.247	336.642	3559.37	0.0935673	0.0914046	1.08949	0.158288	0.0182843	5.5612	72.965
0	152.416	355.916	3564.26	0.0994248	0.0962121	1.08601	0.168224	0.0182298	5.59906	71.3755
0	50.8053	376.744	3954.25	0.0948931	0.120193	1.43024	0.159625	0.0203669	6.00877	95.2319
0	16.9351	375.04	3915.75	0.0946488	0.105761	1.24652	0.159903	0.018757	5.32498	96.4437
0	0	433.98	4883.28	0.0880322	0.103716	1.30962	0.14961	0.016762	5.03672	108.792
25000	0	367.901	4300.85	0.0854226	0.13357	1.77811	0.143062	0.0221735	5.57399	141.02
8333.33	0	339.695	3637.96	0.0924465	0.0975842	1.18051	0.15608	0.0189918	5.07661	117.311
2777.78	0	395.111	4440.48	0.0884988	0.126094	1.60665	0.148867	0.0203714	5.87329	106.12
925.926	0	367.162	3880.4	0.0943605	0.124231	1.49155	0.158409	0.0211731	6.22974	79.6187
308.642	0	358.966	3830	0.0929671	0.110943	1.34054	0.156557	0.0199423	5.47633	107.577
102.881	0	341.428	3518.54	0.0962295	0.139009	1.63751	0.160549	0.0238833	6.47137	85.9256
34.2936	0	362.188	3855.46	0.0933397	0.111773	1.34738	0.157193	0.0199227	5.65142	97.8309
11.4312	0	372.789	4010.11	0.0926135	0.097674	1.18296	0.156874	0.0178481	5.64734	79.6944
3.81039	0	401.476	4275.92	0.0934256	0.094182	1.12487	0.158883	0.0165492	5.60567	64.5233
1.27013	0	414.837	4579.52	0.0900022	0.0954982	1.18142	0.153167	0.0163355	5.10936	100.535
0.423377	0	468.953	5293.65	0.0877461	0.100603	1.26934	0.149715	0.0155555	5.01543	102.95
0	0	572.612	6558.01	0.0865113	0.124969	1.60077	0.147514	0.0157426	5.10913	100.761

## Sheet: PbadLuxR76
140422_Pbad_LuxR_S76
Ara	C12	C6	F(EYFP/OD)	F(ECFP/OD)	F(EYFP/ECFP)	P(EYFP/OD)	P(ECFP/OD)	P(EYFP/ECFP)	mu	K	lag
0	0	25000	4593.24	10473.2	0.438813	0.831115	2.10479	0.753559	0.0137962	5.70882	95.2885
0	0	8333.33	3739.74	11437.5	0.325858	0.656612	2.22789	0.560219	0.0135024	5.34014	107.27
0	0	2777.78	2925.06	10549	0.277277	0.596181	2.39868	0.474046	0.0150085	5.78109	85.8444
0	0	925.926	2480.5	11029.6	0.224518	0.463448	2.29156	0.385094	0.0141146	5.477	96.2844
0	0	308.642	1961.81	11310.2	0.173132	0.371844	2.38516	0.296798	0.0142592	4.84327	144.464
0	0	102.881	1420.75	10687.8	0.133155	0.28101	2.35573	0.227902	0.014695	5.29886	108.652
0	0	34.2936	1131.45	11154.7	0.101438	0.237383	2.6137	0.173237	0.0153158	5.7871	87.2739
0	0	11.4312	995.6	12173.5	0.0817398	0.169135	2.2915	0.140703	0.0131864	5.14662	117.86
0	0	3.81039	1030.39	11414.6	0.0903714	0.201134	2.48178	0.154752	0.0145591	5.57837	91.9759
0	0	1.27013	1018.94	11783.4	0.0865475	0.187765	2.41337	0.148523	0.0139767	5.13466	108.134
0	0	0.423377	1028.54	12073	0.0851866	0.189756	2.47567	0.146182	0.0139883	5.34587	99.7881
0	0	0	1018.21	11866.1	0.0857937	0.177409	2.29307	0.14754	0.0134285	5.49783	79.4815
0	25000	0	918.934	10664.7	0.0857268	0.166374	2.1446	0.147213	0.0138021	5.46818	98.8178
0	8333.33	0	914.343	10056.1	0.0905872	0.170716	2.08781	0.15538	0.0141077	5.74125	70.6654
0	2777.78	0	914.937	9717.31	0.094045	0.189944	2.25214	0.160674	0.0152033	5.42543	100.699
0	925.926	0	907.282	10063.4	0.0900845	0.167391	2.06368	0.154586	0.0139887	5.43411	83.1402
0	308.642	0	931.926	10543.2	0.0883292	0.183914	2.31847	0.151193	0.0146718	5.45199	94.4501
0	102.881	0	986.371	11418.9	0.0863052	0.178184	2.29093	0.148218	0.01378	5.83808	65.493
0	34.2936	0	953.854	11187	0.0850787	0.161628	2.1002	0.146464	0.0131621	5.04838	97.7963
0	11.4312	0	953.395	11594.4	0.0821218	0.160167	2.15734	0.14142	0.0130808	4.96769	108.444
0	3.81039	0	993.545	10625.6	0.0936564	0.190646	2.26952	0.16048	0.0143838	5.42788	76.3858
0	1.27013	0	1057.37	11730.7	0.0901406	0.193491	2.38522	0.15473	0.0139074	5.61034	77.8947
0	0.423377	0	1015.32	11203.2	0.0906384	0.179263	2.19489	0.155794	0.0135563	5.01482	100.379
0	0	0	1032.97	11594.1	0.0891754	0.177344	2.20644	0.153441	0.0132868	5.13437	91.3521
0.1	0	25000	7025.64	9604.42	0.7355	1.60229	2.45383	1.25225	0.0162303	5.5016	145.497
0.1	0	8333.33	5769.81	9264.95	0.620149	1.52211	2.75254	1.05031	0.0179311	7.36834	17.1447
0.1	0	2777.78	4920.69	10546	0.465681	1.10888	2.66117	0.793208	0.0160965	6.59566	52.2153
0.1	0	925.926	4178.31	10992.2	0.379701	0.874269	2.56843	0.648525	0.015287	6.38646	53.5451
0.1	0	308.642	3262.53	11422.8	0.285287	0.660271	2.57836	0.48787	0.0149341	6.26122	59.793
0.1	0	102.881	2155.38	11061.8	0.19488	0.477058	2.73977	0.332163	0.0158971	6.50994	51.2053
0.1	0	34.2936	1485.26	11188	0.132697	0.335433	2.82955	0.226008	0.0161207	6.79224	29.9001
0.1	0	11.4312	1148.34	11731.7	0.0977789	0.221213	2.516	0.167519	0.0144238	6.01707	59.7374
0.1	0	3.81039	1023.2	11196.5	0.0915344	0.206676	2.52222	0.156544	0.0149138	5.8744	67.5533
0.1	0	1.27013	1066.4	11750.7	0.0908176	0.198553	2.43261	0.155791	0.0140798	5.97869	56.3053
0.1	0	0.423377	1029.86	11217.8	0.0919378	0.18659	2.25749	0.157874	0.013809	5.49638	81.4203
0.1	0	0	1103.14	11613.3	0.0950616	0.204158	2.38917	0.163108	0.0140196	6.03671	44.3418
0.1	25000	0	851.79	9154.72	0.093106	0.197955	2.38503	0.158412	0.0164426	5.3618	146.972
0.1	8333.33	0	654.033	6528.29	0.0999713	0.180193	2.02869	0.169053	0.0184653	5.32266	140.423
0.1	2777.78	0	867.818	9395.17	0.0920555	0.213845	2.60084	0.156291	0.0171174	5.20892	144.305
0.1	925.926	0	903.512	10201.7	0.0884442	0.190768	2.40618	0.151011	0.0153839	5.20276	131.48
0.1	308.642	0	880.53	9995.76	0.0881263	0.205939	2.62136	0.149904	0.0165148	5.09174	145.333
0.1	102.881	0	934.817	10633	0.0878274	0.21521	2.7432	0.149482	0.0163359	5.09419	147.025
0.1	34.2936	0	940.457	11222	0.0838513	0.211335	2.82347	0.142841	0.016065	5.06711	151.412
0.1	11.4312	0	958.153	11384.7	0.0841557	0.201113	2.6688	0.14372	0.0153205	5.08929	139.869
0.1	3.81039	0	959.26	11402.1	0.0842214	0.209647	2.78725	0.143618	0.0157581	5.01328	145.668
0.1	1.27013	0	82.236	419.25	0.130535	0.0262036	0.151448	0.219613	0.0203503	5.09465	-20.5444
0.1	0.423377	0	803.59	8172.88	0.0979973	0.119922	1.3448	0.169519	0.012001	5.40693	24.3514
0.1	0	0	1074.35	11640.4	0.092324	0.211811	2.55711	0.158037	0.0146616	6.23552	45.0983
1	0	25000	4547.55	6111.22	0.742227	1.15154	1.74019	1.25891	0.0174388	5.67041	121.596
1	0	8333.33	2783.93	4963.06	0.558223	0.843805	1.70243	0.940794	0.0196853	5.43684	139.472
1	0	2777.78	2931.55	6607.43	0.446146	0.78444	1.99215	0.755224	0.0181047	6.44617	85.1058
1	0	925.926	3826.6	10433	0.366257	0.823828	2.5109	0.624904	0.0155941	6.4396	51.3487
1	0	308.642	3260.46	10715.7	0.303665	0.713169	2.62171	0.517807	0.0157671	7.10006	14.1576
1	0	102.881	2082.12	11267.3	0.184391	0.439519	2.6569	0.314835	0.0153814	6.2055	66.9591
1	0	34.2936	1236.22	11159.4	0.110758	0.255874	2.57832	0.18925	0.0151713	5.14754	137.113
1	0	11.4312	1133.67	11730.9	0.096614	0.239154	2.76435	0.164966	0.0153745	6.04439	78.6564
1	0	3.81039	1150.83	10908.5	0.105234	0.274517	2.91979	0.178876	0.0167403	7.56412	-12.8565
1	0	1.27013	34.8335	-203.877	-0.101547	2.63173	-19.0239	-0.156822	0.425225	6.6667	32.6685
1	0	0.423377	27.6601	-99.3637	-0.00928744	0.0766213	-0.329949	-0.0147774	0.0744566	4.90322	26.3646
1	0	0	1029.73	11743.6	0.0877861	0.184685	2.33859	0.150802	0.0137096	5.81686	68.799
1	25000	0	751.199	8512.79	0.0887145	0.13293	1.67171	0.152474	0.0135783	5.29059	123.433
1	8333.33	0	574.523	5753.25	0.100023	0.127289	1.42644	0.170478	0.0159082	5.05861	131.576
1	2777.78	0	872.926	9144.7	0.0955573	0.154922	1.80126	0.164217	0.0136067	5.25386	96.7961
1	925.926	0	854.756	9016.22	0.0947688	0.150233	1.75816	0.162921	0.0135125	4.9489	114.01
1	308.642	0	883.737	10097.5	0.0875029	0.150183	1.90141	0.150621	0.0131897	5.08164	110.607
1	102.881	0	939.313	10957	0.0855497	0.157113	2.02952	0.147348	0.0130396	5.4751	86.107
1	34.2936	0	931.88	10213.6	0.0913516	0.160306	1.94773	0.157174	0.0133058	5.70697	60.8069
1	11.4312	0	895.114	11175.5	0.0799016	0.142437	1.96558	0.13788	0.0125771	5.08121	102.179
1	3.81039	0	902.535	11050.7	0.0816118	0.147436	1.99729	0.140691	0.0128188	5.06362	106.592
1	1.27013	0	932.549	11792.8	0.0788976	0.141735	1.97762	0.136385	0.0121629	4.66069	132.459
1	0.423377	0	965.555	11868.5	0.0812405	0.1444	1.95724	0.140521	0.0120198	4.99294	100.761
1	0	0	963.144	12370.7	0.0775678	0.128919	1.81819	0.134737	0.011073	4.55201	132.928
10	0	25000	10066.1	10037.2	1.00371	1.60815	1.77265	1.73176	0.0126133	4.94767	150.854
10	0	8333.33	26708.1	11249.3	2.37117	3.96689	1.84194	4.10246	0.0119594	5.00713	121.322
10	0	2777.78	62469.3	14766.6	4.2212	8.3647	2.17115	7.33222	0.011076	5.58203	83.7389
10	0	925.926	124751	18004.5	6.92298	12.6639	1.98582	12.153	0.00896736	5.1985	103.193
10	0	308.642	153116	20677	7.40067	13.6806	1.99761	13.0545	0.00810894	5.02778	121.721
10	0	102.881	16197.4	11822.2	1.36848	2.33376	1.87563	2.37041	0.0116949	5.1804	85.3228
10	0	34.2936	39223.6	14046.7	2.79108	5.04724	1.98174	4.85548	0.0107511	5.2887	86.5667
10	0	11.4312	3484.54	11040.5	0.314309	0.536301	1.87578	0.543064	0.0122752	4.96105	116.199
10	0	3.81039	2637.08	11019	0.238736	0.389537	1.79398	0.413133	0.0119113	4.59933	139.053
10	0	1.27013	1101.36	11210	0.0981396	0.162069	1.81789	0.169856	0.011878	4.84121	114.079
10	0	0.423377	972.195	11200.7	0.0866995	0.139985	1.77583	0.15018	0.0116892	4.93121	105.963
10	0	0	936.613	11888.5	0.0785425	0.120937	1.68325	0.136618	0.0107789	4.5882	127.735
10	25000	0	15850.4	13204.7	1.19949	2.37395	2.18092	2.07464	0.0120328	5.21498	134.166
10	8333.33	0	13737.1	14164.5	0.965736	1.66579	1.87891	1.68385	0.0102804	4.34226	168.697
10	2777.78	0	7984.83	11072.2	0.720979	1.40134	2.15576	1.23954	0.0134982	5.7115	85.3735
10	925.926	0	9456.15	12571.1	0.75077	1.53821	2.26212	1.29446	0.0127795	5.26008	128.175
10	308.642	0	8512.09	12292.9	0.690344	1.33398	2.12813	1.19196	0.0124381	5.22377	126.115
10	102.881	0	4183.68	12714.6	0.327786	0.60302	2.018	0.567765	0.0116981	5.21184	122.169
10	34.2936	0	1302.15	11888.9	0.109374	0.21029	2.12336	0.188633	0.0127126	5.55212	104.948
10	11.4312	0	1030.38	12004.7	0.0856371	0.137024	1.75252	0.148791	0.0110193	4.83548	134.276
10	3.81039	0	981.401	11906.7	0.0823993	0.147588	1.97489	0.142495	0.0120689	5.13375	127.353
10	1.27013	0	986.425	12117.2	0.0812949	0.124694	1.67824	0.14152	0.0106083	4.76933	136.08
10	0.423377	0	1004.07	12461.7	0.0805177	0.143519	1.96078	0.139511	0.0116261	4.79448	148.396
10	0	0	809.93	10016.4	0.0809741	0.123212	1.68133	0.139969	0.0121711	4.61892	164.976
140428_Pbad_LuxR_S76
Ara	C12	C6	F(EYFP/OD)	F(ECFP/OD)	F(EYFP/ECFP)	P(EYFP/OD)	P(ECFP/OD)	P(EYFP/ECFP)	mu	K	lag
0	0	25000	1195.59	1721.01	0.679621	0.419453	0.686764	1.01784	0.0216824	5.50652	70.8312
0	0	8333.33	1035.11	2183.08	0.470107	0.34519	0.826632	0.70528	0.0209718	5.51158	91.799
0	0	2777.78	824.815	2042.72	0.401289	0.299246	0.843912	0.600314	0.0221633	5.46836	90.571
0	0	925.926	155.823	258.251	0.401706	0.229511	0.450392	0.577921	0.0521015	5.2963	103.894
0	0	308.642	900.458	4640.75	0.192699	0.180098	1.03478	0.294445	0.0148108	1.59962	315.102
0	0	102.881	451.258	2372.11	0.18959	0.166043	0.994378	0.283485	0.022368	5.51258	117.361
0	0	34.2936	395.962	2964.89	0.132992	0.122323	1.03726	0.20005	0.0199364	5.54246	120.161
0	0	0	329.758	2729.92	0.120623	0.102045	0.956751	0.181432	0.0199592	5.55183	107.853
0	25000	0	293.485	2165.45	0.134473	0.108727	0.914158	0.201026	0.0224674	5.48479	113.637
0	8333.33	0	314.035	2297.19	0.13589	0.112614	0.937687	0.203366	0.0219955	5.43692	116.957
0	2777.78	0	329.119	2569.63	0.127575	0.115736	1.02788	0.191049	0.0217156	5.4575	118.784
0	925.926	0	377.085	2996.9	0.124854	0.10958	0.984151	0.188211	0.019139	5.44131	101.243
0	308.642	0	329.818	2552.14	0.128879	0.108016	0.948465	0.193471	0.020723	5.46365	106.243
0	102.881	0	473.939	4046.96	0.117783	0.121915	1.17133	0.178323	0.0176267	5.42525	98.0957
0	34.2936	0	418.33	3369.04	0.123272	0.111577	1.01237	0.186392	0.0180651	5.47883	91.6003
0	0	0	379.143	3064.69	0.122593	0.109745	1.00231	0.184828	0.0190885	5.47347	97.2328
0.5	0	25000	5145.34	2121.31	2.39577	1.79149	0.839876	3.58898	0.0215747	5.46885	85.372
0.5	0	8333.33	3961.4	2176.53	1.81314	1.43977	0.900842	2.71223	0.022189	5.43075	108.525
0.5	0	2777.78	3163.27	2113.54	1.48386	1.03338	0.783432	2.22773	0.0206887	5.44534	95.1821
0.5	0	925.926	2825.91	2414.91	1.16294	0.917672	0.889622	1.7463	0.0206071	5.43134	104.355
0.5	0	308.642	2789.29	3313.88	0.840362	0.75846	1.0159	1.26978	0.0183025	5.37423	93.8253
0.5	0	102.881	1583.28	3282.04	0.480586	0.478773	1.12309	0.723445	0.0196547	5.4103	104.905
0.5	0	34.2936	858.932	3715.03	0.233146	0.220282	1.07189	0.353019	0.0175904	5.43137	102.82
0.5	0	0	434.97	3904.61	0.111318	0.11838	1.19808	0.168196	0.0183133	5.41768	113.641
0.5	25000	0	412.779	2342.47	0.174054	0.166829	1.08194	0.259447	0.0237706	5.47604	117.776
0.5	8333.33	0	473.988	3023.64	0.156624	0.154447	1.11781	0.235162	0.0206537	5.40719	109.374
0.5	2777.78	0	343.705	2017.21	0.167885	0.147872	0.993825	0.249741	0.0247446	5.38069	107.626
0.5	925.926	0	327.992	2142.97	0.152413	0.109128	0.809518	0.228676	0.02094	5.3977	90.6236
0.5	308.642	0	353.998	2520.72	0.13889	0.110945	0.895112	0.208817	0.0201281	5.38861	85.9912
0.5	102.881	0	532.532	3005.53	0.163651	0.193248	1.24196	0.244814	0.0221665	9.99813	-137.056
0.5	34.2936	0	426.231	3713.23	0.115601	0.118876	1.16861	0.174515	0.0186181	5.38051	115.492
0.5	0	0	404.897	3529.81	0.114951	0.116573	1.14804	0.173339	0.01902	5.45376	117.99
1	0	25000	11671.3	2909.75	3.99008	3.8003	1.07491	5.99104	0.0206439	5.50373	111.678
1	0	8333.33	9320.85	3058.91	3.01439	3.20229	1.1945	4.51774	0.0213866	5.37114	117.245
1	0	2777.78	6377.8	2547.34	2.49454	2.06888	0.93737	3.74599	0.0205926	5.41603	101.503
1	0	925.926	6841.47	3450.79	1.96834	1.944	1.10718	2.96951	0.0188531	5.32366	96.1542
1	0	308.642	5259.52	3505.77	1.49293	1.57388	1.18673	2.2482	0.019518	5.36839	100.825
1	0	102.881	3205.89	4030.72	0.795298	0.881752	1.25035	1.2012	0.0184441	5.32176	110.649
1	0	34.2936	1541.36	4474.25	0.343866	0.379495	1.23751	0.521434	0.0171074	5.3306	96.5272
1	0	0	433.264	3857.28	0.112747	0.108326	1.084	0.170873	0.0172882	5.44845	102.349
1	25000	0	485.524	2205.03	0.218635	0.19867	1.03154	0.325766	0.0239606	5.46018	120.414
1	8333.33	0	538.92	2704.88	0.198605	0.18859	1.07654	0.297468	0.0216463	5.39775	114.489
1	2777.78	0	581.613	3139.74	0.184415	0.192566	1.18006	0.276737	0.0208725	5.32436	114.306
1	925.926	0	493.28	2992.26	0.162631	0.1759	1.21432	0.243432	0.0219147	5.28744	110.733
1	308.642	0	415.937	2942.21	0.140354	0.134365	1.07802	0.210796	0.020536	5.38019	104.448
1	102.881	0	424.537	3426.6	0.124036	0.117762	1.07235	0.187284	0.0185501	5.35677	105.073
1	34.2936	0	467.615	4219.79	0.111178	0.124246	1.263	0.168127	0.0180183	5.36185	112.315
1	0	0	424.17	3807.26	0.111372	0.112949	1.1421	0.168407	0.0180449	5.49905	112.75
2	0	25000	31692.9	4907.1	6.39217	7.45173	1.29396	9.70924	0.0165751	5.43826	106.857
2	0	8333.33	18861.1	3396.44	5.51178	5.81304	1.18536	8.29161	0.0199054	5.38651	120.861
2	0	2777.78	16427.2	3465.65	4.72611	4.53432	1.07905	7.1373	0.0184885	5.42325	107.404
2	0	925.926	12615.9	3145.59	3.98809	3.6028	1.01451	6.0155	0.0189166	5.37557	118.714
2	0	308.642	9116.2	2790.1	3.25793	2.64704	0.915483	4.91128	0.0191288	6.75788	29.0875
2	0	102.881	7185.31	4202.13	1.70144	1.96672	1.29701	2.57026	0.018384	5.32329	130.637
2	0	34.2936	3139.38	4687.26	0.67225	0.836277	1.40663	1.01651	0.0180496	5.34517	131.2
2	0	0	461.379	4189.5	0.110267	0.124029	1.26919	0.16668	0.0181613	5.41101	118.314
2	25000	0	1130.14	3235.36	0.348007	0.351005	1.13818	0.523381	0.0200075	5.42695	127.462
2	8333.33	0	992.884	2919.66	0.339516	0.338175	1.12996	0.508991	0.0212653	5.3597	123.419
2	2777.78	0	758.217	2495.14	0.301714	0.261687	0.978961	0.452117	0.0214509	5.38757	103.358
2	925.926	0	582.454	2534.97	0.229097	0.175031	0.861851	0.344945	0.0195728	5.37687	100.406
2	308.642	0	443.866	2721.44	0.161487	0.153159	1.0675	0.241989	0.0214477	5.32766	108.865
2	102.881	0	443.116	3344.65	0.132936	0.0930256	0.784205	0.202762	0.0153225	6.0077	17.8942
2	34.2936	0	515.3	4479.83	0.115422	0.132203	1.29305	0.174764	0.0175948	5.3442	113.269
2	0	0	432.453	3887.33	0.111379	0.118702	1.20335	0.168237	0.0184189	5.45595	119.592
4	0	25000	61933.3	6956.41	8.85458	9.75415	1.21049	13.6519	0.0124831	5.3187	100.577
4	0	8333.33	56305.6	7023.91	8.00636	10.0317	1.38912	12.2868	0.0136446	5.27728	108.139
4	0	2777.78	36627.2	5027.85	7.26836	7.14621	1.09261	11.1163	0.0145541	5.40027	99.5393
4	0	925.926	34353.9	5262.56	6.51148	7.33403	1.25553	9.92554	0.0155029	5.3632	109.253
4	0	308.642	15650.5	2620.18	5.77029	4.1664	0.785798	8.72546	0.0180419	5.39524	82.496
4	0	102.881	16757	4425.99	3.76719	3.4019	1.00228	5.75308	0.0149669	5.44851	78.7987
4	0	34.2936	7644.37	5002.48	1.52518	1.83095	1.34466	2.31507	0.0167874	5.37214	119.543
4	0	0	406.395	3650.01	0.111513	0.115222	1.16843	0.168246	0.0188251	5.46025	123.739
4	25000	0	2555.46	3189.14	0.800467	0.766225	1.08177	1.20533	0.0195438	5.49242	124.107
4	8333.33	0	2151.04	3087.57	0.691363	0.724058	1.18046	1.03689	0.0211011	5.36205	108.662
4	2777.78	0	1992.83	3384.33	0.587702	0.59287	1.13872	0.885196	0.019442	5.36677	111.275
4	925.926	0	1526.97	3592.6	0.423381	0.458404	1.22017	0.637494	0.0195598	5.34657	107.165
4	308.642	0	802.613	3601.35	0.221699	0.239422	1.21512	0.333892	0.019477	5.34918	113.193
4	102.881	0	542.726	3844.21	0.14143	0.149301	1.19274	0.213612	0.0184465	5.37168	105.975
4	34.2936	0	481.794	4218.38	0.114583	0.116668	1.14684	0.173857	0.016914	5.40846	106.048
4	0	0	411.843	3762.75	0.109324	0.106304	1.09293	0.165496	0.0176677	5.50281	104.901
8	0	25000	83136.4	6955.83	11.8799	11.4397	1.05208	18.4108	0.0113031	5.16582	144.845
8	0	8333.33	87958.2	8351.45	10.5085	10.7009	1.11158	16.3623	0.0103058	7.03299	-52.0968
8	0	2777.78	88054.4	8857.96	9.93562	11.3286	1.24946	15.4372	0.0107496	5.27442	121.019
8	0	925.926	79041.9	8481.45	9.31266	10.523	1.2396	14.4504	0.0110285	5.29108	113.968
8	0	308.642	66310.9	7896.03	8.38593	9.23645	1.20951	12.99	0.0114059	5.38362	106.402
8	0	102.881	47262.3	7078.05	6.67676	8.22558	1.36621	10.2554	0.0134176	5.48186	124.563
8	0	34.2936	19083.8	4990.16	3.82834	3.9522	1.15362	5.84215	0.0151773	5.47939	120.914
8	0	0	471.947	3798.78	0.123636	0.109522	0.988201	0.187883	0.0164263	7.21734	-24.4483
8	25000	0	9469.57	4154.78	2.2647	2.34296	1.15501	3.43355	0.017165	5.57408	123.52
8	8333.33	0	9446.33	4981.71	1.89006	2.22182	1.31411	2.87083	0.0165791	5.48354	115.814
8	2777.78	0	8578.2	5462.18	1.56423	2.03651	1.45482	2.37512	0.0166856	5.35045	119.081
8	925.926	0	5851.55	5268.11	1.1053	1.3626	1.3753	1.67946	0.0164651	5.34148	113.938
8	308.642	0	2040.58	3818	0.532969	0.458284	0.960041	0.810898	0.0160586	5.38783	78.1588
8	102.881	0	837.287	4029.11	0.206832	0.206097	1.11412	0.31364	0.0171046	5.43054	100.904
8	34.2936	0	631.416	4355.87	0.144795	0.164139	1.27452	0.219136	0.017753	8.85305	-103.605
8	0	0	347.543	3029.12	0.114474	0.0984075	0.968354	0.172721	0.0188085	5.52171	110.318
140506_Pbad_LuxR_S76
Ara	C12	C6	F(EYFP/OD)	F(ECFP/OD)	F(EYFP/ECFP)	P(EYFP/OD)	P(ECFP/OD)	P(EYFP/ECFP)	mu	K	lag
0	0	25000	557.933	1414.04	0.384303	0.255318	0.74247	0.570048	0.0257385	5.48477	93.0711
0	0	6250	500.234	1799.79	0.275854	0.223131	0.920394	0.409517	0.0253224	5.48959	115.935
0	0	1562.5	467.987	2185.06	0.215613	0.169817	0.902881	0.322266	0.0221658	5.52933	118.802
0	0	390.625	424.857	2370.65	0.181282	0.13786	0.872626	0.271986	0.0205967	5.51115	118.048
0	0	97.6562	349.379	2259.69	0.153623	0.12594	0.927331	0.229663	0.02207	5.49957	100.118
0	0	24.4141	311.692	2463.86	0.126823	0.101482	0.910108	0.190256	0.0206427	5.49047	109.31
0	0	6.10352	311.249	2345.84	0.132516	0.104472	0.894247	0.198589	0.0210616	6.87964	34.9183
0	0	0	275.249	2118.53	0.129446	0.0858298	0.748363	0.194482	0.0200606	6.40106	47.2607
0	25000	0	245.255	1886.64	0.129481	0.096813	0.850436	0.192986	0.0234116	5.48882	108.204
0	6250	0	265.814	2074.37	0.12874	0.104755	0.933459	0.191892	0.0233865	5.47849	117.901
0	1562.5	0	270.162	2526.82	0.109396	0.0835478	0.884965	0.164405	0.0199504	5.47341	122.284
0	390.625	0	323.444	3016.24	0.10979	0.0906414	0.953967	0.165569	0.0186782	5.47695	115.382
0	97.6562	0	380.475	3597.31	0.108103	0.105573	1.12614	0.163082	0.018554	5.43268	116.608
0	24.4141	0	399.971	3722.58	0.108962	0.107247	1.12476	0.164578	0.01813	5.44033	117.096
0	6.10352	0	608.193	4672.33	0.129067	0.187592	1.63196	0.193986	0.0199157	8.0478	-22.9703
0	0	0	370.305	2820.96	0.130985	0.10749	0.925306	0.197287	0.0191247	7.17046	8.61308
0.5	0	25000	2020.92	1663.68	1.18485	0.932568	0.881124	1.75705	0.0258757	5.46603	107.861
0.5	0	6250	1411.53	1581.6	0.875552	0.673106	0.866513	1.29704	0.0264205	5.42055	111.321
0.5	0	1562.5	1195.95	1714.86	0.681254	0.538576	0.885646	1.01104	0.025477	5.42212	105.648
0.5	0	390.625	1187.45	2515.91	0.468783	0.425681	1.02661	0.700952	0.0219906	5.43925	99.6375
0.5	0	97.6562	1412.64	4712.36	0.294747	0.469546	1.77831	0.441857	0.0209265	7.07738	23.2449
0.5	0	24.4141	448.209	3134.82	0.144835	0.131907	1.04301	0.218042	0.0193018	5.39607	109.345
0.5	0	6.10352	416.321	3796.04	0.110734	0.113743	1.16943	0.167144	0.0183611	5.40003	117.847
0.5	0	0	448.189	3367.83	0.132397	0.153936	1.31473	0.198255	0.0213826	8.54653	-37.5358
0.5	25000	0	328.293	2327.65	0.138707	0.125242	1.01286	0.206972	0.0228997	5.4523	133.421
0.5	6250	0	252.927	1657.65	0.149612	0.0907696	0.677165	0.223701	0.0220064	5.47456	91.1365
0.5	1562.5	0	260.011	1706.19	0.152673	0.0933873	0.697576	0.228271	0.022018	6.53272	43.0946
0.5	390.625	0	243.622	1773.87	0.136493	0.0970473	0.807154	0.203376	0.0235496	5.41727	102.418
0.5	97.6562	0	335.602	2677.27	0.125923	0.11202	1.01473	0.188745	0.0209845	5.38592	110.022
0.5	24.4141	0	351.046	3071.91	0.114612	0.110166	1.09233	0.172157	0.0201458	5.38574	115.44
0.5	6.10352	0	393.153	3692.44	0.107195	0.10807	1.14472	0.161766	0.0184367	5.3946	119.756
0.5	0	0	449.453	3368.8	0.133094	0.144239	1.22595	0.199763	0.0204467	7.95491	-14.2184
1	0	25000	4264.91	2021.86	2.0624	1.68858	0.914207	3.07362	0.0234568	5.50435	122.78
1	0	6250	3854.57	2663.85	1.42813	1.23718	0.969544	2.1435	0.0204486	5.42493	112.853
1	0	1562.5	2592.06	2402.37	1.06597	0.980107	1.03582	1.59105	0.0227679	5.30541	126.256
1	0	390.625	1813.24	1975.24	0.911865	0.620853	0.768631	1.3656	0.0213391	6.33822	44.8968
1	0	97.6562	1186.38	2751.64	0.428768	0.408242	1.07628	0.642009	0.021409	5.3616	110.519
1	0	24.4141	632.902	3804.65	0.16649	0.179693	1.21969	0.25096	0.0188428	5.28825	115.888
1	0	6.10352	682.466	4872.17	0.139054	0.201412	1.62577	0.209319	0.019338	9.00137	-83.609
1	0	0	405.539	3322.45	0.122456	0.119787	1.10964	0.184328	0.0193491	7.21302	18.6327
1	25000	0	429.041	2772.8	0.152776	0.149345	1.09754	0.228668	0.0215712	5.44535	132.703
1	6250	0	423.993	2913.13	0.144877	0.141627	1.10495	0.21715	0.0209945	5.31839	123.977
1	1562.5	0	307.517	2051.08	0.149678	0.126153	0.962048	0.222807	0.0239999	5.38299	125.765
1	390.625	0	302.859	2218.58	0.135502	0.110653	0.923241	0.20248	0.022265	5.35693	112.621
1	97.6562	0	310.68	2581.51	0.11825	0.113312	1.07233	0.176712	0.0222397	5.35324	120.207
1	24.4141	0	354.137	2964.88	0.118264	0.114431	1.08663	0.177463	0.0205396	5.38899	109.93
1	6.10352	0	431.195	4105.75	0.105539	0.113317	1.21495	0.159523	0.0178846	5.28422	116.546
1	0	0	330.505	3340.76	0.0978023	0.083638	0.950667	0.14803	0.0174313	4.53229	160.227
2	0	25000	12717.4	2681.59	4.66436	4.44085	1.06492	6.98062	0.0216161	5.52138	138.75
2	0	6250	13286.2	3845.9	3.44478	3.66829	1.19776	5.19766	0.0184918	5.31985	122.467
2	0	1562.5	6688.57	2298.96	2.88166	2.43328	0.952457	4.30669	0.0222028	5.43009	125.965
2	0	390.625	6052	2915.84	2.05034	1.78001	0.96954	3.08675	0.0192939	5.40688	105.41
2	0	97.6562	2986.61	2784.57	1.06913	0.923596	0.975224	1.60674	0.0199502	5.37254	102.807
2	0	24.4141	1081.17	3296.11	0.327091	0.324927	1.12073	0.492059	0.019574	5.35632	113.939
2	0	6.10352	681.653	4257.28	0.159882	0.206069	1.45639	0.240469	0.019651	7.95495	-23.0393
2	0	0	363.36	3408.86	0.106291	0.0994421	1.052	0.160427	0.0183821	5.46313	112.115
2	25000	0	623.204	2485.86	0.248754	0.235106	1.06929	0.371316	0.0227341	5.43962	138.519
2	6250	0	588.193	2618.84	0.221939	0.215742	1.09421	0.3316	0.0223217	5.42579	127.994
2	1562.5	0	400.028	2000.05	0.198935	0.15078	0.859539	0.296959	0.0227212	5.42692	114.453
2	390.625	0	371.083	2504.71	0.146623	0.120334	0.921357	0.219991	0.0205879	5.34379	107.106
2	97.6562	0	312.832	2425.69	0.127938	0.101059	0.888789	0.191981	0.0205362	5.36888	95.5633
2	24.4141	0	353.498	3030.07	0.116058	0.100727	0.975006	0.174919	0.0188884	5.38677	97.2155
2	6.10352	0	508.219	4085.35	0.124618	0.149077	1.35466	0.187628	0.0192594	7.1791	16.3058
2	0	0	390.586	3535.28	0.110442	0.0806142	0.814401	0.168411	0.0151411	6.51931	1.03881
4	0	25000	23769.5	3146.92	7.53719	6.04707	0.900428	11.4058	0.0174942	5.61318	127.757
4	0	6250	35343.5	5680.26	6.20727	5.85873	1.04235	9.54343	0.0129551	5.51219	76.2792
4	0	1562.5	22679.2	4272.09	5.28286	5.07787	1.07082	8.03159	0.0160247	5.37692	104.173
4	0	390.625	14919.8	3340.4	4.44794	4.33496	1.09677	6.69918	0.0191369	5.39175	125.689
4	0	97.6562	7669.76	2846.35	2.64503	2.31565	0.972428	3.9784	0.0196342	5.37444	120.855
4	0	24.4141	2423.64	2362.71	0.997348	1.01243	1.12914	1.48375	0.0242811	9.99997	-84.1033
4	0	6.10352	1116.34	4758.88	0.234131	0.383628	1.85882	0.350589	0.0213902	8.64052	-29.985
4	0	0	399.583	3506.62	0.113924	0.118709	1.17815	0.171451	0.0194237	6.99216	35.2424
4	25000	0	1374.71	2671.7	0.507704	0.452654	0.998446	0.761349	0.0207968	5.49734	130.067
4	6250	0	1418.99	3235.66	0.433626	0.464708	1.20245	0.650384	0.0207226	5.44209	132.578
4	1562.5	0	1014.07	2987.57	0.338429	0.323923	1.08198	0.508037	0.0203837	5.33678	122.125
4	390.625	0	606.457	2846.4	0.213768	0.134754	0.707849	0.325085	0.0159402	7.97587	-94.4149
4	97.6562	0	350.259	2778.73	0.123912	0.114789	1.03341	0.185848	0.0207324	5.3676	115.674
4	24.4141	0	372.337	2928.18	0.1258	0.133591	1.19589	0.188099	0.0220029	8.06238	-14.6632
4	6.10352	0	383.743	3494.8	0.109395	0.113508	1.16889	0.16466	0.0193673	5.34053	118.653
4	0	0	388.7	3659.91	0.106077	0.0926942	0.979337	0.160899	0.0167371	5.85988	71.4621
8	0	25000	96539.3	11116.8	8.66124	14.0469	1.7818	13.3824	0.0117798	8.16795	-71.8734
8	0	6250	82269.4	8764.91	9.37826	9.63605	1.12154	14.6108	0.010013	3.54197	283.515
8	0	1562.5	64334.4	8300.1	7.74071	11.0373	1.5784	11.8856	0.01328	5.34676	146.925
8	0	390.625	48355.1	7453.78	6.46879	10.4759	1.8056	9.84649	0.0156623	8.08947	-36.1468
8	0	97.6562	27976.7	5803.48	4.80013	6.88692	1.60487	7.27254	0.0171055	7.32429	13.5356
8	0	24.4141	7608.35	4233.62	1.79186	1.88967	1.1816	2.71391	0.0172099	7.15933	-1.20373
8	0	6.10352	1494.69	3780.63	0.393746	0.372564	1.0591	0.596284	0.0172521	6.86576	11.2309
8	0	0	386.383	3709.97	0.104141	0.0831529	0.892527	0.158558	0.01559	5.54621	80.9175
8	25000	0	4314.39	3489.6	1.22453	1.0537	0.95713	1.85578	0.0170132	6.21043	63.0491
8	6250	0	5185.84	5179.56	0.996642	1.22396	1.37121	1.51229	0.0166186	6.94388	18.8616
8	1562.5	0	3905.51	4898.73	0.795022	1.05697	1.49442	1.20042	0.0182441	8.34922	-55.1336
8	390.625	0	1750.72	5077.58	0.344618	0.411717	1.33919	0.522987	0.0165774	6.3982	39.1973
8	97.6562	0	615.457	4195.21	0.145164	0.147391	1.1275	0.220154	0.0167857	5.60213	86.8645
8	24.4141	0	424.948	3690.79	0.114371	0.102086	0.995156	0.173433	0.0168219	6.25488	41.3595
8	6.10352	0	406.673	3676.57	0.109895	0.092973	0.941694	0.166948	0.0162576	5.91849	55.5338
8	0	0	329.197	3010.84	0.109084	0.0862553	0.888212	0.164899	0.0178485	6.15575	62.3027

[truncated: 6 more sheets: PbadLasR76, PcatLL81, PcatR81, PcatS81, PbadLuxR81, PbadLasR81]
