# Supplementary material for: Orthogonal intercellular signaling for programmed spatial behavior
Source: Mol Syst Biol. 2016 Jan 26;12(1):849. doi: 10.15252/msb.20156590 (PMC4731010; doi:10.15252/msb.20156590)
Supplement: Supplementary file 8 — Source Data for Figure 3 [file MSB-12-849-s005.xlsx]

## Sheet: Overview
Spatial Double Receiver Assay
The data corresponds to Figure 3E,F.
Each sheet has measurements of RFP, CFP or YFP, with each entry representing the mean fluorescence over 1 grid square, at the time-point (10 s time-interval) indicated in the leftmost column. The columns are ordered row-wise with respect to the arrangement shown in Figure 3E.

## Sheet: RFP
Time	Mean1	Mean2	Mean3	Mean4	Mean5	Mean6	Mean7	Mean8	Mean9	Mean10	Mean11	Mean12	Mean13	Mean14	Mean15	Mean16	Mean17	Mean18	Mean19	Mean20	Mean21	Mean22	Mean23	Mean24	Mean25	Mean26	Mean27	Mean28	Mean29	Mean30	Mean31	Mean32	Mean33	Mean34	Mean35	Mean36	Mean37	Mean38	Mean39	Mean40	Mean41	Mean42	Mean43	Mean44	Mean45	Mean46	Mean47	Mean48	Mean49
1	278.72	274.88	276.08	277.88	273.48	272.48	274.24	273.8	269.44	274.48	270.12	270.12	270.72	268.76	263.52	268.04	267.8	268.28	267.88	268	269.28	279	276.56	273.72	276.36	281.32	281.88	280.92	276.84	274.44	276.24	275.08	273	274	271.6	275.12	275	270.6	271.2	268	273.96	274.24	276.48	274.88	273.8	278.08	279.76	278.8	274.12
2	276.68	277.36	273.56	274.4	272.76	275.76	274.48	272.6	271.4	271.56	270.08	272.8	268.64	268.44	265.56	269.28	266.16	265.24	266.2	270.64	268.64	278.8	275.92	275.2	277.64	280.84	278.72	277.8	276.6	276.92	275	275.16	274.36	276.08	273.08	271	273.04	267.76	269.64	265.64	277.16	273.64	278.92	276.96	275.4	278.76	279	280.56	277.68
3	266.2	259.32	258.92	260.52	261.24	261.72	258.72	257.76	254.48	256.24	259.04	257.8	257.92	253.88	254.32	255.36	254.76	257.96	254.76	259.68	255.88	262.96	259.8	262.6	263.52	265.16	265.24	267.04	265.8	262.48	262.36	261.64	262.84	259.96	260	257.6	264.6	261.8	260.6	257.84	259.56	261.72	261.44	262.88	262.8	263.88	264.12	268.24	261.56
4	266.88	258.88	257.2	258.52	263.24	257.04	257.96	258.96	259.44	257.92	256.04	258.52	259.32	253.04	248.84	255.12	252.4	253.6	254.92	253.56	257.92	262.16	265.08	259.04	265.72	261.72	267.28	263.68	259.8	262.32	262.48	263.8	260.68	261.36	260.76	261.88	262.8	261.72	261.56	257.12	261.24	261.64	263.4	264.72	262.04	265.2	266.16	265.6	261.56
5	267.04	262.16	261.56	258.6	260.04	262.68	259.24	257.36	259	258.08	256.96	252.68	252.48	255.68	256.24	256.04	253.68	251.84	255.16	258.96	258.16	264.32	261.56	260.76	266.48	266.84	267.2	263.68	265.84	261.56	264.8	260.52	260.12	261.6	259.4	263.68	257.56	261.44	259.32	257.48	262.2	262.4	263.44	259.56	258.24	263.28	262.36	268.92	260.44
6	264.68	262.48	259.68	258.8	260.12	261.44	259.28	255.84	259.24	259.2	256.44	256.76	253.64	253.24	253.92	254.36	253.52	255.88	257.24	256.96	260.48	261.56	261.36	259.96	265.4	263.48	264.84	264.12	262.88	263.24	266.8	261.44	265.2	264.08	258.28	262.24	260.36	259.92	261.48	257.36	261.92	265	262.48	260.12	259.68	266.68	264.64	268.2	267.08
7	265.88	262.6	261.12	261.4	260.88	259.08	261.6	257.72	257.6	257.52	260.2	255.76	254.52	253.76	252.44	254.64	255.88	255.72	255.52	259.56	262.92	267.44	262.12	261.96	263.12	265.08	270.4	265.84	266.28	265.08	263.44	264.68	264.4	264.2	260.84	260.76	266.48	262.4	260.4	259	265.16	264.84	268.84	262.52	257.44	265.72	263.56	268.12	264.28
8	279.96	269	267.16	269.88	265.68	266.92	265.24	269.84	265.04	266.8	264.52	265.56	264.68	264.92	262.44	262.68	262.72	267.16	263.48	265.24	272.6	275.96	274.68	271.04	278.12	279.76	277.88	275.6	279.88	274	274.08	272.84	272.8	270.84	273.88	270.84	274.36	270.12	273.4	259.88	273.76	271.56	276.6	271.64	269.56	277.44	282.16	278.4	277.92
9	282.32	279.04	275.36	275.4	272.84	273.64	272	269.52	268.28	270.56	269.56	269.12	266.52	268.32	263.04	267.6	264	266.48	264.48	275.12	270.2	280.96	280.4	273.96	279.4	286.4	284.76	286.84	286.92	279.96	280.44	279.52	279	277.96	278.64	279.8	278.4	270.44	275.68	270.84	281.36	278.84	281.72	275.96	277.28	280.64	282.76	287.8	282.92
10	269.72	263.4	260.08	260.44	258.12	257.48	260.56	260.56	256.48	258.76	255.64	257.56	255.12	253.92	255.72	256.24	257.4	251.48	250.08	264	264.24	263.84	265.92	258.88	270.44	274.04	270.8	269.76	269.32	269.88	268.52	270.84	268.8	266.92	265.64	266.12	267.04	266.92	265.2	254.76	270.36	266.6	268.28	266.2	259.36	270.36	271.52	271.68	263.76
11	269.4	262.48	260.12	259.36	257.4	258	255.64	257.32	256.72	254.04	258.32	256.32	258.28	253.76	251.48	255.2	251.56	252.56	252.56	262.8	264.8	267.16	268.88	256.96	271.6	274.12	271.72	273.4	274.88	269.56	275.88	271.32	268.8	267.88	268.84	268.04	268.84	264.68	266.96	253.76	270.68	268.88	270.64	263	258.28	273	273.16	274.8	272.52
12	272.92	264.96	258.24	259.56	260.16	261.64	257.6	253.28	257.2	256.4	255.32	258.08	258.52	257.04	255.6	251.64	255.76	255.64	253.52	264.28	270.04	269.04	269.24	257.8	275.92	273.96	274.2	273.92	275.8	272.68	272.08	269.6	268.44	264.52	269.08	267.52	270.24	267.12	270.12	254.04	272.36	272.92	271.12	263.92	257.16	274.4	273.64	274.72	268.68
13	272.24	263.88	260.12	256.44	258.88	259.68	259.12	259.12	258.52	257.44	255.88	253.28	254.12	254.56	253.6	251.84	256.12	252.28	255.52	269.24	273.84	270.12	268.32	260.04	275.6	272.72	276.04	276.84	278.08	275.08	272.88	273.44	270.8	272.64	270.28	264.6	276.28	269.08	269.08	252.48	273.8	273.32	269.64	265.4	259.96	277.16	276.16	278.56	274.08
14	275.08	262	261.72	259.92	257.68	261.92	259	261.6	256.64	256.92	257.64	258.16	256.12	253.4	254.28	254.56	256.92	251.2	253.48	270.4	274.96	267.52	267.36	259.32	274.92	279.12	277.2	283.4	282.56	277.88	276.52	277.6	272.64	273.04	270.68	276.76	276.12	270.24	276.2	257.96	280.72	274.44	270	268.24	260.48	273.96	275.28	279.44	275.68
15	271.68	263	259.6	256.2	259.8	261.12	259.68	255.88	259.28	255.52	253.64	258.2	258.08	254.4	253.84	251.92	257	254.12	253.92	275.12	272.6	272.52	267.52	260.24	278	286.6	282.92	281.16	285.96	280.72	283.44	277.08	276.32	272.48	276.64	278.72	277.52	272.56	277.32	252.88	285	279.96	271.92	265.48	259.32	276.92	281.52	284.24	277.76
16	277.08	267.4	260.12	260.6	259.44	257.72	259	258.36	257.76	257.88	254.4	256.96	258	254.92	253.68	252.16	256.68	250.16	255.44	274.52	278.48	271.36	273.52	258.64	281.2	285.12	285.24	289.08	289.56	278.12	280.2	281.36	277.56	281	282.04	279.52	282.72	281.04	279.8	255.8	285.16	279.88	275.76	267	258.56	282.72	283.2	285.28	278.84
17	277.92	269.44	259.2	259.04	258.36	256.4	257.88	258.84	255.28	256.72	257.08	258.32	258.44	254.4	255.88	255.12	251.72	257.76	251.88	277.32	279.8	276.6	269.4	259.16	291.56	287.76	292.52	290.24	290.36	286.16	288.44	286.76	279.52	282.8	282.76	287	285.16	283.64	283.44	254.56	284.36	285.44	274.2	268.36	258.12	282	287.92	293.36	281.96
18	282.48	269.12	256.92	260	261.12	257.36	261.12	257.88	259.16	257.52	257.48	255.2	258.16	256.8	253.6	256.04	255.52	253.16	253.84	281	284.6	278.04	274.88	258.4	293.36	290.64	296.08	296.28	299.16	289.56	293.08	292.76	285.72	286.88	288.52	290.24	293.32	283	286.96	256.68	292.64	291.8	276.96	266.72	256.6	289.6	291.24	297.08	284.64
19	276.64	273.2	258.44	258.08	260.16	257.8	259.24	256.2	254.44	258.24	259.48	256.64	257.44	251.68	251.8	253.12	255.24	255.88	250.36	289.92	286.28	280.44	274.48	262.6	299.52	297.4	299.64	301.8	303.6	296.72	298.64	298.8	288.96	291.44	293.96	295.64	298.6	290.32	294.92	255.92	298.12	295.32	280.52	271.6	258.8	293.16	297.92	301.88	294.12
20	286.84	275.64	260.8	261.84	258.24	261.64	255.08	252.96	255.68	256.4	255.4	259.16	257.92	255.44	255.2	255.52	255.12	253.52	252.8	290.16	290.96	279.08	281.16	260.76	307.6	304.96	304.92	307.32	316.44	305.96	310.92	298.76	292.88	296.56	297.12	301.04	306.24	293.6	298.84	255.24	301.96	299.72	282	274.36	259.72	300.2	308.16	309.36	297.52
21	288.72	274.92	261.8	259.96	258.92	260.32	257.64	256.28	257.28	256.48	257.48	257.68	257.36	255.36	253.4	252.72	254.16	256.04	256.52	296.48	298.08	283	282.92	259.56	309.44	310.76	317.24	320.92	321.28	314.96	317.76	314.04	301.92	303.92	305.88	305.92	315.08	302.16	309.44	257.8	314	302.24	286.04	280.64	257.8	301.6	309.08	316.4	304.36
22	291.8	277.32	260.36	260.4	256.8	262.68	260.04	255.8	258.8	257.4	253.88	254	254.6	255.92	253.32	255.32	257.2	254.92	255.56	295.4	296.24	285.96	286.36	259.92	322	321.64	323.2	322.48	330.52	317.88	322.12	316.2	308.68	309.64	314.48	312.04	317.92	306.4	313.56	253.4	312.52	308.96	286.2	278	261.04	314.24	315.44	326.6	313.28
23	291.16	278.84	255.88	260.84	258.68	260.4	256.84	259.48	252.8	256.92	257.44	255.12	253.44	255.88	253.36	250.36	255.92	254.92	255.88	299.56	304.72	290	291.48	262.96	332.92	327.16	335.16	333.52	339.8	330.52	329.2	325.12	314.8	320.8	319.28	323.92	326.96	314.56	321.56	258.12	317.2	313.76	293.12	279.56	259.8	316.44	326.4	340.96	317.04
24	295.12	283.88	259.36	258.8	261.4	260.52	258.2	258.12	256.36	259.8	257.8	256.04	256.84	253.36	256.08	254.76	254.04	252.32	254.2	307.04	309.96	294.64	292.56	260.2	337.96	338.92	340.56	343.56	355.4	339.04	342.32	337.92	318.64	331.48	329.24	331.64	337.48	326.68	335.44	256.6	324.4	321.36	298.28	284.28	263.4	329.88	337.4	343.56	322.32
25	302.48	290.16	254.88	259.76	256.96	258.8	257.32	261.8	261.16	257.16	259.76	258.56	257.2	254.76	251.8	255.84	254.72	256.04	254.72	312.76	312.36	293.92	298.32	259.68	347.76	350.68	356.24	353.64	360.48	349.56	353.52	348.88	333.48	333.4	340.96	340.72	352.36	331.32	346.48	256.8	326.64	325.28	298.56	288.56	259.48	334.48	352.28	356.04	334.52
26	307.48	287.8	259.04	260.4	262.32	258.36	259.32	260.32	258.56	257.76	258.16	259.16	257.92	255.8	255.12	255.28	254.52	251.12	252.76	316.24	319	300.24	302.52	262.48	362.72	356.96	365.36	363.84	379.12	366.36	365.44	358.16	346.4	348.04	356	355.48	361.08	342.6	354.64	254.92	335.68	330.52	307	295.84	258.08	351.12	357.84	369.12	347.32
27	314.8	293.72	256.68	258.8	260.16	261	262.04	261.48	260.12	262.16	258.76	254.88	256.2	255.64	253.28	259.16	256.32	255.52	254.56	322.16	326.68	303.88	305.6	260.92	377.2	374.76	379.36	383.8	390.84	376.16	378.92	373.28	355.68	362.04	363.4	368.48	379.28	354.16	365.2	257.36	347.48	337.32	311.64	295.8	261.68	361.08	369.96	382.96	353.96
28	318.72	300.08	258.4	258.84	261.36	260.84	259.68	261.48	258.92	260.2	255.08	257.56	258	256.28	253.96	256.72	255.12	252.44	252.68	325.96	330.84	312.76	318.4	264.12	384.68	388.8	392.32	401.12	406.28	390.16	389.2	385.08	369.04	371	375.64	380.08	391.44	366.28	384	256.24	348.08	343.28	308.72	305.88	264.08	375.76	387.48	402.04	365.52
29	325.96	307.72	259.72	261.84	260.2	262	264.68	260.28	258.92	260.2	259.04	260.96	256.76	257	256.16	254.36	256	258.4	255.52	332.96	338.56	321.08	318.44	258.48	406.56	402.36	415	407.76	423.6	400.24	408.6	406.28	382.72	388.04	393.24	397.4	409.16	377	393.68	259.68	359.84	351.64	315.96	304.36	263.36	388.68	403.76	414.92	384.44
30	327.8	312	262.88	260.28	261.72	266.04	263.28	258.8	260.96	258.32	259.16	256.28	258.48	256.44	253.88	255.4	256.16	254.2	255.2	339.92	344.44	320.04	326.4	263.92	426.56	422.4	424.4	430.16	446.52	411.16	425.64	416.84	393.72	400.68	408.32	406.52	428.72	391.56	412.8	257.48	362.44	359.56	323.08	321	260.68	401.12	420.04	438.32	390.48
31	337.88	316.6	262.32	263.28	261.32	262.12	262.96	262.48	259.32	261.72	260.72	260.76	260.36	258.32	252.36	255.84	258.64	252.56	254.08	348.68	352.24	324.2	330.4	262.56	445.32	444.88	444.8	446.84	465.32	436.6	441.68	434.88	413.48	419.92	422.16	423.84	441.92	409.48	430.16	254.96	374.88	360.64	325.56	320.8	261.76	415.8	441.6	453.48	410.8
32	346.44	320.92	256.52	263.08	263.2	262	258.48	262.08	262.28	263.08	259.88	259.72	254.44	258.64	255.08	258.44	257.24	258.68	254.32	357.4	352.4	335.52	340.76	262.68	468.2	467.36	467.52	472.84	483.44	463.6	464.24	455.96	431.96	438.88	443.84	448.92	470.2	429.84	452.8	262.88	383.4	378.6	341.84	327.36	260.64	439.28	454.84	473.84	425.56
33	348.36	327.96	260.28	263.4	261.44	265.16	264.68	261.24	258.68	261.88	258.92	258.04	258.8	256.84	259.4	256.68	255.8	258.76	257.2	363.56	364.96	341.04	350.68	262.64	485.2	486.16	489.04	496.76	511.04	482.68	492.2	482.6	450.16	454.76	465.92	463.52	485.76	444.24	475.48	259.84	393.24	386.44	348.52	330.76	259.68	457.96	480.4	495.52	445.64
34	361.04	337.68	257.68	262.8	262.84	261.64	263.68	261.48	259.6	260.04	258.24	258.32	259	255.76	256.8	256.84	257.2	257.8	256.04	371.4	370.12	351.8	353.36	261.88	512.88	505.44	519.56	518.72	534.72	512	515	506.28	468.12	490.6	490.04	487.32	513.72	468.76	492.8	257	400.56	391.68	350.56	338.36	264.2	481.2	503	524	471.68
35	375.32	341.64	261.04	260.72	265.48	265.96	265.4	260	263.44	261.84	262.08	263.32	259.76	261.4	255.88	256.6	259.52	255.2	258.32	378.64	382.32	356.24	364.52	262.76	536.32	533.8	544.04	546.68	569.24	529.4	544.56	528	493.28	506.88	516.96	512.08	541.28	493.32	524.24	260.64	417.96	402.8	360.88	346.04	259.28	506.28	536.24	550.68	491.8
36	381.28	348.8	261.16	266.4	262.16	268.56	265.12	261.16	262.88	260.12	263.24	258.16	259.84	256.8	255.44	259.96	256.28	252.96	257.8	391.44	394.92	361.28	373.28	261.64	569.48	569.08	577.24	585.16	592.72	560.48	577.52	558.68	521.8	535.04	541.4	537.88	573.48	507.16	547.08	256.84	432.4	413.12	369.64	352.72	259.76	534.24	565.2	586.32	513.4
37	391.72	362.88	263.16	263.56	262.72	263.96	266.24	261.04	257.24	262.76	261.72	260.8	260.16	259.16	257.48	259.88	259.88	257.52	257.24	396.6	402.16	371.52	385.68	264.8	608.12	603.2	608.76	618.4	638.24	601.32	602.56	589.48	550.48	567.96	583.64	566.96	603.56	541	573.64	260.96	445.24	432.12	385.52	363.08	263.32	562.4	593.6	614.88	546.52
38	405.2	366.56	264.36	262.92	264.24	264.44	264.08	260.84	262.76	263.36	262.4	258.96	258.68	261.4	255.96	256.2	255.56	259.2	261.16	415	418	385.44	395.4	267.08	637.12	641.84	656.32	655.48	677.52	627.8	645.08	629.32	584.52	597.68	609.08	607.96	643.6	574.6	606.36	261.92	455.92	443.12	393.16	375.72	263.64	597.88	631.16	663.68	575.32
39	417.76	373.68	262.64	264.76	265.76	265.88	264.92	265.4	261.48	263.84	265.64	261.72	257.08	257.56	258.16	258	256.4	261.04	258.72	421.12	427.8	393.64	402.52	261.32	673.4	680.4	701.12	702.04	717.12	682.44	687.04	670.4	619.12	638.2	647.52	648.56	677.4	615.4	646.76	260.48	473.12	452.36	404.04	377.88	267.24	625	672.32	696.96	610.48
40	428.68	378.88	268.92	264.76	266.16	266.36	269.32	263.52	263.04	262.32	263.68	263.88	260.92	257.24	262.76	261.44	258.2	258.76	260	436.88	444.72	408.56	418.52	263.2	711.12	714.12	734.76	737.32	772.6	720.24	732	706.48	659.08	681.2	687.24	679.92	717.52	631.52	687.68	263.64	494.16	474.56	411.92	399.08	264.76	666.08	712.96	733.12	643.96
41	442.2	392.28	264.24	266.92	266.64	264.72	266.4	263.12	264.36	265.68	266.08	263.8	261.6	263.6	258.48	261.32	263.08	258	258.44	445.4	459.36	423.32	431.2	267.4	755.44	760.36	789.92	786.16	817.2	761.2	776.32	751.52	700.72	722.32	731.68	722.12	769.96	690.16	720.6	261	504.28	493.2	436.2	403.44	265.48	696.92	755.52	796.76	679.8
42	463.68	401	267.96	263.28	266.2	265.52	267.52	267.36	264.12	268.28	266.6	264.56	266.08	261.88	259.36	262.32	261	258.8	260.76	461.44	467.72	433.68	444.28	265.64	802.6	806.92	837.48	839.44	860.8	811.52	823.76	809	745.76	768.32	775.92	772.24	814.88	728.52	763.48	262.04	526.96	514.8	449.68	416.08	264.8	747.88	809.08	838.44	722.76
43	478	417.16	265.76	267.52	269.56	271	266.72	268.4	266.76	266.6	266.08	267.92	266	260.96	263.12	263.24	261.12	260.72	260.52	482	483.24	454.84	466.6	266.28	851.56	854.28	887.68	896.44	917.76	856.28	886	844.96	787.6	810.84	830.24	825.96	869.28	765	805.8	262.24	540.04	529.32	460.6	427.56	264.96	789.48	850.36	892.64	762.2
44	486.84	429.96	264.96	266.28	267.76	271	269.04	264.24	267.28	270.32	265.08	265.44	262.96	263.4	263.04	263.68	259.24	256.96	260.64	509.04	509.12	473.52	479.92	267.6	902.84	902.8	950.6	945.48	981.72	909.8	941.36	907.76	846.2	862.56	882.36	883.08	919.24	817.52	864.4	262.6	572.24	551.36	486.08	450.56	264.72	826.12	910.76	953.28	808.96
45	505.04	444.28	267.56	269.44	269.84	269.76	270.2	266.96	271.36	268.64	269.16	267.96	266.72	264	264.08	262.96	264.2	262	262.32	530.68	527.56	482.36	494.72	269.04	950.92	956.68	1006.52	1006.28	1030.12	972.08	997.32	958.4	898.92	915.64	925.4	941.08	963.28	854.56	906.68	260.8	591.76	573.24	495.8	458.04	268.72	870.2	956.76	1022.28	842.84
46	521.52	456.04	264.32	266.6	269.12	268.2	267.72	268.04	269.52	272.08	268.68	263.4	264.88	262.08	262.28	268.96	261.12	262.72	261.4	545.96	547.04	501.84	515.28	269.16	991.32	1008.56	1050.92	1049.36	1081.76	1005.08	1052.52	1008.24	937.52	965.72	975.84	990.2	1017.12	924.64	951.56	266.24	620.28	600.48	513.68	474.36	267.8	915.6	1001.96	1063.96	880.96
47	548.12	472.52	265.12	267.92	269.76	269.12	274.2	268.76	271.6	265.2	270.6	267.68	267.88	263.88	265	265.56	262.32	263.68	262.76	571.52	562.44	518.4	531.08	266.56	1036.32	1058.88	1125.56	1100.24	1131.76	1072.48	1100.16	1049.16	991.16	1020.16	1038.2	1051.2	1076.8	964.24	1000.16	262.28	647.92	617	532.72	494.48	268.68	963	1065.4	1111.2	916.76
48	569.16	487.56	267.04	269.16	274.32	271.32	271.76	273.52	272.92	271.68	268.84	270.96	268	265.64	263	264.4	265	261.76	262	583.16	593.88	545.32	550.8	268.04	1079.04	1127.24	1171.84	1153.6	1191.4	1117.48	1157.52	1106.4	1042.4	1080.08	1090.6	1091.76	1132.04	1026.64	1051.64	263.36	670.68	645.28	557.44	515.44	270.12	1013.04	1121.84	1166	968.72
49	589.84	513.96	269.76	272.08	272.76	271.88	273.68	272.56	270.12	269.28	268.28	268.96	266.52	265.08	265.8	260	267.16	263.36	263.16	614.84	615.96	569.52	573.68	268.44	1132.72	1169.84	1226.6	1201.2	1249.32	1155.72	1211.52	1156.36	1095.04	1134.6	1140.04	1146.36	1190.08	1058.92	1095.96	265.32	713.76	682.32	577.44	531.2	268.88	1055.16	1177.96	1227.08	1010.48
50	624.76	522.48	269.2	271.56	274.68	275.12	272.44	272.64	274.12	272.08	271.92	270.64	265.36	265.32	262.6	263.12	264.6	263.64	265.2	633.64	645.12	588.72	603.84	271.24	1194.04	1213.32	1280.56	1265.92	1278.52	1203.56	1258.08	1199.56	1139.16	1171.48	1194.48	1196.96	1228.96	1115.52	1130.32	268.52	731.6	701.48	600	560	272	1087.48	1217.2	1273.52	1042.56
51	646.64	545.08	270.28	273.24	271.52	275.4	269.88	275.96	274.48	271.8	271.56	269.88	268.6	267.2	264.84	267.96	265.96	265.76	262.64	672.04	672.52	608.48	628.88	269.56	1229.04	1265.6	1333.48	1294.28	1320.2	1255.8	1305.28	1240.16	1175.72	1225.64	1244.24	1251.64	1265.72	1149.24	1169.6	265.64	778.12	730.92	626.28	578.2	271.08	1132.64	1262.56	1310.72	1092.96
52	675.24	569	270.36	272.08	273.72	271.88	275	269.92	272.52	277.12	274.52	269.2	269.28	268.84	268.6	267.4	266.28	264.44	264.28	705.76	700.6	639.64	654.6	271.16	1265.28	1312.12	1376.12	1340	1366.88	1296.72	1346.08	1295.52	1221.96	1277.48	1274.12	1291.68	1317.76	1206.68	1219.6	269	803.88	764.52	662.96	598.6	272.96	1170.64	1318.04	1348.48	1121.8
53	715.44	583.84	269.08	271.44	275.96	274.4	277.24	275.2	275.28	272.88	275.96	268.08	270.28	268.44	268.12	269.76	264.28	265.28	264.96	735.56	725.96	669.56	682.56	271.72	1297.12	1346.4	1415.28	1368.48	1408.72	1326.2	1392.52	1327.4	1276.24	1322.08	1313.32	1349.2	1360.8	1251.68	1249.52	268.48	846.24	801.4	689.72	629.4	271.2	1209.96	1348.64	1400.88	1170.64
54	742.12	625.4	271.08	273.4	274.32	274.12	274.16	277.92	275.64	274.24	276	274	269.72	267.88	268.96	268.16	262.72	266.72	267.12	767.56	753.12	687.56	718.24	272.24	1339.76	1390.6	1448.8	1413.64	1435.16	1371.52	1442.52	1378.32	1322.84	1372.72	1365.48	1381.36	1382.6	1313.52	1294.44	266.96	875.12	836.36	722.92	653.04	273.12	1257.72	1387.36	1450.48	1219.92
55	773.32	639.16	271	271.96	276.56	277.48	277.32	278.24	277.84	277.72	272.88	275.08	269.56	268.72	269.4	267.48	266.92	266.64	266.84	797.8	786.16	728.2	744.36	272.88	1379.04	1440.96	1497.56	1452.64	1480.52	1409.76	1476.4	1407.6	1353.68	1402.72	1399.64	1407.96	1434.64	1347.6	1327.4	269.32	912.68	869.16	751.32	685.24	273.72	1286.92	1427.12	1459.84	1256.08
56	818.8	668.96	274.28	274.92	272.92	275.92	274.28	274.6	280.2	280.2	277.96	275.16	269.12	270.64	268.56	264.88	268.08	266.92	264.6	845.72	829.96	750.56	777.6	272.88	1404.64	1468.52	1526.64	1490.36	1531.28	1442.08	1500.36	1448.6	1381.72	1440.92	1430.8	1458.64	1451.24	1398.16	1367.72	269.88	964.2	902.28	782.24	716	276.64	1333.6	1470.44	1507.04	1303.32
57	849.32	693.76	273.16	277.96	279.24	277.24	278.72	276.32	274.32	281.32	277.96	274.52	272.8	269.16	267.76	267.8	272.84	266.8	271.76	873.6	872.56	785.2	819.36	274.16	1443.72	1516.2	1571.72	1518.68	1547.2	1489.32	1537.24	1486.44	1440.64	1491.36	1461.08	1499.64	1503.8	1451.84	1390.16	269.12	998.12	948.44	827	746.28	274.2	1365.56	1496.36	1541.12	1346.08
58	880.36	736.36	274.96	274.72	279.52	279.8	281.6	275.8	275.4	280.56	273.48	271.84	272.92	269.16	269.04	267.68	266.52	267.6	265.28	906.4	886.36	821.6	853.72	271.28	1488.6	1545.92	1602.08	1557.32	1577.8	1526.08	1578.6	1513.92	1470.64	1527.72	1509.96	1531.8	1549.88	1498.8	1429	269.52	1039.8	982.36	857.48	783.96	275.04	1426.68	1531.64	1572.04	1404.28
59	919.88	768.6	274.28	276.24	276.16	279.28	278.28	278.76	275.76	279.6	275.12	277.84	270.8	268.32	270.8	268.72	271.44	268.92	265.52	946.96	938.28	852.16	893.08	275.76	1520.28	1568	1639.2	1590.2	1613.76	1557.72	1608.56	1549.72	1520.28	1538	1551.16	1563.32	1588.76	1528.84	1454.48	269.96	1080.64	1031.04	892.64	819	278.92	1435.72	1572	1595.68	1452.04
60	955.84	795.52	272.56	277.2	277.8	281.68	279.88	278.6	282.36	279.52	279.72	275.28	272.92	273.52	272.68	274.72	272.96	266.28	271.96	992.92	965.28	888.88	922.6	274.36	1552.2	1602.52	1682.52	1624.72	1646.36	1604.92	1637.24	1577.04	1536.52	1589.92	1577.88	1594.96	1613.84	1571.4	1488.2	269.2	1121.36	1062.96	930.84	854.44	277.8	1470.84	1599.12	1619.92	1492.92
61	999.32	836.52	274.44	278.12	278.84	278.48	284.96	279.52	280.16	275.96	278.44	275.92	274.92	271.32	269.56	270.56	270.64	267	270.52	1024.84	1008.48	930.32	958.36	276.8	1581.36	1643.52	1717.12	1665.48	1704.08	1627.6	1679.48	1614.32	1578.24	1623.44	1619.52	1635.2	1664.48	1613.32	1524.24	273.48	1166.68	1114.32	974.04	891.52	274.32	1506.2	1650.48	1664.64	1537.56
62	1029.28	884.12	278.4	278.84	282.44	279.84	282.88	280.76	282.56	279.72	281.04	279.44	277.64	273	275.32	274.72	269.52	270.52	266	1064.2	1041.16	962.32	1005.88	276.04	1623.36	1680.72	1748.4	1693.92	1724.32	1665.72	1729.76	1649.2	1605.24	1660.24	1640.6	1662.36	1691.32	1646.04	1551.92	272.88	1192.4	1148.4	1006.96	923.72	278.64	1535.88	1667.8	1680.52	1567.16
63	1090.08	899.44	275.84	279.04	281.48	280.32	283.72	281.84	280.16	282.24	281.48	280	278.76	275.08	273	273.16	272.16	268.6	268.2	1100.08	1073.04	1008.28	1039.4	281.04	1652.2	1693.76	1770.12	1714.48	1761.36	1712.28	1749.32	1690.28	1639.96	1683.48	1680.32	1684.6	1728.32	1696.48	1573.52	271.4	1246.28	1186.72	1054.92	959.52	277.48	1581.96	1690.44	1729.28	1610.88
64	1119.68	934.08	276.28	277.76	282.72	284.16	280.6	282.48	282	283.2	280.92	280.92	277.32	275.12	274.12	274.24	270.6	271.48	269.04	1160.2	1127.56	1049.04	1092	276.72	1675.44	1736.72	1835.92	1745.6	1778.52	1746.52	1785.44	1730	1679.28	1741	1716.72	1738.36	1784.36	1740.12	1618.88	273.72	1305.68	1237.84	1095.36	1003.44	277	1619.12	1735.8	1769	1655.6
65	1159.48	982.76	275.72	277.4	277.6	281.8	283.96	283.32	283.16	281.8	278.84	277.88	278.08	273.88	276.48	273.68	269.28	270.72	271.24	1202.88	1154.04	1087.28	1120.12	278.64	1719.56	1774.72	1858.16	1812.88	1814.04	1777.56	1824.76	1732.28	1717.4	1759.44	1750.64	1769.84	1805.52	1783.56	1646.48	275.96	1320.4	1260.44	1137.68	1039.56	280.2	1636.56	1761.36	1779.56	1683.52
66	1207.72	1022.64	277.36	281.76	281.4	282.72	285.24	277.24	282	284.04	283.24	282.24	277.44	276.8	276.56	272.36	270.84	270.56	269.44	1240.76	1198.08	1124.48	1168.96	280.68	1747.16	1821.76	1895.68	1831.8	1859.56	1816.64	1863.72	1790.56	1737.16	1794	1797.16	1811.08	1840.84	1828.88	1681.8	275.96	1389	1320.2	1185.64	1076.16	280.16	1676.52	1788	1823.28	1733.04
67	1254.76	1066.64	275	279.68	284	284.12	283.44	284.6	283.64	288.24	281.76	283.4	277.12	276.52	275	274.16	269.96	266.48	271.92	1273.76	1253.68	1154.04	1216.24	278.2	1786.24	1853.68	1933.12	1865.16	1920.6	1859.56	1899.48	1825.52	1780.36	1830.48	1822.48	1849.56	1869.56	1869.4	1721.32	273.04	1439.6	1363.6	1234.8	1112.4	281.16	1710.12	1821.64	1853.44	1773.4
68	1294.36	1104.52	278.4	282.96	279.8	282.96	285.32	279.04	282.8	281.84	280.28	281.32	281.64	274.16	273.68	274.32	270.04	272.68	271.8	1330.8	1295.04	1220.48	1260.92	277.92	1816.48	1897.52	1975.28	1901.68	1942.88	1901.68	1940.32	1861	1817.84	1865.56	1854.8	1882.28	1896.52	1903.6	1737.76	276.48	1469.28	1398.28	1268.92	1166.48	281.56	1725.04	1858	1884.04	1801.2
69	1351.52	1151.28	280	283.4	285.72	284	283.2	282.28	285	286.36	283.84	283.16	280.08	275.56	272	273.48	273.12	273.44	270.92	1364.4	1337.4	1249.24	1294.92	280.52	1844.24	1914.44	2020.52	1931.4	1964.52	1920.76	1961.72	1883.76	1850.76	1899.32	1902.24	1908.56	1950.88	1953.48	1770.04	277.64	1514.72	1448.88	1308.8	1192.88	280.48	1769.44	1878.8	1908.8	1841.48
70	1395.32	1193.76	278.2	283.92	282.72	288.76	286.44	281.16	288.72	285.52	284.24	282.92	280.96	275	277.44	276.68	275.84	274.04	273.32	1408.08	1382.8	1298.64	1355.64	280.88	1862.84	1942.28	2052.24	1958.16	2002.88	1956.96	2014.84	1917.76	1890.04	1941.08	1927	1957.4	1973.32	1990.64	1812.24	276.88	1561.52	1488.48	1355.4	1247.88	282.32	1802.24	1919.76	1953.08	1883.44
71	1439.2	1232.96	277.2	279.88	283.64	282.88	284.28	284.44	286.44	287.2	285.8	283.48	284.08	278.68	277.96	274.32	276.28	271.36	273.4	1449.64	1413.76	1343.2	1389.28	279.72	1908.96	1967.72	2061.56	1991.68	2052.16	1990.24	2026.12	1952.36	1920.16	1959.96	1959.8	1978.96	2011.84	2029.64	1837.56	276.48	1593.56	1527.16	1404.12	1276.36	284.28	1817.36	1944.6	1965.88	1911.12
72	1473.72	1287.12	281.68	282.48	286.76	284.84	288.32	286.68	288.96	288.32	284.92	284.52	281.4	280.08	276.4	274.16	275.24	270	273.48	1493.44	1457.4	1381.32	1433.92	284.72	1931.68	2004.48	2098.68	2020.88	2068.36	2029.72	2056.32	1977.6	1953.8	1971.16	1972.6	2005.76	2039.24	2042.4	1832.24	278.8	1629.28	1544.84	1441.32	1318.72	278.48	1838.28	1976.16	1971.32	1933.4
73	1527.64	1336.84	280.72	283.32	287.64	288.96	290.56	284.64	291.2	285.08	290.52	285.96	284.36	279.24	279.24	280.64	276.32	274.32	274.8	1531.04	1503.12	1433.32	1471.32	280.88	1965.24	2033.16	2142.04	2065.96	2098.8	2074.6	2102.48	2003.72	1989.64	2051.04	2014.08	2044.36	2078.6	2091.72	1891.6	279.44	1682.52	1604.44	1483.28	1362.76	282.84	1851.6	1990.6	2031.92	1974.24
74	1576	1382.08	279.64	286.04	287.08	291.12	291.04	290.08	286.6	286.92	288.24	286.64	280.96	277.36	276.4	275.44	275.12	278.88	273.92	1569.36	1542.92	1482.44	1537.68	285.28	1976.4	2069.2	2178.84	2089.16	2170.36	2114.76	2139.92	2047.92	2031.48	2087.6	2062.12	2093.2	2125.6	2140.48	1929.4	276.92	1734.92	1660.04	1542.68	1411.36	285.48	1900.96	2047.72	2049.8	2002.4
75	1622.16	1421.84	284.48	287.2	285.28	290.04	289.96	290	290	284.92	288.92	283.44	283.96	278.68	279.52	279.76	276.6	277.48	272.8	1617.96	1584.6	1516.8	1583.36	284.56	2012.52	2102.52	2202.92	2139.16	2177.68	2150.72	2174.32	2075.32	2052.12	2107.88	2095.64	2117.96	2145.68	2173.32	1939.44	279.16	1764.76	1696.12	1589.52	1465.4	285.4	1929.88	2062	2093.24	2047.56
76	1656.04	1460.36	281.16	285.72	287.16	291.92	288.48	289.08	290.28	289.44	288.68	286.4	283.8	279.84	274.56	278.76	279.68	277.8	277.44	1628.08	1608.44	1572.32	1597.92	284.88	2023.56	2114.24	2228.4	2142.32	2201.44	2159.52	2189.36	2105.84	2073.72	2114.8	2097.2	2152.92	2164.48	2205.68	1962.88	282.12	1793.08	1712.76	1622.16	1488.8	288.2	1938.92	2089.48	2111.04	2050.8
77	1710.8	1492.88	283	286.24	288.92	288.68	287.12	290.12	285.8	288.24	289.52	285.72	282.24	277.44	281.32	282.68	280.8	276.64	274.84	1693.2	1652.36	1611.88	1655.12	285.92	2038.88	2157.44	2259.2	2181.08	2221.44	2204.56	2208.68	2121.48	2104.76	2145.76	2145.28	2183.04	2186.92	2228.16	1984.24	276.68	1829.8	1770.04	1680.48	1515.6	282.8	1973.92	2096.64	2142.84	2099.28
78	1770.08	1556.48	294.44	299.48	305.16	304.2	301.36	297.28	304.6	300.48	298.24	299	295.68	291.88	289.04	289.92	287.36	286.76	284.68	1744.36	1697.76	1676.36	1721.76	298.24	2082.4	2202.8	2304.84	2251.4	2291.16	2253.32	2275.56	2182.36	2154.84	2201.4	2198.8	2210.92	2250.16	2310.44	2033	287.8	1899.12	1827.12	1733.2	1581.44	297.16	2020.08	2148.8	2180.92	2149.16
79	1829.96	1605.52	299.92	300.76	298.8	307.88	303.64	301.84	300.72	302.92	303.6	300.28	297.48	295.2	290.56	292.32	286.96	289.04	290	1794.64	1765.48	1723.28	1749.48	299.48	2115.92	2224.36	2355.48	2285.28	2327.8	2300	2337.28	2244.28	2190.12	2236.68	2245.92	2297.64	2291.68	2341	2087.92	295.16	1951.4	1866.76	1782.72	1625.8	301	2031.92	2183.44	2224.24	2177.8
80	1858.52	1608.4	284.08	288.4	291.12	292.6	288.88	288.96	294.08	290.24	289.52	287.56	285.72	279	281.56	281.04	278.04	275.52	274.96	1806.32	1774.64	1750.24	1772.36	282.16	2114.84	2239	2357.36	2282.12	2326.52	2289.64	2332.72	2223	2215.12	2250.28	2240.76	2285.12	2292	2359.6	2078.16	284.2	1954.8	1880.88	1806.28	1642.56	291.6	2034.08	2180.72	2236.96	2192.36
81	1899.96	1649.24	285.56	290.08	293	289.48	291.36	290.56	295	294.2	289.08	291.84	286.08	283.96	281.72	280.36	282.44	276.36	280.32	1842.16	1796.48	1798	1807.56	288.4	2129.76	2248.04	2398.68	2318.88	2379.8	2329.2	2355.32	2255.28	2232.28	2296.6	2291.88	2328.88	2359.72	2393.76	2112.28	282	2006.8	1922.56	1866	1671.44	289.72	2045.08	2197.32	2249.8	2217.8
82	1950.52	1705.52	287.92	289.64	291.64	296.52	292.92	296.64	294.44	294.88	296.76	288.04	288.92	280.48	283.6	283.52	280.08	276.48	280.28	1879.56	1852.64	1861.04	1866.24	291.64	2161.8	2299.64	2440.84	2345.52	2406.56	2363.76	2398.76	2299.08	2268	2336.96	2316.56	2342.92	2376.8	2431.24	2135.96	281.44	2029.96	1957.16	1904.72	1715.72	289.44	2089.32	2225.6	2269.92	2247.72
83	2010.32	1727.44	288.48	293.08	293.64	296	295.2	296.04	299.96	299.08	291.32	290.88	289	286.92	284.96	284.12	284.12	279.36	281.84	1916.96	1879.2	1891.52	1906.76	292.64	2173	2307.16	2455.4	2375.44	2410.64	2383.96	2420.32	2318.4	2283.4	2361.72	2338.16	2371.08	2399.6	2443.36	2155.6	284.88	2061.88	1986.44	1946.56	1732.88	294.56	2102.36	2246.12	2288.84	2260.96
84	2051.88	1760.6	290.36	292.76	293.28	304.16	299.92	297.48	301.72	300.6	295.2	296.6	290.36	288.72	285.04	286.28	284.28	285.36	279.04	1927.32	1925.68	1929.76	1920.84	297.56	2199.64	2337	2454.28	2397.72	2446.8	2413.84	2447	2336.68	2316.32	2360.08	2352.48	2404.4	2420.04	2453.56	2159.16	291	2079.2	2011.76	1989.08	1775.52	298.32	2105.32	2263.12	2315.08	2303.32
85	2108	1797.6	293.88	299.76	299.32	302.4	300.44	300.36	297.8	301.76	297.48	296.52	293.76	291.44	287.92	289.16	287.92	286.08	287.32	1978.44	1936.52	1976.36	1976.92	297.44	2207.08	2346.52	2495.16	2429.04	2464	2449.84	2478.8	2371.32	2340.36	2384.16	2398.32	2415.52	2452	2480.6	2177.56	290.64	2103.96	2037.32	2027.84	1805.64	301.56	2130.2	2293.16	2352.92	2305.2
86	2140.48	1835.04	302.84	301.4	304.28	304.56	308.24	304.36	303.92	305.56	302.08	302.12	300.16	296.2	293.76	294.64	292.48	293.72	287.48	1997.84	1972.68	2013.72	2013.4	308.88	2235.44	2372.2	2558.76	2452.32	2512.44	2471.56	2499.76	2403.52	2384.32	2425.84	2427.12	2457.56	2468.76	2526.64	2227.84	292.76	2153.32	2075.56	2070.96	1857.56	306.04	2145.96	2325.96	2377.16	2348.88
87	2177.52	1888.04	310.8	315.08	309.88	315	316.84	312.72	315.16	314.84	310.8	310.48	305.88	303	297.52	302.08	299.52	293.24	294.64	2049.44	2004.16	2080.2	2061.04	318.76	2274.72	2424.04	2566.84	2498	2557.92	2516.76	2547.2	2428.12	2419.88	2471.28	2457.76	2492.48	2515.6	2565.6	2235.52	298.96	2180.96	2122.44	2122	1897.12	319.44	2184.32	2340	2402	2398.4
88	2239.96	1933.92	317.92	314.36	317.24	320.28	316.64	318.6	321.16	317.76	316.68	316.12	312.32	306.16	302.4	304	304.4	297.6	297.52	2063.6	2053.24	2128.88	2114.6	325.84	2297.6	2436.04	2599.48	2505	2574.72	2545.68	2560.24	2474.12	2426.36	2515.88	2481.16	2522.36	2551.28	2580.56	2266.24	303.04	2222.2	2161.68	2186.56	1934.72	323.64	2187.04	2380.92	2428.16	2411.04
89	2279.8	1959.28	316.44	318.88	316.52	319.32	319.28	316.96	318.4	313.56	320.6	311.12	308.72	307.2	302.04	299.52	302.96	305.08	302.24	2103.68	2092.56	2181.52	2152.88	323.88	2327.56	2463.76	2658	2567.84	2629.04	2570.92	2643.76	2526.68	2484.12	2558.08	2536.36	2564.52	2583.4	2647.6	2326.4	311	2284.08	2195.04	2241.72	1974.04	326.68	2245.88	2416.24	2484.76	2437
90	2335.76	2016.08	335.04	333.44	337.64	336.2	330.88	332.8	335.64	329.96	334.52	332.84	321.92	320.24	317.68	315.84	314.2	314.16	312.08	2146.2	2138.36	2228.8	2191.44	338.44	2348.44	2510.56	2677.72	2587.8	2669.36	2616.8	2655.64	2550.8	2524.32	2589.64	2560.12	2598.6	2617.68	2648.16	2345.24	319.36	2293.28	2236.76	2279.2	2015.08	338.96	2265.96	2455.28	2516.44	2469.2
91	2345.72	2017.76	312.28	318.36	315.04	320.08	318.88	315.4	318.84	315.96	318.52	311.04	312.48	304.92	306.08	303.16	301.36	301.36	296.2	2143.84	2126.84	2227.28	2190.24	319.44	2332.44	2483.48	2674.72	2595.6	2654.88	2599.64	2648.28	2530.6	2510.04	2554.4	2537.4	2584.64	2608.24	2651.8	2321.08	306.92	2281.8	2233.64	2273.92	2028.24	321.12	2247.16	2418.52	2500.4	2451.36
92	2398	2078.92	336.28	335.16	329.68	331.64	337.2	330.72	333.44	331.28	323.44	327.88	323.56	314.56	314.28	316.44	316.32	308.88	314.88	2195.2	2166.4	2276.12	2233.28	338.88	2378.16	2518.96	2698.56	2646.08	2698.96	2646.56	2687.92	2569.4	2555.72	2594.56	2602.36	2620.32	2664.44	2680.52	2360.92	317.08	2332.44	2297.24	2321.64	2074.12	343.32	2277.8	2444.92	2528.28	2501.64
93	2413.76	2094.6	326.28	321.12	326.56	327.36	324.48	325.28	323.16	326.56	322.4	321.08	315.76	312	311.2	310.04	308.76	308.44	303.96	2202.04	2188.36	2316.68	2258.36	332.6	2388.64	2525.4	2739.16	2648.96	2723	2662.76	2718.24	2600	2566.28	2613.6	2609.32	2657.08	2682.96	2713.76	2372.68	308.48	2363.28	2305.8	2348.6	2070.72	332.76	2290.8	2462.44	2546.96	2511.04
94	2430.92	2095.04	309.4	307.8	311.48	316.48	315	315	314.44	312.8	313.16	307.48	308.32	303.28	301.96	299.96	297.84	296.72	295.2	2222.28	2208.04	2335.52	2259.56	312.2	2349.52	2521.72	2705.68	2646.24	2727	2681.44	2695.88	2595.52	2572.04	2612.28	2589.2	2656.6	2665.2	2707.32	2367.8	304	2372.08	2298.6	2364.96	2074.04	313.88	2256.72	2463	2519.48	2493.96
95	2460.04	2132.84	297.76	296.04	304.52	308.4	304.52	304.32	303.68	303.88	306.32	301.4	294.28	294.92	293.36	291.6	291.08	291.52	287.12	2254.64	2242.4	2338.48	2286.64	303.96	2381.72	2548.04	2735.88	2659.28	2752	2710.72	2724.92	2625.6	2607.84	2645.28	2631.4	2671.2	2691.8	2740.68	2370.44	294.88	2401.52	2360.72	2378.24	2100.6	303.28	2300.52	2480.4	2540.68	2534.84
96	2507.32	2171.88	320.76	320.76	322.28	323.36	320.48	322.08	320.72	318.48	318.2	314.2	309.36	307.32	308.72	307.36	303.76	303.28	299.88	2269.64	2257.52	2388.76	2345.04	325.04	2404.56	2553.16	2745.88	2685.24	2763.6	2725.2	2736.84	2641.92	2630.2	2649	2642.96	2679.4	2727.76	2763.6	2416.4	309.24	2405.92	2335.12	2439.4	2148.36	327.04	2293.32	2491.28	2555.96	2541.56
97	2551.84	2204.32	327.88	323.84	332.52	329	330.08	322.48	328.72	330.8	330.08	326.08	320.8	315.6	310.28	315.36	309.72	307	309.6	2313.6	2289	2435.76	2352.56	331.16	2413.2	2587.12	2780.84	2703.68	2792.44	2759.48	2770.48	2668.24	2629.64	2706.4	2664.04	2725.56	2745.56	2777.56	2419.16	312.96	2444.08	2407.12	2474.92	2178.12	337	2318.44	2518	2608.32	2574.48
98	2587	2231.24	322.6	326.84	325.04	330.48	333.32	321.08	324.76	328.48	326.6	323.64	318	312.08	311.76	307.08	310.44	306.48	307.2	2354.8	2337.56	2477.76	2400.52	333.72	2453.84	2610.52	2815.12	2746.16	2835.56	2789.8	2817.04	2702.24	2688.76	2726.08	2703.12	2757.84	2780.32	2836.64	2448.68	314.68	2516.48	2450.92	2512.96	2204.84	335.52	2350.64	2539.88	2646.84	2608.28
99	2609.44	2259	317.56	320.32	322.84	327.24	325.08	322.08	323.24	321.64	316.52	317.56	316.64	309.72	305.48	306.24	305.64	304.04	303.8	2373.88	2361.48	2489.52	2432.44	326.72	2469.44	2627.32	2832.68	2776.04	2846.4	2800.44	2846.4	2729.68	2705.56	2748.96	2744.68	2801.24	2799.16	2851.72	2507.56	305.84	2537.92	2490.72	2535.6	2213.28	323.76	2358.4	2555.4	2646.32	2625.48
100	2645.16	2287.56	320.8	320.68	321.36	321.72	323.6	316.8	322.52	325.16	319.96	319.16	312.56	311.16	308.6	307.16	305.24	305.24	300.72	2385.68	2367.08	2528.8	2441.92	322.48	2449.08	2643.68	2830.52	2760.68	2853.76	2804.48	2837.32	2726.64	2707.56	2736.88	2739.8	2788.76	2802.92	2839.52	2471.88	307.12	2529.56	2460.44	2544.76	2235.8	323.12	2379.16	2564.36	2656.64	2632.28
101	2693.96	2338.24	347.92	350.96	352.64	353.48	354.44	348.76	350	349.36	346.32	344	339.72	330.8	326.76	330.48	328.6	323.04	325.16	2435.24	2426.88	2596.68	2493.32	353.24	2501.36	2689.16	2887.48	2821.16	2894.84	2850.2	2908.56	2790.16	2765.8	2805.36	2781.68	2847.24	2846.56	2900.48	2543.44	334.96	2568.56	2509.76	2598.12	2290.48	357.4	2417.56	2617.8	2701.56	2663.36
102	2719.6	2362.64	349	346.44	343.52	348.96	348.68	345.76	347.12	341.84	343.04	338.68	334	330.48	326.28	324.48	326.48	321.56	319.24	2475.12	2458.92	2618.36	2526.04	357.96	2510.28	2692.96	2923.64	2837.76	2930	2889.44	2916.8	2800.96	2779.24	2842.44	2818	2860.88	2884.08	2929.8	2550.4	328.44	2605.04	2552	2642.64	2313.84	356.8	2419.2	2644	2723.76	2694.24
103	2732.16	2365.48	327.08	325.84	331.4	335.12	329.76	329.16	331.32	332.12	326.4	325.24	322.48	316.08	312.08	311	311.68	313.52	309.64	2458.88	2441.84	2603.52	2506.76	334.56	2483.8	2687.24	2881.36	2815.16	2910.48	2851.48	2898.76	2783.32	2761.48	2811.96	2794.28	2859.6	2863.8	2905.4	2527.72	310.88	2595.24	2541.84	2625.36	2297.84	337.24	2401.04	2617.48	2682.56	2662.48
104	2780.92	2426.96	354.72	358.48	355.16	357.6	354.2	353.16	350.72	349.92	348.92	350.16	344.04	335.6	334.16	333.52	330.92	328.6	329.52	2515.28	2510.44	2666.4	2583.92	372.2	2545.16	2704.48	2943.92	2873.32	2951.32	2912.76	2958.16	2853	2823.72	2871.4	2849.72	2897.96	2900.6	2946.48	2572.88	335.2	2648.2	2593.72	2686.88	2366.28	367.64	2463.12	2649.12	2744.64	2722.56
105	2829.12	2452.24	361.56	360.04	354.76	359.68	358.88	354.8	357.12	356.24	352.16	350.24	343.4	338.52	335.96	338	332.2	330.6	328.6	2528.36	2516.32	2698.2	2624.84	381.08	2568.4	2749.48	2965.04	2882.12	2993.56	2941.16	2968.48	2866.8	2843.36	2883.2	2864.44	2915.6	2946.52	2973.48	2603.52	338.08	2683.64	2631.64	2739.96	2393.96	383.92	2464.24	2671.92	2776.6	2748.92
106	2827.88	2444.56	340.12	339.96	341.16	342.56	341.4	343.84	339.52	344.48	337.12	334.2	335.8	323.56	324.76	323.04	319.56	318.04	317.32	2542.2	2521.16	2714	2610.44	348.32	2536.16	2693.16	2925.48	2871.68	2989.48	2935.24	2967.04	2856.76	2833.08	2874.24	2856.92	2917	2926.28	2958.48	2590.56	327	2671.48	2615.6	2719.28	2379.8	357.24	2461.24	2662.44	2747.8	2716.16
107	2860.16	2461.32	361.2	359.96	357.6	357.24	358.12	349.92	350.68	353.4	351.8	347.96	349.68	336.48	337.68	337.16	334.44	330.2	332	2528.92	2527.76	2741.16	2617.44	378.36	2554.96	2744.48	2940	2889.68	2984.24	2941.28	2973.68	2879.36	2853.4	2864.84	2855.32	2922.32	2925.04	2963.08	2596.72	332.96	2646.96	2626.76	2767.32	2418.08	377.64	2458.32	2673.88	2752.96	2751.6
108	2887.48	2499.64	357.24	354.56	351.64	352.88	350.6	344.68	351.8	347.12	349.24	345.68	333.96	337.44	327.2	328.92	326.44	331.24	327.76	2585.24	2586.8	2780.56	2651.48	366.16	2580.2	2769.48	2999.8	2920.52	3029.28	2982.4	3007.08	2896.44	2890.24	2943.28	2907.8	2969.16	2985.6	3024.28	2643.56	332.56	2743.84	2689.76	2798.4	2460.36	371.72	2505.4	2710.6	2800.2	2779.08
109	2901.84	2529.76	360.12	359.04	357.76	356.56	355.56	356.4	351.12	354.56	352	346.28	345.76	338.2	332.28	335.36	331.08	333.56	330.64	2593.8	2593.88	2786.12	2676	373.56	2605.2	2760.16	3009.72	2902.04	3035	3003.48	3035.48	2911.68	2882.32	2946.2	2910.68	2983.76	2978.84	3006.12	2640.52	334.84	2732.84	2705.16	2799.76	2451.76	382.4	2505.36	2715.12	2788.12	2772.56
110	2931.36	2528.88	359	359.92	352.44	354.44	353.52	351.28	347.96	348.52	344.36	351.72	343.2	338.12	332.12	332.44	325.88	331.32	332.84	2607.84	2589.36	2827.32	2703.08	374.84	2589.44	2787.52	3010.68	2938.92	3046.2	3007.96	3032.64	2931.24	2921.44	2936.64	2905.36	2991.48	2975.16	3052.4	2639.2	330.16	2728.96	2703.2	2833.12	2467.36	381.28	2508.4	2706.96	2810.04	2771.64
111	2962.76	2583.84	361.88	358.72	354.16	361.36	355.76	355.36	355.2	350	348.52	339.28	341.6	341.52	331.96	330.28	328.2	332.28	331.64	2636.84	2656.76	2849.68	2728.84	376.8	2631	2789.76	3036.76	2977.16	3092.32	3056.88	3061.4	2969.52	2952.04	2983.12	2953.52	3015.4	3035.68	3082.36	2689.4	334.92	2803.24	2745.64	2864.28	2510.6	377.72	2527.84	2747.28	2836.44	2807.72
112	2979.8	2598.16	350.28	345.16	342.8	348.72	344.48	344.6	343.2	340.12	342.28	338.04	335	332.2	324.12	323.08	325.32	322.6	319.96	2685.12	2670.04	2856.28	2745.96	362.32	2637.88	2806.96	3048.12	2984.64	3093.04	3062.4	3083.56	3000.8	2972.92	3013.8	2988.28	3047.88	3057.24	3094.72	2726.96	333.36	2844.52	2797	2893.16	2512.56	359.76	2543.88	2758.76	2845.88	2818.76
113	2998.04	2604.72	354.28	354.4	352.44	356.96	348.48	350.76	349.16	350.48	349.12	344.52	341.08	333.24	332.56	328.16	324.6	328	328.08	2677.8	2685.32	2896.64	2748.8	367.56	2634.28	2826.52	3039	2972	3092.04	3065.08	3112.92	2977.04	2967.92	3017.92	2979.4	3052.88	3062.16	3100.64	2716.12	330.08	2827	2789.84	2915.52	2513.48	370.32	2551.24	2751.24	2854.2	2827.04
114	3026.52	2630.24	362.04	361.24	360.36	359.6	353.32	351.12	348.32	350.16	350.4	343.08	339.96	338.52	335.16	333	331.32	330.08	328.8	2678.8	2696.24	2897	2795.84	381.68	2626.52	2833.28	3063.48	2995.32	3135.36	3106.36	3107.88	3009.76	2978.44	3020.2	2983.24	3069.24	3061.04	3100.72	2714.56	333.48	2839.96	2789.16	2932.2	2551.4	380.44	2575.6	2781.96	2859.68	2849.68
115	3049.68	2670.04	359.96	361.16	356.08	356.56	352.36	351.12	350.16	351.08	352.24	344.52	345.56	337.56	335.8	333.04	331.28	329.8	325.92	2716.04	2730.24	2946.56	2805.72	383	2668.72	2849.76	3083.68	3008.6	3129.96	3075.56	3125.76	3015.56	3010.92	3037.6	3006.68	3080.84	3094.88	3126.24	2728.92	334	2866.12	2817.64	2959.84	2571.44	381.4	2560.4	2777.48	2887.72	2845.16
116	3069	2673.04	361.36	359.04	351.36	352.44	351.68	353.72	353.32	348.64	351.72	345.8	343.56	337.28	338.84	334.44	331.28	325.44	328.16	2725.64	2738.4	2950.88	2830.56	382.84	2656.44	2861.28	3096.72	3019.32	3151.24	3095.04	3145.96	3035.76	3021.48	3055.84	2999.96	3102.04	3096.12	3136.8	2726.2	333.6	2888.48	2830.36	2968.8	2587.28	378.68	2575.88	2785.84	2893.56	2863.76
117	3099.76	2682.24	357.96	354.88	352.36	353.56	351.88	351.48	349.48	348.44	347.24	340.48	336.6	333.8	330.8	330.84	324.88	324.64	327.16	2760.68	2756.92	2989.16	2834.24	368.6	2675.92	2876.64	3104.8	3036.64	3187.92	3122	3162.16	3063.56	3021.52	3092.8	3029.08	3104.36	3133.12	3162.92	2749.12	331.56	2897.32	2861.36	2982.72	2600.4	380.08	2585.36	2800.92	2913.44	2861.56
118	3115.48	2709.4	355.04	353.36	349.64	349.36	345.36	347.12	346.48	348.52	343.04	340.68	334.6	330.56	332.68	324.96	322.6	323.56	323.6	2766.08	2772	2978.28	2845.56	364.12	2666	2861.68	3101.32	3025.68	3166.56	3150.2	3197.08	3057.4	3030.6	3077.32	3034.56	3122.16	3136	3164.96	2763.84	330.32	2919.4	2867.24	3006.84	2608.6	375.4	2590.6	2817.56	2896.96	2876.4
119	3108.4	2702.44	339.8	339.04	340.56	345.88	335.56	339.24	336.16	334.96	336.92	335.04	330	324	325.28	322.52	321.36	317.08	320.28	2766.76	2777.96	2992.12	2855.8	351.6	2658.04	2854.72	3108.44	3019.48	3148.44	3134.2	3171.76	3061.92	3033.68	3093.64	3057	3116.04	3109.32	3175.6	2742.72	323.96	2913.4	2877.48	2994.44	2577.36	351.24	2562.64	2796.16	2902.4	2878.2
120	3112.72	2693.6	325.52	330.76	330.76	334.52	329.12	333.84	332.36	334.28	326.68	330.84	324.56	320.04	313.12	320.72	310.92	310.32	311.28	2772.96	2786.12	2969.6	2835.2	344.28	2640.36	2863.88	3084.76	3013.72	3147.16	3109.68	3146.24	3046.76	3045.68	3067.12	3020.68	3113	3088.8	3162.72	2751.52	319.84	2891.88	2879.56	2977.4	2589.32	342.04	2559.16	2774.24	2891.76	2863.84
121	3152.68	2730.24	336.88	336.76	341.12	345.56	342.4	339.64	341.8	338.68	335.52	332	331.48	320.68	326.36	323.6	317.6	318.04	318.88	2799.56	2799.08	3041.92	2889.8	351.28	2673.16	2889.2	3114.48	3034.24	3190.08	3146.16	3179	3076.8	3042.44	3101.52	3057.28	3149.8	3149.72	3174.64	2759.68	322.04	2948.84	2914.36	3023.64	2625.4	353.28	2586.4	2798	2899.56	2880.56
122	3140.04	2731.8	330.08	328.08	323.88	334.6	325	333.68	329	323.88	325.68	321.76	319.8	315.48	316.04	312.88	308.4	309.08	311.12	2789.6	2812.64	3023.56	2871.48	333.52	2648.36	2853.08	3103.96	3040.36	3189.12	3145.68	3184.88	3095.72	3055.52	3111.32	3055.6	3132.32	3137.8	3187.68	2770.84	314.24	2945.68	2914.6	3014.28	2631.16	332.88	2558.68	2799.84	2903.2	2871.16
123	3192.92	2770.68	336.52	336.04	333.16	340.92	339.8	337.4	337.64	336.52	332.88	334.6	322.52	324.48	318.32	321.24	318.52	319.04	314.08	2823.68	2834.8	3074.68	2894.96	348.8	2688.84	2906.32	3144.92	3046.36	3222.76	3173.44	3232.4	3113.24	3098.2	3163	3082.56	3176.4	3173	3230.92	2810.16	321.08	2977.56	2949.56	3075.24	2656.8	352.56	2611.92	2832.08	2926.36	2911.56
124	3181.08	2773.8	324.56	327.36	329.76	327.84	332.4	325.2	330	328.88	325.32	325.92	322.76	313.36	312.44	309.84	309.52	305.32	310	2831.04	2855.28	3056.84	2887.48	329.68	2675.68	2884.92	3125.08	3061.04	3227.36	3164	3208.56	3112.92	3097.8	3130.96	3077.84	3200.84	3173.32	3229.56	2806.76	313.44	3001.88	2940.52	3048.36	2647.92	336.12	2587.4	2807.04	2937.24	2914
125	3226.32	2789.2	347.16	348.08	343.2	347.88	348.36	343.8	344.2	341	342.64	339.72	335	332	328.08	322.96	325.12	323.36	317.48	2847.88	2879.68	3080.76	2933.68	354.96	2684.2	2906.4	3138.52	3066.52	3228.52	3185.8	3240.8	3129.12	3126.12	3134.36	3093.2	3182.48	3170.72	3228.4	2809.96	330.36	2972.8	2954.92	3089.76	2677.92	358	2595.28	2828	2921.8	2897.32
126	3213.44	2797.52	342.96	340.16	341.36	348.56	346.16	344.52	342.52	339	342.24	340.28	337	326.6	324.92	326.04	324.4	323.96	321.72	2847.8	2871.16	3108	2923.36	350.96	2681.6	2896.2	3149.52	3053.32	3215.64	3196.32	3204.16	3106.84	3102.72	3122	3075.88	3184.04	3161.24	3205.04	2790.6	328.36	2997.48	2931.4	3085.92	2687.52	351.92	2615.76	2838.68	2947.24	2901.16
127	3242.92	2833.08	331.84	331.8	327.96	337.2	334.36	335.52	339.44	335.8	330.52	329.88	324.6	321.68	321.64	316.2	315.16	309	313	2869.6	2886.8	3117.48	2935.56	335.4	2699.88	2915.76	3175.28	3076.72	3230.92	3204.04	3243.12	3148.6	3127.44	3161.4	3113.52	3208.84	3186.56	3247.32	2832.92	322.92	2995.92	2995.16	3116.44	2702.76	340.64	2604.36	2838.4	2941.12	2912.44
128	3267.28	2827.28	330.4	330.96	335	333.28	332.8	331.76	331.96	330.96	334.6	329.64	326.76	320.2	314.8	319.2	317.12	314.76	309.88	2889.04	2906.2	3124.96	2977.16	332.04	2685.96	2924.48	3175.2	3109.6	3236.64	3225.4	3259.68	3153.84	3134.68	3178.4	3121.04	3229.12	3219.84	3261.32	2846.6	318.96	3030.28	3012.36	3127.12	2705.64	333.08	2625.24	2831.76	2970.76	2939.8
129	3292.92	2832.76	314.96	319.08	317.36	320.92	324.96	328.24	324.36	319.4	320.6	322.96	316.56	308.24	306.8	305.52	303.56	300.96	304.12	2898.36	2949.64	3152.6	2980.84	323.2	2703.4	2905.2	3168.6	3101.48	3249.88	3227.68	3266.2	3164.4	3142.56	3214.68	3142.68	3214.08	3227.36	3296.56	2856.48	309.8	3044.92	3046	3115.92	2719.48	323.4	2619.32	2857.48	2970.08	2941.56
130	3268.48	2845.6	311.48	313.2	312.24	318.56	318.92	314.48	317.04	315.52	318.12	314.2	312.8	308.16	299.68	304.72	303.4	301.84	304.52	2909.4	2930.36	3148.64	2995.88	315.12	2694.76	2926.36	3190.8	3112.28	3239.44	3239.4	3273.44	3176.04	3160.44	3201.32	3136.4	3222.16	3231.68	3290.92	2883.96	308.96	3082.52	3040.48	3148.92	2724.92	314.84	2614	2864.4	2962.48	2920.32
131	3286.8	2850	316.36	314.2	314.96	323.72	315.12	318.12	316.64	318.36	320.96	317.2	313.6	307.16	304.36	302.04	301.84	301.44	298.68	2925.52	2959.08	3159.08	2971.64	318.24	2708.24	2914.56	3203.4	3088.76	3268.24	3240.68	3275.52	3167.44	3147.04	3202.2	3142.76	3266.32	3219.04	3288.72	2864.88	306.24	3073.56	3056.48	3142.68	2728.12	323.24	2630.44	2875.76	2968.12	2956.44
132	3292.32	2868.72	311.52	307.48	312.64	317.16	315.6	314.48	317.4	317.8	312.28	313.52	307.2	307.88	305.64	304.8	300.96	299.16	299.04	2906.16	2933.64	3156.96	2997.32	317.88	2691.84	2899.6	3166.92	3098.04	3241.36	3229.8	3254.12	3176.12	3151.92	3173.36	3145.4	3241.08	3213.88	3252.2	2848.24	308.52	3054.24	3013.12	3161.72	2718.36	317.88	2611.28	2862.2	2951.36	2927.88
133	3298.96	2844.56	308.88	310.24	312.2	317.92	316.6	313.24	319.64	312.8	315.04	311.68	309.12	304.16	303.32	305.72	302.92	300.32	298.36	2884.92	2915.12	3136.92	2977.4	312.56	2666.28	2891.8	3136.4	3054.56	3221.52	3212.56	3230.04	3127.56	3121.96	3139.84	3120.2	3205.24	3192.64	3229.16	2807.28	306.88	3005.32	2979.92	3161.76	2724.2	315.8	2567.76	2841.84	2924.28	2912.64
134	3352.76	2940.08	323.92	325.16	321.6	326.96	326.32	331.36	327.48	326.08	323.16	319.28	318.32	314.2	314.72	315.24	312.12	306	304.8	2985.88	3017.16	3259.48	3058.12	328.2	2758.88	2966.68	3264.08	3164.84	3317.12	3316	3348.48	3269.12	3224.32	3308.8	3241.08	3292.48	3319.48	3373.76	2961.92	314.2	3172.04	3164.96	3231.96	2807.64	328.16	2677.44	2928.16	3019.56	2988.36
135	3337.76	2915.32	301.28	306.4	309.08	308.56	308.92	310.28	310.84	314.12	314.48	314.2	306.12	303.12	300.36	299.36	297.08	297.28	295.56	2953	2983.36	3213.32	3030.4	308.44	2728.48	2933.36	3200.8	3116.2	3283.72	3268.6	3298.12	3198.28	3166.16	3234.8	3149.8	3274.4	3274.8	3306.12	2875	302.68	3103.64	3075.6	3195.76	2759.12	312.44	2622.88	2865.88	2997.52	2964.88
136	3348.36	2904.28	305.12	305.64	305.48	311.88	309.12	311.96	311.52	312.88	311.84	307.92	306.92	297.96	303.56	298.72	299.4	292.8	294.08	2950.96	2994.04	3213.04	3037.36	306.92	2721.04	2917.64	3204.2	3130.28	3282.84	3274.6	3302.44	3207.08	3184.52	3230.6	3186.04	3282.28	3262.28	3312.64	2889.72	300.64	3112.6	3097.32	3202.96	2770.92	306.92	2629.4	2869.76	2976	2972.96
137	3361.72	2925.88	305.92	301.32	308	310.52	312.8	309.76	313.96	312.04	310.24	308.36	307.08	298.76	301.6	296.96	299.72	298.56	296	2961.28	2992.68	3226.56	3064.36	305.2	2723.12	2928.84	3210.36	3125.44	3289.52	3289.68	3331.88	3219.8	3178.84	3237.76	3192.36	3286.24	3258.32	3305.04	2904.96	300.92	3138.28	3097.16	3225.92	2777.36	309.56	2631.48	2877.56	2991.44	2967.8
138	3375	2940.68	304.36	303.64	309.32	309.6	308.32	317.48	309.6	313.24	313.24	312.44	305.2	298.8	303.24	297.28	300.08	295.48	298.08	2972.2	3031.52	3272.2	3081.28	308.12	2733.08	2948	3248.12	3158.84	3317.6	3293.56	3331.8	3242.32	3227.16	3261.08	3198.16	3300.2	3279.08	3364.12	2916.76	302.24	3155.72	3128.76	3255	2805.64	306.76	2654.92	2904.16	3003.6	2988.84
139	3404.44	2953.96	303.76	302.72	304.16	309.72	314.36	310.16	313.04	312	313.08	310.24	311.12	301.88	295.16	299.72	294.72	293.88	299.88	3012.52	3025.76	3269	3106.24	308.84	2754.92	2959.76	3246.28	3155.84	3325.88	3298.16	3362.64	3242.28	3237.4	3281.68	3212.72	3302.96	3316.76	3361.88	2952.2	305.32	3174.48	3149.72	3292.32	2828.08	305.24	2639.16	2873.56	3010.56	2997.76
140	3413.52	2957.08	307.36	302.88	310.4	314.4	313.28	310.56	313.32	310	311.48	308.28	303.16	298.24	302.32	299.96	296.28	291.4	297.64	3022.52	3062.92	3295.24	3114.96	307.68	2744.32	2944.72	3236.56	3181.68	3330.8	3326.72	3345.6	3265.28	3234.28	3302	3223.32	3330.24	3340.92	3390.04	2949.36	302.32	3181.28	3172.76	3273	2832.24	311.36	2660.64	2904.48	3015.76	2996.6
141	3450.56	2984.56	302.12	305.84	307.96	311.8	309.68	307.64	316.56	317.04	308.84	309.88	307.84	307.56	296.6	301.16	299.24	295.6	296.76	3028.08	3048.76	3291.72	3122.4	310.4	2750.64	2969.28	3245.04	3158.72	3329.24	3315.88	3369.32	3265.68	3237.24	3302.96	3223.16	3325.4	3342.84	3375.08	2942.52	301.88	3189.16	3165.52	3276.12	2840.64	310.08	2668.6	2920.72	3014.76	3006.76
142	3417.68	3002.52	307.24	307.88	308	312.52	312.48	311.28	312.2	312.44	311.68	309.28	308	305.88	302.8	298.56	299.96	295.96	297.52	3026.24	3053.48	3311.68	3128.4	307.76	2756.52	2962.52	3264.84	3166.88	3324	3332.32	3369.88	3268.36	3245	3285.92	3227.72	3354.88	3334.2	3377.32	2959.72	302.36	3212.08	3156.16	3297.88	2848.44	307.28	2661.96	2924.36	3036.68	3005.44
143	3437.48	2997.64	306.48	303.48	309.24	314.08	313.96	313.64	311.88	312.8	313.52	308.88	305.24	307.16	303.2	300.84	298.88	297.68	296.96	3063.76	3089.68	3341.72	3155.88	310.16	2755.32	2988.6	3265.88	3171.8	3341.84	3331.6	3397.68	3288.76	3248.64	3326.12	3245.72	3371.6	3340.16	3434.28	2959.96	299.56	3227.28	3203.28	3319.56	2874.92	309.28	2694.84	2929.28	3049.32	3018.96
144	3452.4	2989.16	305.72	305.76	308.84	313.64	313.12	318.48	316.04	314.28	310.64	309.96	307.28	302.48	301.8	299.12	300.96	295.68	298.88	3055.24	3086.4	3349.04	3160.76	313.2	2768.48	2983.96	3279.36	3179.84	3357.96	3350.76	3373.68	3272.52	3268.88	3324.64	3239.32	3364.84	3347.76	3391.6	2967.64	305.32	3204.08	3211.52	3325.48	2876.84	309.88	2678.8	2931.96	3058.96	3022.12
145	3471.72	3029.84	307.8	307.28	306.68	309.16	310.56	311.48	316.84	311.88	313.84	309.16	307.64	303.84	302.2	300.84	295.28	295.72	301.48	3048.76	3104.96	3350.32	3153.2	309	2779.4	2980.44	3274.12	3183.44	3366.12	3354.16	3411.88	3289.52	3295.56	3319.72	3251.28	3367.56	3369.2	3407.32	2967.12	304.96	3238.16	3207.12	3344.32	2885.04	313.92	2688.24	2940.44	3063.52	3011.68
146	3499.28	3036.72	306.68	304.68	308.32	310.76	315.92	309.8	318.04	313.28	309.8	313.56	307.04	302.44	298.04	296.92	300.84	298.16	297.2	3099	3132.6	3371.44	3184.48	307.16	2757.12	3001.92	3306.32	3208.88	3374.76	3361.76	3409.76	3310.8	3283.24	3366.48	3251.96	3377.44	3380.56	3450.16	2976.76	307.24	3239.72	3218.52	3330.08	2903.44	309.88	2691.96	2942.96	3060.4	3052.48
147	3497.16	3044.56	304.52	305.48	312.08	314.8	311.92	313.88	317.6	311.68	311.56	313	305.32	294.92	302.8	302.92	302	300.24	298	3087.72	3125.08	3371.2	3165.4	308.12	2778.64	2993.8	3293.16	3205.24	3381.88	3377.64	3405.68	3296.36	3272.4	3332.32	3270.96	3389.36	3377.88	3405.56	2984.44	306.76	3245.84	3233.2	3357.12	2882.08	312.72	2690.96	2933.28	3092.84	3050.2
148	3529.64	3075.08	308.8	305.28	311	311.16	311.84	316.04	315.32	313.68	318.68	310.36	306.08	300.24	303.4	303.72	297	296.84	299.2	3092.88	3140.8	3400.04	3186	314	2784.44	2991.92	3296.36	3209.4	3376.6	3366.16	3433.52	3322.16	3301.84	3357.2	3281.28	3394.92	3402.84	3438.52	3004.16	306.44	3253.88	3256.44	3377.8	2920.6	311.52	2707.68	2935.96	3080	3053.8
149	3527.32	3089.28	305.08	307.92	307.4	312.08	313.12	311.52	314.4	315.04	314.56	313.28	305.76	302.84	297.84	300.68	299.76	297.56	299.52	3111.08	3145.76	3402.4	3215.36	305.64	2774.76	2988.6	3279.12	3208.76	3373.44	3384.04	3409.92	3311.2	3289.96	3361.36	3292.32	3393.72	3370.72	3433.04	2994.48	304	3280.76	3235.28	3387.04	2917.48	310.12	2685.56	2925.24	3064.88	3054.64
150	3545.56	3055.88	309.32	304.8	308.44	315.88	313.68	313.88	318	319.2	318.12	308.16	306	304.64	302.72	302.2	301.68	299.52	298	3130.68	3169.4	3408.28	3209.64	310.6	2783.4	2998.44	3303.4	3193.16	3397.64	3382.72	3433.08	3326.6	3297.36	3378.76	3301.6	3383.6	3405.44	3455.32	3006.4	302	3273.84	3244.48	3388.68	2929.32	311.04	2695.64	2970.6	3079.32	3070.28
[truncated: 350 more columns]

## Sheet: CFP
Time	Mean1	Mean2	Mean3	Mean4	Mean5	Mean6	Mean7	Mean8	Mean9	Mean10	Mean11	Mean12	Mean13	Mean14	Mean15	Mean16	Mean17	Mean18	Mean19	Mean20	Mean21	Mean22	Mean23	Mean24	Mean25	Mean26	Mean27	Mean28	Mean29	Mean30	Mean31	Mean32	Mean33	Mean34	Mean35	Mean36	Mean37	Mean38	Mean39	Mean40	Mean41	Mean42	Mean43	Mean44	Mean45	Mean46	Mean47	Mean48	Mean49
1	296	294.6	296.52	296.96	297.6	299.48	301.08	295.72	297.12	297.32	301.36	306.32	296.68	296	296.72	296.84	299.96	298.36	296.64	296.24	299.28	294.44	292.92	298.88	299.16	302.92	298.56	295.48	296.88	297.04	297.08	300	302.12	295.56	296.72	296.52	296.72	300.68	300.92	297.44	298.36	298.2	292.8	298.76	300	299.72	296.4	300.08	299.44
2	298.92	296.8	297.64	301	301.56	300.24	295.56	298.48	292.84	296.96	300.16	298.8	299.76	296.48	295.68	299.2	301.52	299.36	293.76	296	294.6	301.68	291.76	297	298.88	301.44	303.4	295.52	300.08	300.56	297.68	301.56	302.32	301.96	298.6	301.4	297	298.48	295.8	295.44	299.08	301.92	297.24	294.84	298.32	296.6	303.16	302.88	297.8
3	295.92	295.04	293.44	298.28	301.36	296.72	300.6	292.32	295.4	298.44	297.12	296.36	297.96	296.2	293.64	294.16	301.52	297.6	290.24	296.12	295	298.96	296.24	296.12	297.12	295.92	300.4	300.68	302.12	294.72	299.2	296.32	303.08	298.48	298.2	299.44	296.8	300.84	300.16	298.32	299.44	298.48	297.04	296.2	293.64	294.32	299.2	296.84	301.48
4	294.64	290.28	297.12	298.48	298.4	292.2	296.4	293.56	295.84	295.08	292.8	299.12	299.92	294.4	291.24	296.36	298.08	292.2	291.32	292.28	291.36	295.56	292.48	292.92	296.08	297.16	300.64	296.48	298.2	298.92	297.92	299.68	295.8	298.68	298.12	298.76	295.2	297.76	299.72	297.48	298.6	295.2	292.08	294.68	295.36	299.96	300.08	299.72	296.68
5	295	295.16	291.44	296.2	294.8	296.56	296.16	291.96	297.88	294.96	295.84	296.92	298.08	293.96	292.2	296.28	295.84	290.16	291.8	291.88	292.96	294.96	295.32	294.24	297	298.24	300.4	301.4	294.52	296.44	296.08	297.4	300.2	293.44	299.12	299.36	297.04	294.64	300.6	293.32	295.84	296.6	296	293.2	296	295.84	296.92	300.24	299.76
6	293.52	293.8	294.84	289.4	293.28	297.6	293.96	291.68	294.72	295	296.4	295.72	293.72	294	289.92	294	294.24	294.48	290.76	293.24	290.24	296.2	291.52	295.32	297.76	295.24	302.4	300.08	298.32	296.64	296.76	300.6	300.08	297.72	298.24	296.32	295.6	297	296.52	295.44	292.36	298.04	292.44	292.84	293.68	293.16	292.68	298.64	298.12
7	294.88	293.6	295.64	296	295.4	299.2	291.56	292.52	300.28	294.28	297.68	296.04	294.96	294.68	294.76	295.96	295.24	293.6	294.48	292.4	295.36	295.84	291.96	296.88	297.24	297.08	299.64	299.32	301.56	298.96	299.8	300.4	295.96	299.12	301.4	295.48	295.72	294.28	296.36	300.32	294.6	294.52	295.16	292.12	295.2	295.72	294.28	295.36	298.84
8	294.12	293.48	295.48	293.56	298.2	296.76	293.84	293.52	294.2	297.44	296.08	295.52	296.72	294.4	292.52	294.16	296.68	295.76	294.44	294	294.56	295.92	291.16	297.96	292.8	297.36	295.44	295.76	297.2	301.4	300.2	302.44	300.36	298	298.44	298.52	297.64	297.88	296.92	298.92	294.72	295.68	293.4	293.36	293.72	296.16	296.16	299.24	296.08
9	294.36	292.44	293.76	295.92	296.64	292.4	295.88	295.56	296.2	289.32	294.96	295.88	292	296.6	292.72	293.4	296.8	292.76	294.92	289.72	289.4	294.6	292.44	294.44	295.6	297.84	299.52	297.4	300.12	297.96	297.16	297.52	300.44	299.24	295.8	299.48	298.16	295.92	295.68	296.64	295.16	293.68	298.24	290.48	294.12	296.88	297.72	300.28	298.2
10	291.12	294.6	293.68	293.44	292	295.52	294.68	291.56	297.2	292.12	292.6	295.16	296.52	297.32	291.44	294.32	293.2	291.32	289.48	296.44	292.64	294.8	292.92	293.92	296.36	297.88	298	299.48	296.44	296.84	299.24	299.28	293.56	296.84	294.68	296.96	297.44	297.24	298.12	292.84	294.52	293.8	297.16	290.08	295.8	298.76	297.68	301.8	296.16
11	293.32	293.64	292.52	293.8	291.68	296.72	294.6	294.8	291.56	290.88	296.44	294.72	296.84	292.44	289.04	298.88	293.32	292.16	292.92	291.04	289.92	293.2	295.44	295.6	296.76	301.8	300.04	298.6	295.88	297.84	294.4	297.4	299.88	297.16	298.88	296.84	297.36	295.72	297.52	290.12	294.04	292.92	295.4	292.84	297.08	301.24	295.64	297.76	294.92
12	297.96	290.92	294.84	289.36	293.88	294.68	294.44	294.64	290.68	295.16	296.76	294.52	293.56	294.48	287.16	288.84	292.28	294.04	294.76	291.6	286.24	292.12	294.12	293.76	297.72	299.28	300.96	298.16	300.56	298.12	298.28	301.92	300.72	296.6	295.56	299.16	297.84	297.92	298.6	296.32	297.92	296.56	295.04	294.8	299.4	298.6	298.16	300.44	300.96
13	290.24	291.08	292.48	292.68	295	296	296.16	292.04	294.76	293.84	292.48	295.88	290.56	293.4	288.88	291.56	292.48	291.24	291.72	291.68	292.16	295.08	293.56	293.24	301.84	302.12	302.24	296.76	300.24	299.16	299.8	302.36	300.8	299.36	298.32	296.84	295.76	294.52	295.04	292.92	293.6	293.92	301	295.36	297.24	297	299.28	301.28	297.84
14	291.36	290.76	290.52	295.16	295.24	292.24	295.88	297.72	292.6	293.56	293.2	293.84	292.8	291.16	290.08	292.32	291.56	292.96	289.36	291.68	288.52	293.56	293.36	296.36	301.4	300.12	300.2	296.84	297.96	299.32	299.24	297.12	299.96	299.56	296.12	297.96	295.84	293.96	297.12	296.04	293.04	295.08	293.2	292.72	291.8	303.8	296.32	300.92	298.2
15	295.68	293.56	291.56	293.56	298.64	292.76	292.76	291.2	292.88	296.4	296	290.48	290.64	295.64	290.2	291.36	293.16	291.04	290.04	293.32	292.32	290.28	295.16	294.32	296.28	299.6	299.2	295.52	304.68	294.12	299	298.32	300.92	297.32	295.24	295.72	301.28	298.72	301.96	294.12	292.08	291.24	293.48	292.84	290.6	297.32	300.56	302.28	301.2
16	293.52	287.4	293.6	296	298.48	295.6	293.16	292.12	296.56	291.52	296.24	293.8	296.4	293.24	289.88	290.8	294.88	296.32	292.28	289.4	293.72	297.52	291.2	295.72	303.44	300.56	301.4	303.72	298.44	297.52	299.44	302.72	305.28	301.16	298.16	302.88	300.64	299.12	297.88	290.8	293.88	291.16	292.44	294.68	298.44	298.28	301.12	303.68	300.92
17	294.88	293.72	295.24	298.88	293.76	297.32	295.04	294.2	294.04	292.08	291.32	297.6	296.68	297.36	290.4	288.52	294.28	292.68	290.6	293.4	291.84	297.12	293.2	296.64	300.68	300.56	299.52	298.76	303.4	302.92	300.64	299.52	303.64	301.96	300.32	299.84	303.08	298.52	298.16	294.32	294.2	292.64	297.44	295.36	295.96	299.68	301.76	299.56	301.96
18	290.68	292.32	293.44	297.8	298.88	296.56	294.4	292.32	294.68	292.04	292.24	299.24	297.8	291.48	289.8	291.52	294.52	289.96	290.8	295.6	292.96	293	292.92	291.84	305.44	302.84	301.52	301.96	298.48	303.24	299.08	301.76	300.08	301.76	299.24	298.96	298.32	302.12	302.6	292.88	292.2	289.44	297.96	291.04	295.96	304.52	299.84	303.84	301.04
19	295	291.56	294.6	296.76	294.8	294.76	298.24	291.12	293.68	294.96	290.64	296.44	292.72	292.4	287.76	291.92	291.28	293.28	291.68	292.08	290	293.24	287.84	294.52	303.52	305.64	302.8	303	304.92	299.6	300.92	300.84	302.64	300.64	301.4	298.8	302.28	300.52	300.08	294.64	294	292.64	292.24	294	294.92	300.68	303.8	303.04	305.92
20	293.44	294.2	294.76	296.28	296.12	298.8	296.64	293.68	295.32	294.24	295.56	296.32	293.88	293.8	288.8	292.12	294.52	294	294	292.32	288.4	296.88	292.08	296.32	304.68	306.44	304.52	305.68	308.12	301.16	300.68	304.44	304.08	302.76	302.28	299.6	298.68	299.04	306.56	295.52	294.44	292.16	298.44	292.72	298.28	301.6	306.6	307.48	302.2
21	295.32	297.24	296.16	295.12	300.28	292.44	295.28	292.44	290.24	293.84	296.8	294.24	296.92	296.44	292.6	291.2	293.44	293.08	290.36	288.52	289.4	294.04	293.84	298.44	304.16	305.04	303.16	308.88	307.68	306.8	305.76	305.44	304.52	303.16	306.36	300.52	303.24	308.68	303.52	295.76	296.04	295.6	294.64	295.56	295.24	300.4	304.44	303.84	304.12
22	294.32	295.12	292.88	297.36	295.44	297.84	296.28	291.4	291.2	292.56	295.32	295.8	295.56	295.84	291.4	290.48	299.88	293.6	292.32	292.32	289.2	294.96	293.4	297.28	306.8	304.44	307.84	308.56	307.08	305.36	306.44	310.6	309.52	302.04	304.2	303.44	307.32	305.56	302.88	296.88	294.84	292.32	296.2	293.36	294.8	303.6	307.48	303.36	306.96
23	296.84	295.56	295.88	298.32	298.52	293.56	294.28	293	288.12	295.92	292.96	297.04	292.96	297.12	285.96	292.32	298.2	293.56	290.44	289.32	291.08	296.2	295.04	297.12	305.04	303.6	307.52	308.12	310.28	307.2	308.52	307.04	303.48	302.52	305.56	302.64	306.44	304.56	304.96	293.44	291.96	289.72	294.32	291.72	297.16	306.32	310.64	312.16	303.68
24	293.24	292.24	293.36	294.84	300	296.6	299.48	292.36	293.88	295.92	292	295.8	296.6	295.84	293.16	292.44	291.68	295.84	299	294.08	287.96	296.4	294.04	295.8	308.96	307.28	309.84	309.8	310.52	308.52	311.2	309.64	310.52	304.4	307	308.2	309.08	306.92	306.4	297.64	295.44	293.76	295.44	296.76	296.96	304.68	304.88	308.12	306.2
25	294.64	292.24	297	293.96	294.88	294.96	297.84	291.16	291.48	295.84	299.44	298.4	294.52	292.84	291.84	291.4	290.96	294.8	294.72	288.84	292.92	296.36	292.92	295.68	311	313.12	310.52	315.88	316.44	308.2	315.08	314.24	310.12	306.76	312.4	308.48	310.32	308.6	314.88	294.08	292.28	293.28	294.96	292.4	297.32	314.12	310.8	316.56	305.32
26	294.6	293.44	295.16	298.8	295.28	297.88	297.48	294.88	293	294.2	296.2	299.56	295.4	295.68	291.08	294	297.84	297.04	292.44	294.24	291.8	296	296.6	292.44	313.68	314.04	312.24	318.24	314.96	312.36	312.48	314.44	311.6	310.28	309.8	309.6	315.28	307.64	315.36	293.44	296.24	293.8	296.52	293.6	297.56	313.2	312.44	313.44	309.28
27	296.08	295.6	289.4	294.84	297.16	298.52	296.88	292.96	293.8	293.96	298.04	300.28	296.8	297.44	287.76	292.92	297.24	298.36	291.12	294.96	295.24	295.76	294.08	295.28	313.68	318.64	316.16	315	320.36	312.08	318.52	319.08	314.16	315	309.4	314.44	314.16	312	319.96	296.96	294.72	297.24	296.68	291.24	297.88	313.84	314.36	318.16	311.92
28	299.4	296.8	293.68	295.84	296.76	299.56	297.88	293.52	295.48	294.28	299.12	297.96	294.36	292.8	289.56	292.12	295.08	295.2	293.72	290.12	293.24	294	294.56	298.32	317.28	321.6	319.28	320.4	318	317.4	317.04	321.2	314.92	319.28	313.52	314.16	317.04	312.68	325.8	295.08	293.16	295.52	298.24	298.04	297.84	313.84	318.08	320.68	314.84
29	295.28	296.56	292.68	298.04	295.76	298.52	297.52	294.24	296.88	294.36	295.08	298.36	292.92	295.92	295.76	295.48	295.56	294.52	291.04	291.72	293.04	303.16	297.8	298.4	323.48	323.16	319.96	324.04	320.52	319.44	322.08	321.16	315.68	316.44	319.96	313.76	319.4	317.84	328	298.8	294.24	291.36	295.72	294.76	298.12	319.36	323.96	326.56	314.8
30	293.84	292.92	296.84	298.92	295.76	295.08	295.12	297.52	297.64	294.64	299.52	300.8	296.28	294.28	292.96	291.36	293.92	295.44	288.24	293.84	289.32	300.24	296.2	300.08	325.84	322.88	324.6	326.64	329.72	326.04	326.28	326.64	318.6	318.36	319.24	320.88	325.32	315.48	335.52	294.6	294.64	295.96	298.24	294.84	294.6	322.56	322.8	326.04	317.08
31	298.48	295.56	296.32	297.24	295.84	294.44	299.04	297.08	294.48	294.48	292.36	302.52	291.16	295.08	292.32	292	295.04	293.8	294.76	292.6	291.6	294.72	291.8	295.12	326.48	328.6	328.68	329.96	328.08	329.2	326.36	330.96	328	323.76	322.96	324.76	327.6	327.6	349.6	299.32	298.88	296.08	296.92	293.72	296.6	321.16	329.52	326.44	321.28
32	295.28	291.88	296.44	294.32	297.4	301.4	299.16	295.8	295.52	297.52	297.72	301	296.04	297.8	291.84	296.88	292.72	294	293.64	293.56	289.08	296.24	293.68	299.88	332.16	330.96	333.28	333.24	334.72	328.16	331.64	333.28	330.96	326.88	326.88	327.48	329.04	328.08	359.96	294.72	294.44	294.08	295.64	293.2	299.08	328.16	327.84	333.92	326.44
33	294.8	293.48	298.36	299.48	296.64	300.56	298.96	296.16	298.28	294.64	299.2	294.16	294.44	300.24	291.68	293.92	296.76	298.36	292.72	293.68	292.68	298.6	295.36	296	336	342.08	337.52	337.68	341.48	332	338.68	332.16	331.2	331.2	332.92	330.84	333.24	334.68	377.88	294.64	297.28	298.92	295.6	298.08	294.36	327.68	330.96	339.92	327.6
34	294.8	294.68	294.88	300.4	299.08	298.24	297.76	294.32	297.64	299.48	298.76	299.24	297.56	295.16	293.84	297.52	297.2	294.96	294.44	290.8	292.32	294.16	295.24	297	339.16	343.48	342.36	345.84	343.56	343.48	342.92	342	336.68	334.28	332.44	338.4	345.64	343.36	396.68	294.4	296.28	290.24	295.96	290.32	298.72	335.36	337.36	337.04	328.64
35	297.64	291.4	297.36	299.84	296.92	298.44	298.24	297.32	293.84	296.32	298.76	298.04	295.76	298.56	293.56	298.92	295.52	293.28	293.32	290.8	293.92	296.84	293.36	299.2	344.36	347.24	346.8	347.6	350.2	346.36	349.24	345.12	341.32	339.4	341.64	335.92	351.08	349.24	425.76	297.96	294.96	297.56	297.96	297.08	298	338.16	343.12	346.08	337.24
36	295.72	292.68	295.64	295.96	294.72	297.76	296	295.44	295.64	298.6	295.96	298.56	296.8	295.8	293.32	293.52	295.92	291.32	293.6	289.32	288.96	299.32	292.72	297.72	353.56	355.92	355.12	355.84	356.44	346.36	352.4	353.72	347.52	348.28	345.76	341.44	362.64	362.64	453.84	292.96	295.52	293.64	300.72	294.68	294.08	348.48	347.68	353.76	341.96
37	294.8	297.72	295	299.32	295.2	299.68	296.48	293	296.32	300	298.16	298.24	296.56	298.04	294.76	295.44	296.16	295.72	296.52	293.6	289.2	299.16	297.28	295	356.36	359.96	362.4	368.36	363.68	353.16	361.92	359.44	358.24	349.84	355.08	348.88	364.84	378.16	494.44	298.24	295.72	292.04	297.64	297.48	298.12	353.4	357.56	360.6	349.4
38	299.84	294.2	298.68	298.36	298.76	301.52	298.64	295.56	300.32	300.56	301.08	304.08	296.92	300.28	294.44	293.88	297.12	297.04	291.64	295.08	292.64	298.08	297.96	295.72	365.44	364.8	369.88	370	375.72	367.24	368.76	367.6	360.68	356.72	360.12	365.52	381.6	397.56	535.68	298.68	293.56	296.8	300.72	296.76	300.16	356.8	364	368.4	354.56
39	294.64	293.84	298.12	297.72	297.92	302.28	301.2	296.48	298.16	297.44	301.08	300.44	291.2	296.88	293.72	294.4	295.2	295.24	295.56	293.12	293.72	295.88	296.2	295.88	371.12	374.84	378.64	381.28	386.84	370.2	377.2	373.6	370.44	365.44	368.96	369.28	395.12	419.88	594.2	298.68	294.96	297.72	300.16	293.84	300.28	366.68	371.84	380.32	361.36
40	299.2	293.52	298.8	298	293.12	297.68	303.24	299.28	293.76	299.52	298.32	299.4	301.92	297.16	296.84	298.72	301.04	295.64	295.64	293.72	292.32	295.92	297.12	297.56	384.2	381.64	388	390.52	390.96	384.2	392.04	386.68	373.96	375.64	378.92	376.08	409	451.92	655.88	299.6	296.6	298.04	299.64	294.84	295.92	373.04	376.24	386.2	369.32
41	299.76	298.32	299.12	300.24	300.4	303.56	303	295.92	298.64	301.12	299.84	298.84	299.04	298.8	292.52	296.88	299.48	297.76	296.56	293.28	291.52	298.04	293.88	298.68	391.56	395.76	395.8	402.96	400.56	394.64	397	393.04	385.08	384.16	390.16	391.4	433.16	480.8	737.08	297.76	297.4	295.56	297.48	298	298.72	382.08	394.32	403.52	377.76
42	300.48	293.16	296.84	298.52	298	302.96	302.48	299.08	300.44	301.84	301	302.08	298.28	298.04	296.88	297.92	298.92	300.24	294.88	295.44	292.72	298.56	297.12	303.84	394.08	404.76	409.4	409.76	412.92	404.92	404.28	407.04	393.64	393.72	400.68	399.16	457.04	523.2	829.08	300.76	294.4	296.8	301.24	294.36	299.84	384.52	399.96	409.28	384.72
43	299.52	293.28	295.92	299.56	301.84	299.52	301.68	296.08	296.28	301.92	299.44	301.32	297.24	301.76	296.48	294.12	300.6	294.96	294.76	295.44	293.44	295.32	298.32	296.72	413.04	417.32	420.48	421.96	425.4	414	417.32	416.88	402.76	403.68	414.88	417.68	477.28	571.16	926.64	301.92	299.68	299.92	300.16	299.8	296.44	397.64	416.12	418.84	392.96
44	299.6	296.08	300.24	302.12	301.16	303.16	300.28	298.64	299.6	301.4	300.44	303.32	302	298.84	294.76	298.32	297.88	301.56	295.24	300.92	290.12	299.88	297.08	297.4	415.72	421.52	429.36	432.88	435.6	426.16	431.6	423.52	412.8	412.28	426.04	432.6	516.4	626.68	1039.76	302	295.88	295.84	300.64	296.84	301.88	403.24	412.2	431.28	401.68
45	298.6	293.04	296.76	302.2	302.48	302.2	303.64	298.76	300.52	300.72	296.72	302.16	300.16	299.56	293.88	298.44	299.08	300.6	296	297.4	293.92	298.6	295.72	301.08	425.68	437.32	437.24	443.96	449.68	433.48	444.28	435.28	426.44	429.64	437.16	450.96	541.96	689.92	1176.48	301.04	297.28	297.08	299.12	300.04	304.16	410.96	430.12	442.32	414.92
46	302.24	299.6	295.96	300.04	299.72	300.88	301.36	300.48	302.8	300.92	301.64	299.88	296.52	300.04	295.72	299.04	304.32	300	300.84	295.48	295.2	300.2	298.52	295.92	434.32	446.6	455.04	458.96	456.16	444.96	455.92	444.48	435.12	433.88	454.48	478.8	587.48	751.36	1337.24	300.68	299.92	299	293.2	295.76	298.72	425.52	441	452.04	422
47	301.04	296.16	298.04	299.36	298.52	300.36	304.12	297.72	303.64	299.08	302.96	302.56	298.2	299.12	294.88	301.84	302.68	298.16	298.32	296.28	293.8	295.6	298.8	298.88	442.08	458.88	466.84	469.88	470.48	455.68	464.56	457.48	444	446.96	472.12	493.8	623.6	831.8	1479.56	298.68	298.76	294.08	295.12	299.96	299.36	428.88	451.8	470.84	427.44
48	297.88	297.2	301.4	298.52	306.48	301.08	303.56	299.12	301.72	303.72	304.76	305.2	301.84	300.72	299.72	301.52	297.8	301.08	299.28	292	294.96	298.32	294.8	298.8	454.56	472.16	479.08	486.68	480.12	468.56	474.76	469.88	460.52	463.12	479.56	520.56	654.32	903.4	1637.32	305.8	297.88	297.84	300.4	299.32	304.88	437.88	464.12	478.48	438.36
49	297.84	294.56	296.88	300.52	302.76	301.56	303	297.76	300.52	299.6	304	301.76	297.84	299.6	297.28	300.12	301.68	300.56	296.44	297.28	298	298.8	297.04	300.44	466.48	481.84	492.56	488.4	494.16	477.16	488.52	483.8	471.36	463.28	493.2	542.76	709.8	989.6	1781.72	306.72	301.28	296.52	300.76	293.08	304.2	447.52	476.2	487.92	448.72
50	297.6	294.08	301.08	296.88	300.56	301.68	301.56	300.92	300.76	302.16	297.92	303.28	300.88	299.36	300.32	301.68	301.48	296.44	298.4	300.04	294.08	297.52	298.24	303	473.24	493.4	500.32	496.64	503.12	488.04	492	486.92	473.4	484.8	507.04	563.2	743.88	1068.32	1925.32	302.92	297.64	302.16	300.04	299.76	302.64	452.44	483.92	500.64	451.12
51	300.48	298.32	300.36	301.96	302.84	304	303.44	297.96	301.24	303.92	303.12	305.84	307.96	303.76	300.72	300.76	303.36	304.08	301.32	296.8	298.48	298.88	301.44	301.2	483.92	497.4	513.84	504.48	509.84	493	506.64	503.32	492.92	500.96	524.2	586.84	790.64	1151.4	2073.32	304.8	305.64	298.24	300.24	293.8	303.32	463.36	490.68	507.36	464.36
52	302.16	296.88	299.64	297.88	304.68	304.48	305.08	297.4	305.36	302.96	304.96	304.72	299.08	305	301.2	301.44	307.96	302.4	297.88	300.24	296.8	299.08	300.44	302.32	481.28	509.6	528.12	516.96	517.32	507.28	522.28	510.68	505.4	509.96	538.64	599.12	823.52	1246.68	2212.08	306.48	302.68	298.88	302	301	304.32	466.6	498.76	519.6	470.08
53	299.08	299.44	301.04	303.04	300.92	303.48	305.08	302.36	301.44	307	301.52	306.32	301.2	306.2	299.08	301.2	307.44	301.76	299.72	299.56	296.36	298.88	299.04	301.72	489.64	517.04	527.2	528.12	525	515.04	529.48	519.6	509.24	521.52	550.2	624.92	869.44	1334.04	2338.16	301.56	302.52	303	299.68	299.72	303.28	475.72	508.48	528.48	485.4
54	299.32	299.68	298.56	300.08	305.56	307.72	303.2	298.52	303.28	306.08	305.36	304.56	306.08	305.72	301.52	304.28	305.72	304.16	302.44	300.16	296	296.88	302.96	303.8	507.88	528.88	540.2	533.04	539.88	516.96	534.28	524.76	517.92	531.52	568.76	654.24	922.16	1428.44	2487.6	309.28	302.52	299.8	299.92	295.96	304.4	483.24	515.92	529	495.4
55	302.2	298.12	300.4	301.56	301.24	300.8	303	303.4	304.68	305.4	307.24	305.88	300.6	306.36	304	301.96	307.12	304.28	303.6	302.4	300.48	300.68	300.08	305.44	512.52	531.6	552.64	543.56	538.68	525.32	542.64	529.04	524.56	542.48	576.12	674.72	962.56	1523.4	2616.68	306.8	304.4	302.16	302.04	298.64	301.68	485.16	525.08	543.44	503.28
56	305.12	300.64	296.28	301.84	304.16	302.96	300.92	301.88	302.16	304.08	304.4	304.84	304.76	304.64	302.08	301.92	308.48	304.56	300.92	302.76	297.44	300.84	299.64	304.76	514	531.8	557.96	556.32	553.56	541.52	553.16	547.16	538.88	550.64	587.04	696.92	1008.96	1625.96	2743.96	311.68	304.2	299.44	303	299.4	304.6	500.52	529.68	551.8	516.8
57	304.04	298.96	297.48	302.2	302.88	306.12	307.68	301.4	303.32	308.72	308.24	306.28	301.64	304.92	301.2	306.04	310.8	302.28	304.6	303.96	298.88	300.32	299.36	305.2	525.88	548.88	569.16	561.48	558.92	546.88	565.48	549.64	542.72	561	612.92	728	1056.72	1720.44	2882.68	309.44	305.76	302.84	302.6	300.96	304.16	496.44	544.56	564.2	523.28
58	300.28	301	301.28	301.88	302.84	302.92	305.64	297.36	305.96	303.92	307.68	307.44	303.24	304.92	305.6	303.4	302.12	304.16	299.48	303.4	298.76	302.36	299.44	304	525.48	551.56	569.76	568.88	566.08	555.68	568.24	564.96	561.64	579.96	635	749.28	1110.08	1826.56	2991.44	314.4	306	301.44	302.44	298.76	303.72	505.16	542.28	566.52	534.28
59	302.96	297.24	299.72	302.52	307.28	303.72	305.76	303.12	307.72	309	309.68	306.96	303.32	305.92	302.08	302.56	308.16	309	304.84	304.72	298.32	302.24	303.04	303.96	531.96	558.32	585.88	573.88	575.76	564.64	582.52	560.88	556.2	584.04	639.64	772.64	1157.92	1923.08	3103.56	309.52	301.12	300.64	303	302.84	305.28	507.56	557.2	580.6	542.56
60	300.44	299.84	301.96	300.2	303.04	307.16	303.48	304.32	306.88	306.04	308.96	303.96	305	307.08	304.84	305.96	305.52	307.32	305.44	305.56	299	303.4	301.4	303.2	539.72	560.16	581.92	578.04	578.08	562.32	578.92	570.6	569.28	594.04	653.96	812.84	1222.12	2014.04	3239.48	307.88	305.12	306.12	298.68	303.24	307.76	517.84	561.2	579.36	556.6
61	307.8	302	300.8	303.04	306.48	305.52	305.16	301.8	312.36	305.2	310.6	310.56	306.76	309.16	302.6	306.56	313.12	303.96	302.84	304.56	297.72	302.48	299.36	304.88	544.56	568.6	590.6	585.64	586.72	581.2	592.52	583.6	584.36	611.8	676.92	833.6	1274.48	2123.4	3363.68	311.84	305.04	307.68	306.48	299.8	306.96	526.92	567.36	587.4	565.52
62	305.2	299.4	299	303.08	306.16	303.32	307.56	304.04	302.56	306.76	306.24	303.92	305.6	310.28	299.16	306.84	308.76	305.44	301.96	304.6	301.96	305	301.92	303.72	536.4	570.44	597.68	591.12	595.6	579.04	599.76	587.52	587.24	617.72	695.6	872.32	1334.84	2218.6	3490.48	311.64	307.32	306.36	304.96	303.52	305.24	527.72	576.32	594.92	579.28
63	305.2	301.88	301.6	301.4	305.52	304.32	304.12	306.52	300.84	307.48	309.52	306.32	303.36	304.72	300.8	307.12	314.08	311.76	303.24	306.16	297.24	306.28	303.92	305.88	544.68	575.2	607.24	594.08	596.04	598.52	599.32	591.92	600.32	629.68	716.8	904.64	1387.48	2326.28	3588.28	308.44	305.72	305.32	303.32	299.4	304.32	529.72	581.96	597.16	579.96
64	304.88	301.64	302.08	303.08	302.6	307.68	305.56	306.32	306.64	308.6	307.2	309.52	307.92	308.32	305.04	308.16	309.64	308.16	307	307.72	302.6	300.12	306.52	303.56	544.16	587.12	613.28	604	607.72	604.28	617.92	597.4	600.08	645.4	738.48	946	1447.44	2406	3743	312.4	307.08	302.96	304.48	303.4	307.2	539.08	580.4	601.2	590.68
65	304.08	295.84	302.84	300.96	303.16	306.72	309	305.36	308.48	311.76	308.8	306.76	305.36	304.44	302.12	305.56	308.96	312.04	304.68	303.88	300.8	304.8	303.2	305.56	553.32	587.2	629.64	603.12	613.76	609.08	630.72	606.68	618.08	646.04	762.96	978.6	1508.96	2494.96	3815.88	315	311.84	306.08	307.16	301.04	300.2	538.76	588	610.28	593.6
66	303.4	299.04	302	305.08	304.24	307	306.28	305.2	309.68	313.4	306.44	307.4	306.88	308.56	305.2	311.48	310.76	306.4	309.04	305.4	305.76	304.04	302.72	304.48	555.48	589.92	627.04	622.12	617.36	613.96	630.92	612.76	620.4	671.8	784.96	1003.36	1580.4	2612.08	3956.68	311.2	310.32	304.48	308.88	302	303.48	548.72	595.6	615.08	607.84
67	306.48	302.64	302.08	302.92	304.36	307.6	310.24	305.4	308.76	309.52	304.96	307.92	303.12	311.8	308.84	309.68	312.84	312.16	307.48	305.8	302.84	305.04	304.68	301	552.48	597.48	631.76	625.32	624.76	623.28	640.16	625.52	636.28	683.24	802.24	1055.12	1646.68	2725.24	4088.68	312.64	311.76	306.88	308.16	305.48	302.64	551.32	601.76	615.52	613.48
68	308.16	302.96	304.4	310.04	306	309.36	310.76	303.04	310.04	311.08	309.68	311.04	307.08	311.12	309.36	308.88	317.04	310.68	306.84	309.96	302.84	306.92	307.36	303	563.72	605.12	642.8	626.4	628.24	629.32	638.2	629.84	647.28	693.08	834.28	1097.08	1713.12	2814.68	4203.04	313.8	312.24	304.96	306.64	301.8	309.24	555.12	601.12	622.68	620.44
69	305.92	300.28	302.96	305.44	310.12	310.84	309.68	305.84	305.48	314	309.12	310.04	311.28	309.64	304.56	311.12	316.72	316.24	306.24	311.24	302.64	306.56	305.44	303.44	564.12	609.84	644.36	628.28	637.24	641.44	642.16	638.36	650.24	712.08	855.44	1130.2	1770.72	2898.44	4284.8	314.88	313.88	307.48	307.36	303.52	305.2	560.88	600.24	630.16	619.84
70	305.04	306.48	306.32	302.04	307.92	307.4	311.76	305.76	310	315.08	309.8	314.04	311.4	310.44	311.4	311.4	318.16	313.68	307.88	307.44	303.88	306.72	305.92	303.04	559.16	612.36	648.92	635.68	644.64	638.84	660.72	639.36	666.68	724.8	877.88	1176.48	1848.04	3009.92	4407.44	312.12	312.76	311.28	307.88	305.88	306.16	559.64	605.92	635.64	631.44
71	307.68	300.72	299.04	303.32	305.92	307.72	307.36	305.6	307.36	310.04	315.4	307.4	306.36	308.6	306.52	310.52	312.64	311.6	305.36	308.28	302.76	307.84	305.16	301.16	561.28	612.4	652	645.2	651.88	649.64	659.44	652.12	676.12	738.92	913	1218.96	1893.48	3084.48	4494.88	317.96	316.6	310.4	303.04	308.4	306.36	564.76	604.44	643.64	638.56
72	304.12	303.44	300.4	306.8	304	308.32	306.56	306.56	309.52	314	310.76	307.24	307.12	313.28	312.32	310.4	316.6	317.36	308.48	309.92	308.6	306.44	308.32	304.72	568.4	610.56	661.4	647.36	660.84	650	659.32	656.08	686.4	742.8	939.8	1246.08	1958.04	3184.68	4523.56	312.8	310.6	311.68	308.52	305.4	302.68	562.56	621.2	649.48	632.8
73	310.96	303.76	306.04	312.6	307.2	310.36	309.2	303.16	310.28	312.28	315.84	314.16	311.12	313.76	309.28	311.56	312.32	315.52	309.72	312.08	307.4	307.2	307.6	307.32	567.72	616	665.24	655.32	667.28	659.72	674.6	659.08	689.4	768.28	971.2	1297.56	2031.72	3275.16	4694	317.16	317.6	309.72	305.96	307.48	304.16	561.72	619.16	643.2	642.48
74	307.96	306.52	306.16	307.36	307.72	311.44	311.16	307.04	308.64	316.2	316.32	312.4	314.96	313.68	310.24	310.4	316.44	316.12	310.88	316.2	310.84	306.92	306.76	304.12	562.8	620.92	672.4	665.8	661.56	662.16	686.92	669.92	703.16	793.04	995.52	1348	2102.36	3356.96	4797	317.44	320.8	308.24	305.92	304.84	305.28	570.56	626.2	656.64	654.84
75	309.8	304.72	300.8	302.2	305.92	311.04	309.36	308.6	311.08	311.28	318.36	307.6	311.6	316.24	310.12	313.72	316.6	316.76	310.68	313.28	306.52	307.24	308.72	307.4	582.96	624.96	677.56	663.44	664.92	675.2	679.76	677.12	708.32	801	1025.84	1404.8	2180.36	3487.56	4907	319.64	316.76	313.08	303.96	306.36	307.16	563.24	630.4	659.56	660.96
76	312.8	306.92	300.28	310.2	309.4	309.8	310.8	307.16	310.84	312.96	314.96	313.92	312.44	313.4	312.4	318.04	317.52	318.08	307.08	313.36	308.24	307.48	312.28	304.84	572.56	623.08	675.88	658.6	674.92	677.92	686.72	674.6	729.56	816.24	1047.6	1424.88	2220.64	3522.24	4920.08	318.2	314.96	309.88	309.52	305.56	307.48	576.32	622.92	661.84	655.92
77	308.64	304.64	304.36	305.8	307.8	306.28	306.6	311.2	315.36	315.4	312.52	313.16	310.84	314.28	313.68	308.6	318.16	319.2	310.16	315.36	306.08	314.32	306.52	304.08	569.2	627.6	684.04	667.52	676.2	677.52	703.72	687.56	738	841.32	1083.16	1480.12	2289.84	3593.84	5045.32	318.76	317.52	309.28	312.04	307.04	305.04	574.08	625.76	665.84	666.4
78	311.4	306.32	308.24	309.64	308.4	312.52	309.76	306.24	313.72	316.16	315.2	313.92	311.84	317.96	314.76	313.92	319	316.36	309.68	310.4	313.08	312.08	310.48	306.92	579.24	625.76	677.28	683.96	683.12	694.48	701.52	698.92	750.52	864.32	1118.52	1520.16	2353.2	3716.28	5113.28	320.12	321.36	310.32	313.76	308.72	307.44	580.32	632.2	670.32	677.08
79	310.4	304.76	305.8	308.16	314.68	310.92	310.56	306.56	315.48	315.48	312.96	315.2	314.12	312.32	314.96	320.88	323.2	318.24	311.52	317.08	312.96	307.56	309.36	309.48	575.28	635.52	691.84	683.48	692.16	695.68	720.88	707.92	763.28	899.08	1160.28	1582.56	2440.04	3823.48	5228.6	323.08	319.84	312.52	308.28	309.32	307.44	578.44	642.2	670.88	682.72
80	309.8	303.36	305.16	305.8	309.48	311.72	314.4	308.2	314.28	315.36	318.88	312.84	314.6	315.52	313.6	316.4	320.88	315.4	315.04	314.84	310.52	316.84	306.72	306.32	569.36	630.32	686.44	688	697.28	695.72	721.36	712.04	772.88	903.08	1183.8	1630.8	2497.76	3883.64	5315.16	319.92	319.8	318.4	309.24	309.12	309.28	581.44	634.44	672.6	679.68
81	311.56	309.48	307.72	308.32	308.68	314.44	313.36	310.64	312.64	316.36	314.24	315.68	313.08	323.72	314.96	313.6	320.44	323.64	313.04	312.56	312.84	309.92	310.56	306.2	576.12	634.52	701.12	696.52	705.44	707.48	714.56	723.76	792.4	920.96	1218.24	1667.08	2549.08	3953.96	5357.36	320.24	318.92	316.36	308.2	310.6	308.76	579.24	629.32	679.32	691.2
82	310.4	308.28	304.8	307.56	309.08	315	312.4	310.68	312.84	317.8	319.6	320	314.56	312.76	316.16	318.24	324.16	319.56	309.24	317.48	309.68	313.64	312.6	310.52	582.6	635.2	699.32	697.36	709.08	710.68	722.4	730.08	800.4	939.4	1247.36	1706.96	2626.88	4015.04	5424.92	322.84	319.12	315.64	313.4	309.2	303.28	584.2	630.96	683.04	689.6
83	315.96	313.8	308.8	308.52	310.2	315.04	310.28	314.64	316.16	322.4	317.04	312.44	316.28	319.56	316.88	321.24	320.32	320.96	311.2	318.64	314.24	308.76	309.76	308.36	575.64	633.24	702.4	695.32	696.6	711.64	725.64	741	814.12	959.28	1264.6	1749.68	2653.76	4083.8	5477.2	319.28	314.76	313.08	317.12	311.92	305.76	578.92	631.24	679.24	690.08
84	313.32	308.84	304.04	305.84	304.08	310.04	315.48	312.2	315.16	317.2	319.6	317.6	315.68	318.08	314.84	322.76	328.04	319.4	313.6	315.96	310.2	311.08	311.12	306.28	578.28	632	703.32	695.68	707.12	715.68	729.64	741.96	821	980.36	1299.8	1791.36	2707	4099.8	5513.52	322.56	324.16	316.44	314.72	313.84	308.32	575.48	635.84	685.12	689.36
85	313.44	312.16	308.28	304.2	312.92	308	313	313.28	317.64	318.56	322.36	320.2	318	322.08	315.6	324.36	323.28	321	313.92	315.88	314.44	314.16	317.24	308.72	576.08	629.16	698.24	696.92	716.56	720.56	744.08	749.04	833.48	995.52	1337.6	1822.72	2752.84	4195.64	5570	323.8	322.76	315.28	316.6	313.4	311	577.92	643.12	688.08	692.44
86	313.36	317.64	303.68	309.08	312.64	313.52	317.64	314.28	318.96	325.92	318.8	316.72	312.8	319.84	319.32	321.56	327.44	325.56	315.32	319.6	310.84	315.72	312.96	307.36	580.52	644.6	702.68	703.96	725.4	720.04	750.76	767.68	854.68	1015.28	1361.44	1876.52	2811	4255.24	5633.56	321.24	326.88	312.88	314.72	315.8	311.84	584.72	637.92	685.16	701.76
87	317.4	312.12	305.28	311.84	315.64	311.48	315.6	316.4	320.64	322.96	316.56	319.52	316.36	322.12	318.6	322.72	326.96	323.6	309.72	319.08	311.04	311.64	314.44	308.64	574.24	640.44	704.88	708.96	723.32	732.16	754.28	770.4	870.68	1034.12	1406.24	1922.36	2864.52	4311.68	5670.04	327.68	320.32	313.96	316.56	313.2	308.96	581.76	632.88	693	704.04
88	316.56	315.64	307.36	311.28	316.4	315	316.12	313.76	319.2	318.56	319	319.92	314.68	320	318.64	325.2	326.88	326.52	318.24	316.96	313.2	318.72	313.08	309.36	579.32	630.44	714.64	708.56	727.44	729.76	765.36	770.64	887.4	1062.88	1436.64	1944.16	2926.8	4363.8	5726.16	322.12	323.84	317.96	315.56	315.04	309.28	581.8	647.64	693.08	713.48
89	316.36	316.4	306.92	313.56	313.36	312.28	315.76	315.32	315.76	323.64	322.76	322.32	318.48	321.64	320.76	325.48	329.52	325.44	317	322.84	315.52	320	316.24	309.88	584.92	637.68	712.08	723.48	736.68	739.76	768.48	798.36	902.64	1089.92	1477.56	2026.52	2995	4474.76	5863.16	328.28	329.56	321.44	315.84	314.6	311.52	585.68	639.24	695.96	709.68
90	318.52	314.72	310.64	310	311.92	311.16	314	313.2	319.28	323.28	321.04	323.36	321.52	319.84	319.16	324.88	328	324.88	316.56	325.12	316	316.84	314.2	311.4	578.32	635.56	711	723.48	740.96	742.24	769.36	800.52	903.44	1096.44	1481.68	2054.76	3037.16	4489.88	5864.84	331.28	324.92	316.96	319.28	317.48	315.28	580.84	635.64	699.36	711.48
91	316.92	309.56	308.2	310.96	311.68	317.8	314.08	312.88	319.2	326.4	320.92	316.04	315.92	319.44	322.6	326.12	328.2	325.16	313.8	317.92	315.36	316.48	314.32	310.8	575.12	635.12	707.68	715.56	737.08	742.6	771.84	808	915.88	1120.92	1501.28	2063.36	3060.88	4500.92	5792.56	328.16	325.84	314.88	319.6	316.52	313.12	583.72	631.48	693.04	706.56
92	314.36	314.52	308.36	314.6	309.44	316.92	316.76	314.88	322.28	323.12	319.88	318.96	316.12	324.08	322.08	323.56	329.52	323.24	318.08	324.6	315.16	321.16	320.92	314.64	576.28	636.56	719.44	719.84	740.04	749.04	787.12	819.56	933.84	1146.84	1558.08	2121.72	3114	4559.48	5890.2	332.96	327.48	319.48	319.84	315.32	313.36	586.64	635.92	692.56	719.24
93	318.24	314.12	311.96	312.08	317.76	312.16	315.04	319.76	318.84	325.8	322.56	323.4	321.56	327.56	319.72	324.88	330.72	329.88	312.88	316.04	314.64	316.36	317.44	309.68	582.28	633.4	714.36	721.76	743.28	762.04	790.4	833.52	945.8	1159.6	1575.24	2154.44	3162.32	4639.72	5918.32	323.4	326.32	316.68	318.52	315.6	309.76	585.44	638.52	693.08	715.28
94	317.92	311.76	309.2	307.88	313.92	311.6	316.28	314.64	319.2	326.84	325.04	316.32	319.08	323.32	323.56	327.28	330.52	326.92	317	319.2	314.52	314.84	319.48	308.76	571.04	628.68	714.16	724.44	741.56	763.92	786.44	819.68	954.12	1183.16	1596.72	2194.56	3189.24	4631.16	5902.76	328.96	327.04	312.12	317.68	317.04	306.4	574.68	640.68	698.36	716.52
95	318.28	312.88	310.84	312.12	314.44	315.44	318.32	314.68	321.16	323.36	322.72	321.24	319.64	321.92	323.44	320.68	331.64	327.04	318.44	318.8	315.56	321.04	315.72	307.28	575.72	625.64	722.56	730.6	752.08	764.08	803.72	844.48	984.4	1211.92	1644.4	2237.28	3257.08	4755.4	6059.68	325.24	321.44	318.44	315.28	313.92	310	581.76	636.88	699.8	716.24
96	315.12	313.08	307.6	312.24	317.44	316	318.24	316	324.16	328.04	326.28	323.16	320.2	321.32	318.92	334.04	330.28	329.36	320.36	317.68	314.64	317.6	312.24	313.92	569.4	637	710.36	728.28	751.2	767.52	812.48	854.92	996	1221.72	1655.4	2253.6	3276.2	4736.28	6016.92	327.76	327	315.76	316.92	318.24	309.28	572.84	632.32	698.32	724.44
97	318.76	314.24	310.92	312.4	314.16	316.68	317.2	313.32	321.92	323.92	323	322.8	321.4	327.24	326.44	325.48	328.96	325.92	320	318.08	316.8	314.88	318.92	312.32	577.72	632.28	705.6	728.96	760.6	778.84	820	863.44	1013.44	1241.4	1691.24	2308.88	3292.68	4772.92	6047.04	332.28	327.4	319.4	318.44	316.76	311.28	570.92	633.2	702.04	722.72
98	317.56	315.6	311.28	312.08	315.48	318.16	319.44	314	320.36	325.68	326.84	322.96	324.48	327	324.24	328.88	333.4	331.48	319.32	321.28	316.44	319.88	319.12	308.24	577.24	628.52	725.64	741.76	755.52	777.88	817.64	871.84	1027.12	1270.56	1734.24	2354.44	3370.92	4886.72	6148.64	330.64	329.8	322.88	318.12	319.44	306.76	582.68	647.48	705.56	730.56
99	321.16	311.84	307.56	311.44	315.2	317.4	315.32	311.92	321.76	323.12	324.72	321.56	323.16	327.64	321.68	329.92	333.16	326.6	318.04	323.32	315.44	322.44	318.16	313.88	572.04	634.88	716.48	738.08	765.4	790.32	832.16	889.4	1025.96	1311.8	1757.64	2393.92	3421.36	4927.4	6220.36	328.64	326.8	318.36	318.88	317.56	313.92	578.8	644.08	705.92	737.56
100	314.08	315.04	308.88	310.2	312.96	321.56	314.88	313.56	325.92	325.28	324.88	321.4	326.8	325.52	324	330.12	335	331.64	317.92	320.44	316.76	313.48	317.6	309.52	572.16	626.16	711.56	732.48	765.32	793.04	844	905.08	1043.36	1316.84	1776.4	2414.44	3439.88	4927.48	6155.84	327.2	326.24	317.44	320.92	317.4	313.64	571.72	635.72	711	733.56
101	318.12	317.36	316.12	315.4	315.68	320.2	321.16	322.96	325.64	328.36	324.92	324.96	321.56	327.56	326	327.12	337.96	331.12	321.44	322.92	312.76	315.52	317.92	311.24	577.04	626.48	721.6	745.68	767.76	788.6	853.56	909.28	1066.2	1334.56	1799.6	2442.44	3482.04	4952.6	6224.2	333.08	330.36	319.12	317.76	317.8	316.92	580.32	635.12	699.04	740.96
102	320.36	315.72	311.28	315.16	317	314.56	317.52	320.12	323.52	328.44	327	327.88	329.52	328	329.28	325.4	329.64	331.76	320.84	324.76	319.04	321.64	318.44	312.12	573.64	625.44	723.6	747.88	779.04	804.12	857.4	922.76	1087.92	1361.44	1840.96	2482.08	3540.72	5037.48	6267.6	331.24	332.16	323.6	322.32	318.12	313.56	585.12	632.24	698.92	742.84
103	322.08	316.04	315.4	316.28	317.28	318.88	313.84	321.28	327.68	324.76	324.4	320.52	322.04	325.6	326.84	326.76	333.72	328.44	316.4	327.44	313.36	318.56	317.96	316.44	569.16	626.64	708	734.68	773.48	807.92	864.04	929.96	1094.36	1374.84	1867.08	2508.4	3547.96	5017.96	6266.2	328.4	329.28	318.52	321.4	317.36	313.72	576.4	629.4	703.28	737.44
104	320.08	314.32	314.84	313.56	321.48	318.88	316.32	318.76	326.84	328.04	326.28	327.72	319.84	326.64	329.52	329.48	329.08	331.92	325.56	327.32	323.24	319.2	319.04	313.8	572.28	627.68	723.4	744.84	775.4	803.4	873.08	935.2	1116.68	1404.52	1893.92	2537.92	3593.92	5080.68	6328	332.08	332.92	318.88	323.04	318.4	313.72	578.16	642.44	714.28	742.44
105	327.28	316.96	315.2	322.96	320.6	322.36	322.32	323.04	326.6	327.36	327.36	328.64	324.92	329.4	331.12	331.12	337.92	332.36	323.68	320.4	320.6	324.16	318	315.28	572.88	631.84	711.68	743.76	787.36	814.8	876.92	948.64	1130.72	1434.52	1925.76	2577.08	3618.52	5124.92	6328.12	332.76	334.48	320.84	323.92	318.64	315.72	581.24	632.92	707	739.08
106	321.04	317.28	311.6	316.2	319.4	320.08	322.28	322.84	326.72	332.68	329.92	323.48	332.16	327.92	332	329.76	338.36	331.24	320.08	324.28	318.88	322.48	321.92	313.48	567.12	622.92	722.52	751.56	788.12	811.84	889.6	963.88	1149	1439.24	1938.68	2602.64	3652.24	5135.92	6306.92	336.72	332.2	321.8	322.12	319.48	318.52	574.2	627.04	700.04	746.84
107	320.44	319	318.76	312.6	315.88	319.88	322.68	322.8	321.72	326.64	331.04	328.12	324.56	330.72	332.08	333.64	337.4	332.92	319.56	327.68	318.76	323.4	318.6	315.08	565.68	625.88	718.4	739.72	776.92	817.4	885.72	966.32	1149.36	1444.76	1948.24	2613.32	3649.68	5121.32	6249.88	334.52	332.24	319.32	319.16	319.28	315.72	574.28	627.44	706	740.56
108	324.4	318.88	312.48	315.88	316.32	319.48	324.76	324.2	327.52	329.52	333.48	326.96	325.96	329.32	332.64	336.72	337.44	336.4	325.16	323.12	321.24	322.92	317.4	315.52	566.88	628.88	716.36	741.04	802.96	826	905.4	982.92	1172.24	1491.96	1997.32	2664.84	3711	5226.44	6396.08	330.96	334.16	324.44	321.84	318.24	315.88	572	630.48	706.4	748.84
109	315.52	317.6	315.88	314.08	319	324.68	325.88	320.8	328.28	329.56	329.52	328.56	324.96	332.52	330.08	334.16	338.04	332.68	322.24	327.76	317.96	324.72	318.12	319.4	561	632.96	718.16	755.8	795.44	829.48	905.72	994.76	1186.2	1496.96	2005.24	2687.72	3725.52	5215.08	6367.52	338.04	334.76	324.8	323.24	320	315.56	570	628.12	708.28	749.16
110	323.56	320.36	313.64	316.12	317.56	320.24	319.6	323.4	331.88	331.76	328.8	329.64	324.52	329.28	333.24	335.48	333.2	335.76	323.2	326.48	320	320.24	318.68	315.2	560.8	624.08	715.12	750.52	800.24	835	913.12	996.48	1196.88	1512.36	2021.92	2698.36	3746.56	5239.48	6363.32	331.72	334.4	322.76	322.2	324.6	317.52	569.28	622.56	701.76	743.16
111	319.32	319	320	320.2	317.72	320.16	324.24	326.28	327.52	329.84	330.48	328.84	329.48	333.8	330.68	335.16	336.36	333.72	323.88	325.76	315.72	318.28	319.52	316.92	566.72	625.28	725.8	756.88	803.24	838.24	919.92	1018.52	1222.84	1555.28	2081.44	2759.44	3809.76	5310.72	6483	337.48	332.6	319.36	320.48	319.2	313.76	569.32	625.36	706.6	754.08
112	323.64	316.2	316.64	315.28	321.8	321.08	325.12	322.92	332.04	333.04	330.16	330	327.8	333.04	330.2	333.04	336.08	332.6	323.2	328.24	320.4	321.16	322	311.12	569.44	628	729.96	763.36	809.8	849.44	935.16	1034.44	1232.56	1587.16	2104.48	2790.16	3846.36	5367.32	6566.28	334.68	335.96	325.68	320.96	321.92	317.56	576.72	632.8	707.36	767.2
113	321.64	317.4	316.68	316.12	324.68	321.8	323.12	322.04	334.24	332.12	333.44	333.64	330.24	328.2	336.56	338.84	339.08	334.88	328.32	329.92	321.04	323.92	322.8	319.2	563.6	619.36	721.24	753.56	814.96	849.52	934.84	1042.84	1243.08	1572.8	2114.16	2800.04	3871.36	5369.44	6495.64	333.16	334.64	320.32	325.52	319.88	314.56	561.56	625.96	712.68	756.04
114	322.64	320.96	311.56	319.6	318.8	325.76	320.96	327.2	329.08	334.64	328.36	331.52	329.28	334.52	336.12	335.2	336.24	332	325.12	330.48	322.76	322.72	323.64	317.72	559.48	616.96	718.28	749.16	805.72	859.76	943.6	1042.28	1258.16	1598.68	2120	2854.8	3888.88	5342.16	6497.88	337.88	335.12	323.56	322.6	323.76	314.68	566.48	621.28	705.76	751.88
115	321.24	319.28	310.04	314.64	316.64	318.88	322.84	323.8	329.08	332.48	333.92	328.44	329.4	332.72	332.48	337.2	340.8	333.72	327.16	326.84	323.48	324.24	321.12	315.88	560.24	619.64	719.72	755.08	817.76	864.12	956.56	1057.44	1280.68	1614.12	2150.96	2853.76	3904.76	5418	6531.68	335.68	333.24	322.92	324.08	321.24	314.28	561.48	618.32	701.8	757.84
116	323.64	316	315.4	320.36	315.4	321.24	326.16	325.44	332.4	334.68	336.24	327.36	329.4	333.48	331.52	334.72	338.76	337.52	325.08	330	319.12	321.44	320.08	320.44	564.8	618.6	717.92	750.52	816.96	849.08	961.84	1073.48	1288.92	1627	2167.64	2862.4	3928.76	5401.16	6514.6	337	333.92	328.04	326.76	322.28	319.12	558.84	621.6	705.04	753.16
117	323.88	319.2	315.6	314.24	321.28	317.28	322.92	321.84	328.84	331.32	336.08	330.12	331.88	327.72	330.04	340.12	341.52	332.32	327.12	326.16	318.04	324.32	319.8	320	554.36	624.84	715.24	759.44	812.44	866.56	969.12	1078.76	1289.56	1656.48	2187.08	2891.4	3972.64	5451.2	6586.84	333.48	336.16	325.4	321.92	320.16	317.12	562.2	618.28	704.84	763.88
118	319.32	315.72	312.92	319.68	319.2	320.68	324.08	328.6	331.44	337.96	326.64	330.48	329.64	336.24	332.84	334.08	338.4	338.44	325.48	329.64	326.52	323.44	321.36	315.84	554.08	620.04	715.32	762.24	830.08	875.76	971.76	1094.28	1319.76	1666.32	2203.12	2920.52	3995.2	5446.44	6599.76	335.84	339.6	325.88	319.92	323.12	315.84	560.08	625.48	704.76	767.92
119	321.24	319.12	312.8	318.2	319.64	320.2	321.4	325.48	327.6	334.92	335.04	331.72	331.56	336.28	331.68	340.48	343.32	333.52	328.12	329.52	318.2	324.36	319.64	315.4	548.36	617.08	719.92	774.2	821.84	874.76	980.88	1097.16	1317.68	1687.8	2218.88	2938.4	3988.48	5463.12	6567.2	335.24	340.96	321.12	321.64	320.92	318.12	559.16	614.08	713	758.76
120	312.88	318.96	315.72	318.28	319.08	324.56	326.28	322.6	330.36	334.28	328.52	325.92	330.28	332.08	334.76	338.72	338.2	340.28	326.96	330.76	320	324.84	319	314.16	550.56	614.84	715.48	762.48	827.36	880.48	976.92	1108.92	1335.12	1693	2230.04	2948.2	3998.32	5448.72	6540.88	342.6	337.08	319.56	322.6	322.4	319.04	561.08	613.12	699.16	755.96
121	321.6	314.2	315.72	314.12	318.32	322.44	321.2	321.6	331.8	334	328.28	327.32	331.44	333.4	336.52	336.2	345.96	337.32	323.68	326.32	325.12	323.76	318.32	315.2	550.48	607.52	716.96	762.92	827.56	894.36	988.96	1117.8	1335.84	1709.8	2259.68	2963.96	4026.44	5484.28	6549.48	339.6	338.76	319.56	321.56	315.68	318.48	553.16	611.24	693.96	752.52
122	321.6	317.8	316.12	319.88	317.36	322.84	324.84	322.36	330.88	331.84	335.32	330.12	334.96	331.6	329.56	335.56	342.52	339.64	326.88	327.04	320.6	319.36	320.36	313.6	552.96	616.52	715.16	760.92	834.68	884.24	996.12	1129.92	1349.92	1719	2268.44	2971.08	4029.76	5485.76	6533.28	340.92	335.24	322.76	321.76	322.68	315.56	556	607.12	701.2	753.2
123	323.92	315.12	314.24	319.2	319.96	319.36	326.52	324.4	335.4	333	330.24	331.4	332.24	338.6	332.76	337.84	338.04	337.68	327.44	327.96	320.2	319.68	321.04	315.84	552.16	612.08	717.88	770.4	839	901.48	1002.2	1131.6	1372.2	1750.04	2294.64	3007.88	4068.92	5550.48	6599.96	336.72	337.24	319.56	319.44	321.12	312.88	562.12	604.36	698.16	768.8
124	317.96	313.92	311.24	317.56	322.64	325.12	323.72	324.72	332.56	331.52	333.52	332.48	331.52	336.68	338.96	340.72	345.96	337.8	327.92	329.04	320.72	320.44	319.56	314.68	546.48	609.04	716.88	767.48	843.08	906.92	1014.44	1147.4	1376.48	1752.92	2321.8	3024.92	4081.24	5545.8	6615.44	339.72	339.04	319.68	320.8	318.36	317.76	553	602.88	705.36	766.04
125	318.4	320.12	316.52	321.08	321.4	325.88	324.52	325.2	331.68	335.96	332.04	329.4	333.36	337.04	335.76	335.76	341.72	337.08	327.52	328.68	319.12	322.68	322	315.4	548.92	605.44	713.76	760.16	840.44	902.04	1005.96	1155.76	1402.24	1755.04	2298.24	3026	4050.28	5512.6	6528.08	336.32	333.76	320.92	322.84	320.8	317.64	546.4	602.92	700.48	770.16
126	321.88	319.16	315.76	318	322.16	322.08	326.52	322.44	329.72	334	332.8	333.04	334.84	334.8	333.8	340.76	341.24	339.28	329.56	331.36	319.08	319.48	320.12	314.24	542.68	605.96	710.24	767.28	833.16	905.48	1021.2	1153.28	1394.92	1771.84	2306.88	3002.76	4070.68	5471.12	6489.16	338.88	335.64	320.64	321.4	321.52	314.64	551.84	605.68	697.52	766.16
127	319.84	316.88	313.48	316.52	317.08	321.72	327.92	323.92	330.92	326.48	334.56	330.96	327.84	336.48	335.16	337.12	342.56	338.64	325.16	328.52	317.92	320.16	319.28	315.04	542.68	600.52	717.36	757.48	851.12	912.2	1027.64	1168.68	1418.84	1780.6	2331.32	3043.96	4122.16	5544.48	6571.44	338.76	337.28	320.6	323.92	317.2	317.04	544.6	603.96	705.8	759.04
128	319	312.88	313.04	319	320	321.64	323.76	327.4	330	336.32	338.2	332.52	333.28	334.88	339.4	333.08	348.72	334.56	327.2	328	321.64	313.92	319	314.04	539.84	605	712.24	770.64	844.4	916.4	1032.48	1173.92	1417.76	1791.44	2355.12	3070.88	4131.36	5570.56	6582.6	343.96	339.44	318.96	325.88	321.28	314.04	548.16	596.76	702.04	768.8
129	321.32	314.08	318.36	317.68	319.96	323.32	324.84	325.36	334.2	337.08	334.84	332.68	333.56	336.56	336	341.36	345.12	336.12	326.6	335.84	319.4	321.44	321.56	320.56	542.8	598.36	718.88	768.08	851.48	920.08	1044.12	1187.8	1427.16	1813.08	2389.72	3098.8	4178.08	5578.36	6642.68	337.8	339.96	321	321.92	321.68	319.4	547.56	602.16	701.76	771.4
130	316.8	317.68	313.52	317.52	316	320.92	323.64	330.04	335.64	336.52	337.24	332.72	332.44	338.08	335.88	342.48	343.12	343.88	329.2	332.28	322.24	319.6	321.04	313.92	541.24	598.36	712.88	766.88	850.36	936.84	1048.24	1201.48	1459.64	1822.32	2391.88	3113.32	4178.4	5624.2	6650.52	336.96	337.4	322.48	320.76	321.44	319.24	543.92	602.68	701.72	774
131	318.92	317.44	315.2	319.24	318.44	319.64	320.56	327.44	332.28	331.96	332.36	328.64	331.48	333.68	335.64	339.32	346.16	338.48	328.48	326.92	318.88	320.44	320.16	317.04	540.04	595.08	720.52	776.72	848.56	927.36	1052.76	1202.92	1448.84	1849.08	2409.08	3128.28	4192.2	5636.76	6631.76	338.32	338.28	321.04	321.92	318.92	315.16	545.64	599.64	699.48	768.52
132	320.96	316.16	311.08	317.04	319.84	330.08	324.76	328.88	332.56	336.4	334.6	328.48	328.2	336.6	332.92	338.96	345.36	339.8	330.44	331.56	321.8	319.92	319.16	316.04	542.6	596.16	710.92	776.44	852.12	928.24	1059.04	1194.56	1465	1820.04	2408.36	3108.2	4172.44	5575.44	6525.6	339	334.96	320.12	318.68	317.16	317.72	540.64	595.76	694.96	770.72
133	322.24	312.12	314.2	315.16	318	325.48	325.32	322.28	327.84	335.16	333.12	328.56	334.4	339.96	335.28	345.16	347.72	339.16	322	327.32	315.6	320.72	317	314.08	531.6	585.4	700.32	766.44	844.84	926.12	1053.56	1200.68	1462.16	1815.52	2370	3078.4	4129.36	5479.36	6423.16	341.64	335.88	319.12	315.8	322.44	314.52	533.8	589.2	689.92	755.52
134	319.8	317.32	316.2	319.32	320.8	325.36	326.44	327.6	335.04	334.64	334.68	333.56	336.6	338.56	338	341.6	344.16	340.84	331.96	335.84	321.76	323.56	317.44	316	541.12	600.92	725.76	791.76	865.04	960.04	1073.88	1237.44	1486.48	1893.64	2457.4	3194.76	4250.48	5712.4	6730.2	344.88	342.68	324.28	317.36	322.44	318	544.2	596.92	700.04	783.84
135	323.36	314.28	313.04	316.4	320.36	326.48	325.24	325.48	330.6	334.68	334.72	331.44	330.52	336.2	334.32	340.08	341.56	337.12	328.32	333.2	318.88	317.76	315.44	318.72	528.28	600.68	712.92	770.8	861.4	953.72	1081	1231.2	1497.52	1864.48	2442.08	3161.64	4193.2	5617.64	6565.72	340.4	339.4	321.72	321.32	314.72	313.36	531.48	591.68	690.92	763.52
136	319.76	315.8	317.48	320.72	320.4	321.56	325.48	325.04	333.8	336.84	337.76	330.8	337	336.6	334.2	340.28	347.92	335.36	327.76	332.72	324.8	320.84	317.4	314.72	533.08	595.44	705.72	773.88	862.16	952.24	1087.16	1228.96	1506.28	1875	2449.64	3158.12	4224.8	5600.32	6579.6	343.04	340.48	317.64	319	315.64	314.72	538.92	592.32	690.44	768.24
137	318.84	317.4	313.4	315.56	327	324.68	326.88	327.64	336.68	334.48	339.6	332.56	338.8	333.64	338.72	339.12	346.4	339.32	325.96	335.96	323.32	321.28	319.92	313.16	534.32	583.44	700.64	776.08	860.64	950.8	1075.48	1256.52	1519.6	1897.12	2448.04	3196.32	4217.56	5626.52	6550.04	339.48	336.6	321.68	320.84	321.04	316.56	531.96	579.32	690.16	768.16
138	318.84	320.36	316.6	319.48	320.6	326.28	324.16	328.52	331.92	335.56	333.76	335	337.24	337.48	336.28	338.12	351.16	338.04	332.96	333.48	317.4	320.36	315.84	314.04	535.72	584.36	705.96	788.6	873	957.2	1086.28	1269.32	1526	1911.92	2474.44	3196.72	4245.72	5645.64	6615.96	342.24	342.6	324.68	320.44	321.32	318.16	539.56	587	694.08	777.56
139	317.2	315.32	314.76	319.48	323.32	324.36	322.96	325.92	332.6	334.44	334.92	331.52	334.2	338.04	336.36	340.44	342.76	345	329.08	334.2	323.04	325.32	319.16	313.72	528.24	585.68	707.56	794.04	873.92	962.56	1108.32	1269.8	1527.52	1930.44	2499.92	3220.6	4270.76	5693.8	6630.28	340.92	341.6	326	319	318.84	318	537.56	592.48	698.92	778.24
140	321.48	316.88	317.16	317.76	320.16	323.4	326.68	326.16	335	334	333.88	333.72	332.68	334.68	336.2	340.44	345.24	337.76	330.84	335	318.64	314.08	316.52	317.44	523.68	584.84	721.68	786.4	879.64	973.4	1099.12	1269.72	1534.52	1940.88	2481.32	3223.64	4249.68	5643.36	6611.12	340.36	342.84	326.56	319.24	315.56	321.6	527.48	586.12	684.16	777.28
141	317.32	316.24	314.68	317	322.92	327.32	322.24	326.84	333.6	335.84	333.72	329.84	333.48	339.16	336.88	342.44	342.4	341.4	330.76	332.64	322.24	318.68	320.08	312.96	523	579.68	714.52	789.56	883.8	970.92	1116.68	1279.04	1546.6	1927.64	2499.44	3236.48	4265.08	5648.84	6585	340.72	340.44	326.4	323.04	320.44	321.56	530.76	578.68	692.92	789.92
142	317.44	318.68	317.32	318.48	320.68	322.76	326.36	328.52	334.04	337.4	334.68	329.84	335.84	331.88	340.6	338.8	343.24	342.44	327.88	333.64	321.2	318.6	316.64	314.04	520.84	587.08	704.76	784.84	884.08	979.36	1113.88	1283.56	1568.52	1948.6	2518.12	3215.04	4263.84	5673.28	6605.88	343.56	344.16	325	317.76	321.52	312.48	532.52	585.96	691.64	776.68
143	317	313.68	320.32	316.04	322.68	324.16	332.36	324.16	333.92	339.32	335	333.96	334.48	339.32	337.92	345.4	346.52	341.56	332.48	334.72	320.16	321.52	317.44	315.36	529.92	588.68	713.32	795.04	891.88	985.64	1130.08	1304.32	1563.04	1955.92	2522.12	3258.12	4275.84	5660.48	6600.4	341.24	347.08	323	317	313.88	318.36	524.68	579.04	692.36	778.04
144	322.28	317.84	319.48	320.68	322.92	322.88	328.36	329.6	336.44	336.8	335.72	329.72	333.16	342.28	338.12	346.24	351.76	343.52	333.04	331.84	320.96	323	314.88	316.08	516.32	585.08	697.68	785.08	890.44	979.96	1126.16	1293.6	1564.28	1968.84	2526.6	3232.84	4288.6	5667.6	6545.72	343.56	339.92	321.48	315.12	318.96	317.88	518.88	575.08	685.32	784.56
145	321.44	315.48	316.12	323.56	316.24	326.6	326.16	332.12	335.44	339.56	333.12	332.56	332.08	335.64	339.28	337.12	345.76	340	333.04	327	320.88	315.68	322	317.88	526.16	588	713.52	789.76	886.12	987.04	1135.68	1313.16	1572.44	1970.16	2531.64	3262.16	4295.84	5674.08	6586.8	343.36	343.48	323.16	319.12	319.88	318.32	523.4	586.32	695.52	777.72
146	321.12	317.48	313.72	317.2	322.72	325.04	327.56	328.84	332.24	336.04	338.04	334.72	336.24	337.52	339	342.24	344.96	339.64	323.88	332.44	319.92	320.68	317.48	317.92	523.2	577.6	703.4	793.56	893.08	983.44	1130.24	1322.2	1594.88	1977.88	2547.84	3261.76	4317.52	5685.6	6590.08	340.68	347.64	325.48	319.12	319.72	318.32	526.08	577.6	689.04	771.12
147	319.16	312.68	311.32	318	323.76	322.04	323.2	330.4	339.48	340.52	337.2	335.2	337.64	342.04	337.96	345.04	345.76	344	330.08	333.52	328.64	318.44	323.24	313.28	521.04	582	699.64	789.12	895.16	991.92	1139.44	1319.8	1592.6	1985.52	2543.56	3255	4292.4	5646.96	6554.84	343.28	341.36	323.32	322.44	319.68	315.52	524.84	575.52	686.84	780.92
148	318.12	312.56	318.28	317.4	323.28	325.68	329.64	329.44	338.84	340.28	338.08	340.32	336.32	341.24	339.64	342.92	351.12	344.08	328.32	335.76	323.6	321.56	318.64	321.32	523.52	580.84	713.4	794.64	898	995.2	1140.28	1334.52	1609.64	1995.36	2541.4	3275.96	4291.84	5684.48	6554.68	341.32	342.64	325.4	321.36	318.88	319.08	524.96	570.4	682.84	785.64
149	318.96	314.6	311.12	320.68	320.92	326.36	329.32	327.8	333.84	338.6	340.96	335.04	328.76	340.56	342.92	347.28	344.08	341.88	328.04	333.04	326.12	317.48	320.68	321.08	513.64	577.6	714.44	798.48	904.72	991.52	1150.96	1339.96	1608.92	1991.16	2562.2	3289.16	4295.48	5660.2	6532.08	343.96	345	324.8	319.96	321.8	321.76	529	569.92	689.04	795.8
150	321.12	320.2	318.56	320.88	321.4	325.16	328.44	328.2	336.4	334.36	340.08	330.96	338.8	340.12	341.56	345.4	349.56	338.92	327.6	335.2	323.68	320.36	318.24	315.28	518.32	580.44	708.04	799.72	911.04	1010.52	1143.52	1335.04	1610.84	1998	2565.32	3302.32	4327.72	5667.76	6503.84	348.36	348.88	325.2	315.52	323	319.48	515.36	569.76	678.88	778.8
[truncated: 350 more columns]

## Sheet: YFP
Time	Mean1	Mean2	Mean3	Mean4	Mean5	Mean6	Mean7	Mean8	Mean9	Mean10	Mean11	Mean12	Mean13	Mean14	Mean15	Mean16	Mean17	Mean18	Mean19	Mean20	Mean21	Mean22	Mean23	Mean24	Mean25	Mean26	Mean27	Mean28	Mean29	Mean30	Mean31	Mean32	Mean33	Mean34	Mean35	Mean36	Mean37	Mean38	Mean39	Mean40	Mean41	Mean42	Mean43	Mean44	Mean45	Mean46	Mean47	Mean48	Mean49
1	218.2	219.4	219.72	220.84	219.8	220.64	220.4	220.08	220.8	220.16	219.6	222.12	220.24	219.44	221.16	222.24	218.28	219.36	222.92	221.8	220.32	220.04	216.84	218	221.92	222.08	221.4	220.76	222.08	222.52	222.16	223.16	221.68	221.4	224.56	221.72	223.68	221.12	220.68	221.4	219.96	220.6	218	218.88	218.32	223.12	222	221.44	219.48
2	216.48	219.48	218.72	220.2	217.72	219.2	217.4	218.16	218.84	218.96	219.32	220.2	221.24	218.4	220.4	220.04	221.84	220.48	218.6	219.8	219.8	216.72	218.8	219.08	222.56	221.32	223.24	221.04	223.44	221.4	221.76	224.76	223.6	220.6	220	221.32	224.12	221.36	221.24	221.16	216.8	218.28	216.96	217.8	217.44	222.4	223	221.92	222.8
3	218.48	216.28	216.12	217.68	216.8	218.2	221.44	218.6	220.72	217.56	219.56	220.08	218.68	218.12	219.52	217	218.36	217.6	220.44	219.16	217.8	218.24	220.32	220	222.08	222.48	220.68	221.44	220.76	223.2	222.64	220.12	219.2	222.96	219.32	220.12	220.4	223.04	221.2	217.84	217.04	218.48	216.08	213.84	217.28	219.6	219	221.4	218.96
4	218.16	217.8	218.88	220.6	219.52	219.44	217.24	218.2	219.76	218.48	216.96	221.16	218.36	218.2	219.52	216.92	215.36	220.6	217.48	217.84	219.2	220.36	219.16	218.44	220.88	220.36	223.36	221.24	219.8	224.6	219.08	221.88	220.32	220.36	222.84	220.88	220	221.28	221.88	219.84	218.56	220.4	220.24	216.08	218.2	219.76	220.52	219.24	220
5	217.12	216.88	219.4	217.04	218.12	218.56	216.72	217.88	217.12	218.84	219.16	219.72	219	217.8	218.04	219.16	217.48	218.68	217.04	219.36	219.28	215.8	217.64	217.84	219.4	221.36	219.36	218.84	220.56	219.64	223.96	221	221.28	220.84	218.84	219.76	223.68	219.56	224.04	219.16	219.08	216.96	216.52	216.32	215.56	221.16	222.16	220.16	221.08
6	217.24	216.96	219.28	219.8	219.24	218.68	219.48	218.8	222.6	219.36	219.88	218.32	218.24	217.96	218.64	217.44	221.4	219.44	217.2	218.44	217.28	216.4	217.4	215.12	222.4	220.76	221.64	223.36	221.68	223.12	224.44	223.28	221.08	220.44	222.6	222	221.16	220.2	221.12	217.52	217.32	218.28	220.36	214.84	218.48	221.56	224.08	223.32	221.44
7	218.56	218.76	218.16	218	219.8	219.32	218.48	216.48	219.16	217.72	220.96	218.96	219.84	217.56	217.56	218.44	220.68	219.84	219.48	218.6	219.84	216.52	215.96	216.04	221.92	221.8	223.92	224.56	224.32	224.52	223.48	222.08	221.16	223.6	222.96	223.16	224.52	220.84	225.84	217.32	218	218.72	214.84	216.76	216.36	221.16	222.48	223.72	219.24
8	219.68	219.6	216.28	217.56	218.88	219.6	218.68	218.8	222.6	216.52	219.48	215.96	217.28	218.32	218.04	219.16	219.68	219.4	219.16	219.4	218.48	215.72	217.92	219.96	223.88	225.56	224.76	225.6	224	224.28	225.04	224.64	225.96	224.76	222.48	225	224.64	224.32	223.8	218.44	221.16	216.56	216.76	214	217.4	220.88	223.8	225.64	222.32
9	220.88	219.04	218.32	217.56	219.4	215.8	217.8	221.88	217.8	219.88	217.32	218.76	218.24	217.44	219.88	219.2	222.16	217.76	220.44	217.56	221.96	217.16	216.96	218.64	225.8	226.44	224.36	227.28	227.2	225.84	223.92	225.76	224.24	226	224.56	224.44	224.28	224.32	226.96	217.6	218.88	218.44	217.52	218.52	219.28	221.16	223.72	226.28	224.12
10	218.64	220.32	218.16	219.32	218.12	219.68	219.44	218.96	218.32	218.48	219.6	219.08	218.68	218.84	218.88	219.4	217.12	220.56	219.76	219.68	218.64	218.28	215.64	219.04	226.68	225.28	228.76	225.88	229.72	224.56	226.64	225.4	224.52	225.72	226.56	225.64	227.52	225.48	224.72	218.4	218.96	218.12	216.56	215.92	218.56	223.76	225.84	226.48	223.8
11	217.64	217.36	216.2	218.6	219.16	219.2	216.6	218.88	219.6	220.08	218.64	220.36	217.2	218.8	219.28	219.12	220.32	218.64	217.48	217.24	220.88	217.04	219.88	214.2	226.96	227.24	228.84	227.44	230.12	226.28	225.88	226.52	225.64	226.08	226	225.52	227.6	226.52	224.2	215.64	218.68	217.04	216.92	217.44	217.08	224.76	228.8	227.2	226.8
12	217.76	215.76	219	217.4	217.76	217.92	218.28	218.08	220	219.44	217.92	217.32	217.8	219.2	215.2	217.72	217.48	217.16	216.48	221.4	215.68	217.24	215.52	215.12	225.04	228.32	231.24	231.52	232.36	228.08	230.24	227.6	228.76	227.64	230.68	227.72	228.64	226.52	229.4	217.84	218.16	219.84	215.92	218.84	219.08	224.8	226.04	229.48	224.6
13	218.04	216.16	218.44	218.04	219.44	219.6	218.08	217.84	216.32	218.8	220.4	218.56	219.4	219.08	216.76	218.76	217.4	218.72	219	217.88	218.36	216.16	216.12	218.96	228.28	229.84	229.36	230.88	232	228.08	231.68	231.48	226.8	228.32	227.2	229.84	229.76	229.48	228.68	218.84	217.68	219.6	215.24	219.2	216.4	226.56	226.56	230.2	227.48
14	218.2	218.16	219.36	219.88	219.4	219.64	219.88	218.8	217.92	216.04	219.92	219.28	218.8	219.6	216.84	218.72	216.84	218.52	217.4	216.92	216.08	219.32	218.2	219	230	231.72	233.6	233.44	232.64	230.44	231.2	231.4	229.48	228.24	228.64	229.24	233.72	227.2	231	217.76	219.16	218.64	215.68	215.12	216.72	227.8	229.24	231.52	227.76
15	218.28	217.52	217.24	218.88	217.84	215	216.68	214.8	216.36	217.76	215.44	217.8	218.6	217.84	217.2	216.56	215.28	215.88	217.28	215.96	216.2	216.96	217.52	215.64	231.76	233.72	231.24	234.56	233.48	232.32	232.88	233.48	230.56	229.36	231.72	229.8	235.8	230.16	232.04	220.24	218	216.96	220.8	218.76	216.8	229	231.8	235.8	224.32
16	218.96	217.48	220.72	218.52	218.12	220.16	220.2	218.2	218.16	220.04	219.88	218.64	216.52	219.28	215.72	220.16	219.88	217.68	217.6	216.44	218	215.88	214.56	217.64	232.4	231.56	234.48	234.04	238.36	233.04	234.4	236.96	230.4	232	229.32	232.72	234.08	231	234.52	218.48	219	218.4	215.68	215.08	217.36	228.96	231.68	236.24	230.44
17	217.96	215.92	217.12	218.84	216	216.8	217.56	217.6	217.92	216.32	219.36	218.12	217.56	216.48	216.92	217.64	217.12	218.48	217.36	216.08	218.04	217.84	215.12	217.24	233.12	233.92	232.92	236.6	238.04	235.96	237.16	235.44	232.52	233.56	234.44	232.28	236.64	230.48	231.84	219.56	217.4	216.4	217.08	216.56	216.56	230.24	236.16	233.84	230.44
18	216.12	217.96	216.96	216.32	217.56	218.6	220	217.36	218.48	221.16	217.68	217.8	217.4	219.28	216.24	218.76	218.48	216.28	218.52	218.76	219.96	219.48	217.48	217.88	235.68	234.16	237.48	238.52	240.8	235.24	238.88	240.84	234.52	232.72	232.72	238.44	237.72	230.84	238.4	220.16	218.12	219.24	218.68	218.56	217.8	235.32	235.12	237	237.72
19	218.28	217.96	219.56	216.52	217.48	217.56	218.84	216.8	217.84	217.84	217.12	217.44	215.84	219.08	215.24	219.68	217.4	217.44	216.92	218.64	221.68	216.88	216.08	218.16	239.08	242.16	239.88	239.12	245.64	235.2	239.56	240.28	237.92	235.92	237.76	240.08	241.48	236.76	239.84	218.84	218.52	218.76	217.72	216.8	218.52	233.24	237.6	240.72	236.28
20	216.24	216.52	217.04	219.04	217.28	217.44	219	216.2	219.2	215.56	216.92	220.08	218.12	216.52	218.36	215.72	221.24	218.84	216.8	217.68	217.52	214.48	214.76	217.6	242	239.52	242.76	244.16	247.6	239.12	245.36	242.64	237.88	237.8	236.44	242.08	245.44	238.48	244.12	216.52	217.76	216.36	216.6	217.76	217	236	235.84	241.48	236.36
21	218.12	219.92	219.36	215.92	218.52	220.48	220.28	220.24	216.68	220.4	218.68	219.36	217.88	218.88	217.72	217.96	219.48	217.84	219.08	216.4	220.36	220.28	215.12	216.64	243.96	243.48	243.92	244.32	247.48	245.56	244.04	246.12	240.2	237.88	241.4	240.96	246.12	237.76	244.88	219	220	218.16	218.56	215.72	217	237.76	238.08	244.96	236.48
22	218.2	216.96	218.36	218.76	220	220.16	218.16	216.36	221.16	218.92	221.44	218.24	217.76	221.44	220.88	218.52	220.2	217.6	221.4	218.28	216.2	218.04	217	217.8	248	249.6	247.44	251.44	251.16	248.6	249.24	251.4	244.48	243.28	247.16	246.32	255.2	242.24	250.04	218.4	218.32	220.76	218.08	215.8	218.88	240.96	243.4	248.72	241.68
23	215.72	218.6	215.4	218.56	220	219.92	217.76	220.04	216.76	218.44	219.32	220.32	217.28	218.36	217.84	219.76	216.96	217.48	218.96	216.92	219.16	217.8	215.2	214.88	247.72	252.32	253.48	255.16	257.76	251.2	252.72	253.72	245.4	242.56	249.92	249.48	255.08	243.84	252.84	219.88	219.88	219.2	218.4	216.4	217.04	240.84	246.76	250.84	240.96
24	217.28	218.52	218.4	219.4	218.76	221.96	220	221.16	218.96	219.44	218.88	218.96	217.56	219.48	218.12	217.52	218.68	218.76	220.44	218.32	217.6	217.52	217.36	219.24	252.68	253.56	256.72	254.44	260.32	255.28	258	259.36	248.48	249.48	253.48	251.88	257.04	246.04	255.68	221.16	218.04	216.96	216.36	217.92	217.28	244.44	248.24	250.8	246.36
25	217.68	217.24	218.16	218.4	217.36	217.24	220.48	218.2	220.56	219.52	220.24	217.68	217.44	218.08	217.12	219.12	218.72	216.92	222.36	217.32	220.04	217.28	215.48	218.16	259.72	256.88	262.72	260.44	263.36	259.76	261.88	261.8	253.88	252.84	254.92	256.92	263.12	249.52	257.12	218.36	218.56	217.84	217.12	215.44	220.8	249.4	253.64	257.48	251.32
26	221.68	218.08	217.68	217.6	217.64	221.48	218.96	218.92	221.52	221.16	219.28	219.84	220.64	217.6	217.12	217.96	219.24	218.08	219.04	221.92	220.2	215.6	215.72	219	263.56	266.72	264.84	265.76	273.08	265.48	264.16	268.4	257.48	258.32	264.08	261.12	269.6	253	260.6	216.8	218.76	219.76	216.28	217.32	217.6	254.2	257.84	263.4	252.36
27	217.68	218.64	217.4	219.16	220.12	219.6	221.92	219.68	220.36	218.6	219.2	221.24	219.2	217.64	220.04	218.48	220.16	219.84	219.48	219.28	220.36	218.2	218.08	219.52	269.96	271.88	268.92	277.32	279.76	273.12	272.4	278.36	264.8	264.4	269.24	266	275.08	259	272.08	218.72	219.4	219.48	215.4	215.88	216.64	260.8	261.84	269.76	258
28	217.08	218.64	218.12	217.2	219.4	219	219.64	219.24	219	220.04	219.36	217	219	217.76	220.52	216.44	220.36	217.96	220.08	219.6	220.4	218.68	216.72	220.32	275.96	275.8	279.8	278.8	286.48	282.04	278.48	276.24	270.08	269.2	273.68	275.96	282.76	261.96	277.8	221.24	219.8	220.8	216.2	214.44	218.32	267.92	269.28	278.68	262.4
29	216.16	218.36	219.36	218.24	217.68	221.36	219.52	219.44	218.52	217	220.08	217.6	218.24	218.44	218.48	217.92	220.44	218.92	218.72	219.52	217.28	215.28	217.6	218.28	285.48	285.08	288.36	287.92	294.08	285.24	286.96	288.12	274.68	274.52	279.72	276.2	293.48	268.48	286.36	217.32	216.04	219.04	218.16	218.72	217.64	271.28	277.76	288.64	270.08
30	219.32	219.84	216.76	218.24	218.04	220.36	218.84	219.96	221.64	220.12	220.12	218.88	220.6	217.2	218.44	219.8	220.4	219.4	218.72	217.72	218.52	216.72	220.84	219.08	293.48	293.84	296	298.32	305.12	295.4	295.64	297.64	288.24	285.4	293.96	290.12	303.36	278.84	295	218.68	219.6	220.96	219.92	218.36	216.6	276.52	282.32	290.48	276.64
31	221.44	215.72	219.36	218.08	219.68	220.48	217.84	220.36	218.84	219.32	219.12	218.24	219.56	221.08	217.6	219.6	218.2	216.6	217.92	218.24	219.28	217.44	219.16	216.96	312.32	303	304.12	310.84	315.2	306.88	306.92	311.88	296.96	291.76	300.88	299.96	315.52	287.8	305.28	221.2	218.8	219.88	219.6	218.8	218.32	286.44	294.88	301.44	284.36
32	218.6	217.68	219.6	218.28	219.12	221.44	219.68	219.8	221.48	220.36	219.8	219.24	220.4	219.68	218.4	218.92	218.44	220.64	220.6	217.84	217.6	216.92	217.72	220.44	323.4	315.4	315.4	322.36	329.16	314.64	318.12	324.84	306.12	305.16	310.92	308.12	328.88	295.28	321.28	219.88	219.4	219.24	217.2	217.04	219.12	305.92	306.4	312.12	290
33	217.48	216.32	215.92	217.32	219.84	217.88	219	219.2	219.44	219.8	221.32	219.52	219.52	219.36	218.64	218.44	220.28	218.6	219.44	218.16	221.12	218.28	219.32	220.84	346.4	330.96	329.48	341.4	341.24	328.36	335.2	336.16	321	322.48	326.12	319.4	340.52	306.4	331.16	221.68	218.44	220.12	217.6	216.8	218.56	317.56	314.92	326.12	301.16
34	219.92	218.2	217.72	220.08	217.84	220.08	219.84	222.56	221.08	219.76	219.76	219.08	217.16	217.84	221	218.4	219.4	219.72	216.36	218.2	219.2	216.96	218.32	218.36	367	346.28	340.28	347.88	358.92	339.84	343.28	351.72	331.72	326.48	338.8	331.08	357.32	318.36	346.84	220	221.52	220.24	216.12	217.88	218	335.28	328.96	340.36	315.16
35	221.28	216.68	219.4	218.64	219.56	221.28	219.72	217.52	220.04	219.44	219.24	219.88	218.64	219.32	217.36	216.48	217.6	221.84	218.52	219.8	217.6	216.64	218.6	219.36	403.28	364.44	362.8	365.64	376.04	357.68	359.72	365.68	347.64	338.04	356.96	350	376.2	330.8	364.56	218.8	219.72	219.84	218.48	218	217.68	366.36	345.68	356.96	324
36	218.08	217.24	218	218	219.4	220.04	219.84	217.36	218.24	220.04	220.72	217.72	217.68	217.08	218.8	217.6	219.52	218.6	218.48	219.84	217.12	218.32	216.52	219.4	437.76	383.68	382.88	384.32	400.68	382.04	379.44	379.92	364.96	354.92	368.16	362.2	390.6	343.16	379.72	218.28	219.44	220.2	217.72	217.92	218.84	406.68	369.08	375.68	341.68
37	217.52	219.48	219.52	217.92	222.64	219.84	220.88	218.6	219.52	220.2	222.4	219.96	217.76	217.68	220.6	218.52	221.36	219.2	218.48	220.24	216.8	216.84	216.44	217.28	495.16	412.24	399.92	408.48	415.08	395.76	398.28	407.88	378.52	372.24	390.68	380.92	412.2	360.92	401.88	218.48	218.8	220.8	216.56	217	218.2	449.36	391.24	394.12	354.8
38	217.04	218.12	219.72	221.4	220.48	220.76	220.96	221	219.52	221.04	220.28	219.12	217.88	220.4	219.8	219.52	222.2	218.36	220.76	217.96	219	217.88	218.96	222.16	560.76	438.36	427.4	430.04	437.04	416.68	419.6	426.72	397.32	399.76	414.44	398.36	436.16	380.32	424.48	220.36	219.76	219.56	217.28	216.92	217.92	516.92	416.72	421.44	370
39	220.12	221.88	220.56	221.84	221.56	219.8	222.16	220.32	220.72	219.88	220.76	220.52	222.56	219.92	220.76	219.48	220.72	219.84	219.4	219.44	221.04	216.6	216.48	220.08	636.16	473.48	447.12	451.12	466.72	440.84	443.68	449.48	421.88	418.16	432.48	424.48	462.16	404.36	446.96	219.92	217.2	217.64	217.44	217.96	217.2	589.32	455.32	445.6	388.36
40	219.84	217.8	217.32	221.36	218.76	221.12	222.04	218.44	221.76	219.08	219.36	222	220.24	220.24	218.56	219.72	220.16	219.24	219.56	220.6	219.36	220.2	220.44	217.8	726.52	511.6	477.04	477.8	487.16	463.92	468.04	471.88	441.96	442.64	455.08	449.36	481.48	427.32	476.8	218.4	219.72	220.4	216.92	217.12	218.48	672.2	498.92	471.04	408.04
41	219.44	219.68	219.92	220.8	221	221.96	223.88	221.6	220.56	223.24	223	224.6	218.76	221.64	218.96	221.92	219.72	222.68	217.16	218.12	220.96	215.52	219.84	219.68	833.76	555.88	502.88	504.6	512.72	491.64	496.12	495.72	467.92	467.08	486.24	465.72	508.64	448.04	502.96	222.16	222.64	219.76	219.64	221.24	219.84	776.2	537.04	502.68	427.16
42	222.44	218.16	220.64	221	222.92	224.32	219.76	222.32	223.96	222.92	223.6	219	219.08	220.76	220.68	218.96	219.88	220.4	220.48	219.44	220.04	220.32	220.24	220.44	974.64	612.72	537.24	535.92	540.8	516.56	525.32	531.2	493.24	489.92	515.72	497.96	537.96	477.44	529.08	222.84	219.44	220.96	218.48	219.4	217.64	887.36	590.12	532.28	445.2
43	219.28	219.08	219.6	220.4	222.84	219	221.92	221.08	221.56	222.96	222.88	221.16	221.64	221.32	222.16	220.52	221.36	222.68	223.48	218.52	221.04	218.52	219.08	218.84	1104.8	665.32	575.76	560.88	561.76	540.56	554.76	549.64	515.76	515.88	542.12	530.8	564.16	503.72	562.4	220.16	219.64	220.04	219.88	220.12	219.52	1012.64	657.48	569.64	473.84
44	221.64	221.08	222.4	223.68	223.48	222.48	224	222.48	222.44	221.6	222.56	220.6	222.8	222.16	218.84	220.52	219.16	220	220.44	219.08	218.96	220.84	218.88	221.68	1272.8	724.68	621.28	594.32	593.32	566.52	574.84	576.44	546.6	538.32	566.84	558.72	597.64	528.12	586.84	221.08	222.16	217.56	220.36	220.08	220.36	1161.2	723.52	609.44	488.96
45	218.28	219.64	220.96	222.2	224.56	222.28	223.48	221.48	219.72	222.64	223.24	222.48	221.28	221.24	222.96	221.88	220.48	219.72	219.84	217.6	218.56	221.6	219.36	221.88	1421.72	790.8	650.44	619.76	623.48	594.24	609.76	599.8	568.84	571.64	592.96	594.68	628.76	552.4	623.44	221.72	221.44	220.68	218.88	219.68	222.32	1310.92	787.12	642.24	511.24
46	218.28	221.36	220.6	224.08	221.92	223	223.8	224.68	223.64	224.04	223.64	222.8	221.96	222.56	219.28	221.52	221.24	222.36	220.92	219	220.16	217.28	220.68	219.96	1597.44	862.44	690.36	646.32	649.16	607.44	633.28	630.44	593.68	591.16	612.96	623.8	659.88	584.16	649.24	222.12	221.56	223.44	218.12	218.84	221.12	1470.6	866.08	685.96	532.04
47	220.72	220.64	220.04	225.04	220	223.76	224.16	224.16	223.36	224.4	222.6	222.08	218.08	223.12	220.44	221.72	222.76	219.28	218.6	219.84	219.24	219.88	219.36	222.28	1765.28	931.64	729.08	672.08	671.76	637.96	655.88	655.44	614.52	618.88	637.04	645.68	666.92	610.16	673.52	219.88	220.32	220.16	217.24	220.52	220.36	1641.68	952.84	725.36	555.36
48	220	220.28	224.08	223.84	223.88	227.64	225.4	222.92	223.84	221.56	223.28	221.52	223	221.4	219.44	220.16	220.96	222.56	219.96	222.4	220.4	221.16	219.88	224.28	1950.24	1031.92	771.32	694.04	695.12	656	684.32	677.04	643.48	649.68	666.2	667.32	698.08	640.12	706.04	220.32	220.56	221.24	220.04	219.92	220.36	1833.84	1031.84	764.92	575.4
49	218.96	219.4	220.8	221.48	225.08	223	224.08	224.24	223.6	221.96	224.64	222.24	221.2	221.36	222.48	222.6	222.92	220.52	220.48	218.16	221.36	221.76	219.68	221.96	2142.8	1092.72	809.16	721.76	716.28	683.24	708.8	693.28	662.88	675.08	687.64	689.48	717	658.6	722.84	218.36	222.16	220.2	221.4	221	223.32	2021.28	1135.6	802.44	592.96
50	221.6	222.24	222.52	223.44	224.92	227.72	223.36	223.52	224.6	224.32	221.8	221.56	222.72	226.44	223.2	223.04	223.28	223.44	220.92	220.56	219.72	223.6	221.84	223	2305.64	1178.32	846.96	744.64	737.24	694.52	713.32	723.12	685.56	702.24	704.72	715.48	742.8	682.04	744.2	222.16	224.76	220.2	222.16	220.48	224.16	2206.28	1216.64	829.8	626.8
51	220.48	219.96	223.84	224.32	226.04	225.16	222.64	219.44	223.8	222.56	223.68	223.6	224.12	222.36	222.68	220.96	222	225.56	220.72	220.96	223.04	219.68	220.84	224.12	2504.44	1257.2	879.76	757	748.16	711.76	742.44	726.52	707.88	713.56	726.12	735.44	763.84	697.56	765.84	221.2	219.04	221.8	220	221	223.2	2396.48	1315.48	867.92	637.92
52	221.48	224.32	222.64	226.44	226.84	222.92	224	225.04	226.48	225.88	225.4	221.96	222.28	224.56	222.44	223.88	221.6	223.64	223.16	222.96	222.92	219.32	222.24	228.08	2688.6	1329	926.16	784.08	762.56	730.84	756.16	751.88	730.36	735	743.2	754.72	786.32	737.08	789.56	219	219.8	219.96	223.36	221.44	225.88	2593.6	1399.32	914.4	672.12
53	222.36	220.32	224.48	228.24	226.8	224.36	224.4	224.68	223.52	223.92	225.08	224.8	222.44	223.52	223.96	222.04	222.96	222.2	219.6	222.44	219.76	221.4	221.56	226.12	2870.04	1422	961.84	802.44	789.88	745.88	773.8	758.24	742.16	761.16	757.48	771.92	803.56	750	807.76	225.04	222.36	221.52	220.92	223.48	223.08	2824	1475.76	947.96	697.36
54	222.56	221.08	223.04	225.52	226.8	225.6	223.04	223.8	224.72	225.16	226.08	225.28	221.64	222.84	222.72	221.8	222.32	221.48	223.08	222.64	220.68	221.12	223.04	222.76	3037.24	1499.36	983.52	824.2	805.84	770.48	777.92	781.36	755.36	772.36	772.88	789.16	811.36	773.68	832.28	220.84	222.52	222.28	222.44	222.84	224.84	3036.92	1585.48	988.72	719.52
55	222.96	223.36	224.04	227.24	224.84	226.8	225.4	225.04	225.84	226.16	225.2	223	224.4	225.4	224.84	224.88	224.28	223.24	220.2	220.6	221.84	221.04	221	227.16	3222.96	1572.84	1023.36	848.64	816.64	782.12	802.44	792.12	771.08	779.84	788.8	799.48	827.24	797.2	844.44	222.64	222.44	222.56	223.92	224.2	223.04	3229.92	1657.24	1024.52	753.04
56	222.28	222.96	225.92	226.36	227.16	225.24	224.72	228.2	226.12	227.8	223.64	225.08	224.56	222.96	223.52	222.08	221.12	223.04	222.28	221.88	221.56	220.36	222.92	225.72	3396	1658.72	1063.72	860.48	827.56	795.76	810.44	811.68	790	801.88	807.52	816.76	846.84	816.96	866.84	224.76	220.64	220.64	224.84	222.4	228.44	3452.08	1757.44	1067.88	781.04
57	222.12	222.52	224.08	226.4	225.48	225.96	226.24	226.08	225.8	225.52	226	223.72	223.96	223.76	224.76	223.92	222.56	222.4	221.76	220.8	223.2	221.24	221.6	226.4	3607.44	1760.08	1103.2	888.6	842.84	811.96	825.56	810.32	798.28	810.16	821.08	825.28	872.24	851.12	893.72	225.04	223.36	224.24	224.04	221.48	226.2	3680.56	1865.8	1105.92	813.16
58	222.4	222.48	224.44	227.76	228.36	227.44	225.72	227.44	224.76	224	224.24	224.88	226.36	225.96	223.96	225.8	222.04	220.84	220.36	224.28	221.04	224.92	223.16	224.2	3792.24	1852	1151.56	907.2	862.88	833.12	850.92	829.76	818.32	826.64	834.8	840.4	879.96	872.2	905.84	223.2	220.2	223.04	221.88	220.12	228.32	3906.2	1962.56	1151.6	860.8
59	222.84	221.96	227.12	229.96	229.24	228.68	226.28	225.8	228.08	225.8	225.76	225.24	225.12	225.32	223.96	225.88	224.6	221.48	223.56	225.52	222.48	221.48	224.44	230.32	3989.8	1945.6	1188.48	924.24	880.72	848.2	857.08	838.44	825.4	833.92	849.92	866.72	893.68	882.84	917.08	221.92	222.64	222	220.92	223.32	225.12	4124.76	2055.04	1189.4	884.32
60	225.64	225.24	221.48	230.36	226.6	227.64	226.12	225.92	224.88	228.28	225.2	222.92	222.96	224.52	223.8	223.52	222.52	223.76	221.68	221.12	222.44	222.52	221.52	228.16	4163.84	2042.32	1231.16	953.12	882.52	849.44	867.32	856	844.48	854.68	864.68	880.12	899.88	897.12	942.68	224.72	220.04	223.12	222.24	223.4	227.12	4342.36	2162.84	1232.56	918.04
61	224.96	225.48	226.28	232.36	229.8	226.4	227.16	230.32	228.08	227.28	227.56	227.12	222.68	225.72	225.56	223.72	224.64	223.84	222.96	218.72	223.72	222.4	222.4	230.28	4411.64	2160.2	1271.08	978.32	900.8	864.88	879.28	865.28	857.48	868.24	878.16	884.8	929.04	921.12	955.56	221.8	219.52	218.68	222.12	222.52	227.8	4567.88	2272.24	1279.56	946.2
62	221.84	222.24	224.84	228.08	229.12	230	229.8	225.28	227.32	226.16	227.4	224.72	224.36	226.92	224.44	224.6	224.48	225.32	221.04	223.2	221.24	223.44	222.6	228.6	4578.76	2251.84	1327	998	923.52	884.6	895.36	884.92	863.8	884.24	882.16	898.52	931	933.44	983	221.24	221.96	222.08	221.88	224.6	227.88	4755.6	2378.28	1321.68	967.36
63	220.56	224.12	226.08	234.32	232.2	227.04	227.56	228.28	226.44	229.08	226.72	228.36	226.08	226.64	225.88	225.8	224.36	221.32	221.48	221.04	223.76	224.28	222.92	228.12	4788.52	2339.24	1358.84	1012.08	936.8	885.12	897.64	879.24	882.84	884.32	895.16	904.24	944	949.8	979.68	223.72	222.4	219.6	223.64	226.2	228.32	4965.68	2474.6	1372.16	999.52
64	223.12	223.48	225	230.6	232.12	228.12	226.4	226.4	228.84	227.64	226.28	225.68	225.84	225.88	222.8	225.4	223.16	222.76	219.6	222.76	220.2	222.4	225	229.92	5007.2	2466.76	1419.2	1048.12	944.72	909.84	917.52	901.4	887.36	908.48	909.16	929.48	956.96	975.64	1004.28	219.12	221	222.64	223.64	224.76	227.36	5242.24	2603.28	1426.32	1040.92
65	224.44	223.56	226.96	233.96	232	232	228.6	225.04	227	227.16	225.8	224.52	224.96	224.28	226.12	222.52	224.88	223.2	223.6	222.8	223.52	224.04	225.84	230.48	5217.92	2585.88	1458.12	1062.6	956.72	916.24	927.64	912.76	896.64	910.08	915.24	937.2	975.16	994.44	1007.48	223.72	219.88	221.36	223.12	223.12	228.92	5427.36	2730.56	1484.2	1058.76
66	222.32	227.04	224.64	232.6	232.92	230.4	227.12	227.84	229.28	229.32	226.16	226.6	223.12	223.8	224.44	224.4	224.2	224.8	221.28	222.36	220.96	220.32	225.92	232	5414.84	2695.12	1531.6	1088.88	977.8	934.48	942	925.12	909.2	928.36	928.24	954.16	983.24	1022.2	1038.2	223.36	220.96	222.12	224.8	223.88	233.96	5655.04	2848.84	1537.2	1094.08
67	223.32	227.6	225.76	234.52	232.8	232.28	229.08	229.76	230.52	227.6	230.08	224.12	225.92	227.64	224.04	225.28	226.8	221.76	222	223.24	221.4	225.16	224.64	228.48	5660	2838.32	1567	1115.96	994.04	952.16	949.96	923.04	926.04	935.76	936.84	959.28	1002.04	1031.56	1054.28	223.64	224.72	221.68	226.72	223.72	229.12	5862.88	3002.92	1586.68	1124.56
68	226.68	227.04	228.96	236.4	236.52	234.16	228.96	227.24	229.08	228.32	228.64	226.4	225.76	224.04	227.68	227	226.64	225.52	222.28	225.08	221	221.36	227.88	228.76	5848.88	2957.08	1627.56	1134.6	1005.32	956.28	957.28	934.52	926.76	943.8	949.8	980.4	1008.12	1040.76	1076.88	222.52	223.8	222.6	224.92	225.88	234.16	6109.64	3109.68	1633	1147.68
69	225.04	225.64	226.24	236.24	234.6	231.04	230.44	230.56	226.48	227.48	228.76	227.08	224.72	227.56	223.16	223.88	225.72	224.16	225.16	222.76	223.16	224.2	226.2	232	6071.28	3106.56	1669	1169.48	1030.32	964.2	974.28	942.72	944.68	955.56	953.84	979.6	1020.48	1063.2	1098.72	224.2	221.84	223.8	223.56	225.24	231.72	6314.64	3263.36	1705.56	1178.88
70	224.52	226.16	227.92	234.32	234.52	232	231.24	230.48	229.2	229.56	230.28	226.24	225.84	226.48	224.8	226.88	224.92	224.32	222.96	224.28	220.28	222.32	226.92	232.92	6318.16	3237.4	1747.8	1193.44	1044.72	982.24	986.84	946.84	952.16	966.44	965.88	993.04	1033.44	1076.48	1110.96	225.52	222.6	221.36	225.24	227.48	231.16	6570	3416.68	1768.32	1209.56
71	227.6	225.96	229.12	236.52	233.32	230.56	228.68	228.92	228.72	228.28	229.64	228.68	226.16	226.76	228.2	225.08	225.28	224.76	223.88	222.44	222.12	225.12	225.32	233.2	6492.28	3369.8	1804.04	1222.68	1042.96	995.36	997.2	953.48	961.32	975.84	978.6	1005.04	1042.2	1097.96	1121.56	227.28	223.04	222.24	225.08	227	233.2	6765.72	3537.56	1834.44	1242.96
72	226.8	226.68	227.48	236.2	237.12	235.2	230.64	230.08	231.28	232.32	227.72	227.16	226.84	225.6	226.92	226.72	224.96	225.4	225.28	223.52	220.48	225.32	226.12	234.08	6674.6	3464.08	1855.48	1237.64	1080.48	1005.32	997.12	962.36	962	967.36	973.24	999.36	1044.24	1094.92	1124.04	226.68	223.24	222.08	226.44	224.4	232.6	6957.32	3665.52	1918.08	1275.28
73	225.76	228.24	228.8	238.2	236.44	234	232.76	230.08	228.6	227.36	227.76	226.76	229.4	225.96	225.04	227.6	226.76	225.76	224.96	222.6	223.64	222.84	223.4	233.4	6892.36	3638.72	1943	1280.16	1083.68	1018.72	1003.72	967.48	978.76	983.56	979.92	1021.8	1061.44	1120.28	1146.36	224.04	223.48	220.56	227.72	227.92	234.48	7167.36	3842.28	1949.2	1315.72
74	227.4	229.4	228.88	239.16	237.16	234	231.64	229.84	229.88	227.96	228.08	228.24	229.88	224.24	224.2	226.64	225.44	225.84	224.56	225.32	226.2	226.48	230.4	235.24	7150.32	3837.16	2008.96	1323.68	1116.52	1023.92	1007.32	990.44	987.56	1005.28	1009.44	1038.92	1078.32	1143.04	1179.12	226.64	224.88	224.48	226.04	228.48	234.12	7410.64	3994.64	2048.48	1354.16
75	226.36	226.28	231.56	238.24	237.68	233.8	231.04	230.64	228.4	230.64	230.24	228.56	229.28	229.2	225.92	224.36	224	223.36	223.68	224.52	221.32	223.84	229.24	237.88	7335.4	3953.92	2077.6	1351.52	1133.04	1049.56	1018.16	986.72	992.6	1014.76	1001.72	1045.04	1071	1150.8	1187.56	226	224.24	224.16	228.72	228.32	236.12	7638.04	4131	2129.36	1390.12
76	225.32	230.08	229.36	242.36	239.4	235.92	230.48	232.88	231.48	233.28	230.24	227.88	229.16	226.64	224.8	226.52	226.64	224.36	224.32	223.96	224	225.76	227.6	236	7517.36	4102.56	2142.2	1378.72	1138.48	1056.04	1029.96	982.32	1005.4	1010.08	1015.88	1051.68	1081	1153.28	1192.84	225	224.36	226.04	226.36	229.72	236.16	7821.24	4297.68	2186.44	1419.4
77	224.76	227.24	229.96	243.04	241.12	236.44	233.48	231.68	232	232.28	230.8	229.36	225.6	229.64	227.4	227.6	228.8	224.8	225.8	224.32	224.44	226.64	228.36	237.92	7726.28	4261.24	2209.96	1411.16	1163.08	1060.72	1038.48	1010.64	1006.08	1015.72	1020.28	1063.92	1097.96	1188.04	1200.24	224.52	223.32	220.76	226.56	230.56	237.44	8049.76	4435.32	2278.28	1467.32
78	230.8	230.56	230.72	242.36	240.48	234.88	230.4	232.72	229.96	229.04	227.08	228.52	230.76	229.4	229.16	226.6	226.64	227.24	225.44	224.76	222.64	228.04	229.8	238.24	7980.92	4443.32	2312.64	1460.08	1186.32	1072.76	1050.04	1017.36	1030.16	1027.04	1028.28	1067.48	1119.64	1194.64	1233.44	227.2	225.8	223.16	227.32	228	236.4	8262.2	4624.48	2364.2	1507.76
79	228.52	227.88	230.56	240.88	240.08	236.68	234.36	232.12	232	231.88	228.92	230.96	230.72	229.8	228.84	227.72	227.6	225.72	224.88	224.2	223.92	227.48	230.52	240.16	8181.56	4628.56	2403.24	1500.44	1217.28	1094.12	1066.52	1031.92	1031.6	1046.04	1048.76	1085.56	1120.48	1217.28	1273.28	225.24	225	222.4	230.28	229.92	237.76	8488.16	4811.96	2471.64	1553.44
80	226.32	227	230.2	241.8	241.6	236.56	234.28	233.72	231.52	232.36	229.32	229.72	230.72	226.16	228.76	228.52	229	225.16	227.4	225.04	222.6	226.16	228.32	236.08	8356.24	4780.28	2483.88	1537	1220.04	1103.72	1066.44	1033.36	1031.12	1052.48	1050	1080.24	1132.76	1221.88	1267.72	224.72	223.92	224.2	227.4	229.48	239.16	8667.08	4955.72	2553.24	1590.28
81	227.44	230.96	232.64	239.8	241.76	239.2	235.24	233.28	234.12	231.92	234	232.28	231.36	227.88	226.52	228.84	226.92	226.8	223.04	226.88	222.88	226.28	229.72	238.44	8569.72	4940.56	2592.28	1575.96	1256.12	1123	1081	1038.92	1042.44	1056.48	1047.4	1099.48	1141.44	1234.52	1298.24	225.8	226.2	223.56	226.24	231.04	239.6	8869.16	5131.4	2645.44	1644.96
82	227.88	230.92	233.36	244.08	241.24	236.32	234.68	233.64	232.96	232.32	231.24	231.04	229.04	229.2	228.2	224.6	224.04	225.32	222.96	222.56	221.08	229.68	232.16	238.32	8741.76	5124.04	2669	1622.96	1276.76	1120.2	1091	1034.52	1058.2	1060.96	1068.88	1096.88	1147.6	1258.68	1316.04	225.96	224.56	222	229.08	232.76	240.4	9065.44	5304.88	2748.84	1686.96
83	226.56	228.08	234.16	243.2	245.76	239.08	236.92	233.32	232.68	232.64	230.28	229.96	228.28	231.28	227.8	226.24	227.32	227.2	226.32	223.84	225.28	230.72	233.04	239.36	8941.24	5260.56	2743.04	1653.56	1301.96	1137.72	1083.44	1044.48	1046.48	1059.24	1062.96	1105.16	1149.8	1257.4	1313.08	223.12	226.12	220.28	231.92	230.8	241.72	9218.2	5441.12	2834.76	1737.92
84	226.52	228.24	234.48	246.04	242.4	239.04	235	232.52	231.8	234.92	228.32	231.16	230.04	228.12	228.44	229.16	230.08	226.8	225.6	224.24	223.08	228.48	231.72	241.96	9091.2	5383.48	2860.96	1706.72	1319.76	1151.16	1102.08	1048.4	1063.04	1078.2	1076.12	1105.28	1153.52	1265.08	1325.52	226.64	222.88	225.88	228.4	231.44	242.08	9413.48	5601.2	2923.44	1761.76
85	230.52	228.72	232.68	244.12	247.68	240.36	234.92	235.36	234.12	231.64	233.48	229.6	230.56	228.24	228.48	230.16	226.52	225.24	226.12	226.4	222.16	227.24	230.36	239.24	9251.76	5579.76	2948.84	1741.16	1329.88	1165.08	1118.12	1065.36	1066.28	1063.2	1088.52	1121.64	1172.96	1277.4	1344.96	225	224.84	222.88	228.36	232.92	241.4	9572.16	5743.52	3033.8	1830.52
86	228.64	230.52	234.8	245.88	247.32	243.96	240.32	232.36	233.68	233.32	233.72	232.24	233.84	231	227.44	231.12	231.8	225.44	222.24	223.76	223.28	231	233.52	240.88	9423.12	5731.24	3051.48	1814.48	1375.56	1164.88	1118.2	1065.2	1060.8	1087.04	1083.32	1130.12	1189.28	1287.12	1347.36	224.36	225.4	220.72	230.36	232.64	243.04	9772.88	5938.8	3139.28	1880.04
87	232.04	231.8	231.76	248.04	246.44	242.24	236.8	236.36	235.76	235.32	233.44	228.6	228.88	228.6	230.28	229.88	229	228.24	225.92	226.8	225.68	229.44	230.6	243.28	9663.92	5906.28	3143.08	1855.08	1400.28	1180.84	1122.68	1069.44	1078.24	1089.84	1083.6	1132.76	1196.92	1289.84	1373.6	224.84	223.52	222.72	228.32	232.24	241.2	9914.32	6096.04	3245.64	1940.48
88	225.48	232.24	234.24	247.48	248.4	239.64	238.04	236.2	235.08	236.24	232.84	233.28	228.48	231.12	231.2	228.72	226.6	228.44	225.88	223.88	223.04	228.28	232.52	240.04	9792.96	6093.12	3262.72	1912.92	1408.4	1212.08	1137.08	1082.6	1073.56	1075.64	1089.72	1144.28	1201.56	1317.28	1389.92	227.96	225.08	225.32	229.04	234.2	242.6	10064.5	6267.04	3363.48	1997.6
89	231.8	230	236.88	248.36	247.28	240.88	239.32	234.04	235.44	236.16	232	233.24	231.56	231.6	230.04	230.56	230	229.24	227.6	226.6	225.68	231.92	232.92	246.64	10038.5	6312.8	3415.48	1980.04	1466.16	1227.48	1152.76	1082.32	1091.96	1109.04	1128.84	1169.12	1217.96	1338.4	1437.48	227.44	226.88	223.12	230.16	234.6	243.32	10323.2	6480.68	3521.56	2066.48
90	233.4	232.96	238	249.8	245.92	246.44	239.68	239.88	235.88	234.56	234.68	232.68	232	233.76	234.32	234.48	230.48	228.28	226.76	225.08	223.36	230.4	234.12	244.36	10153.6	6428.36	3499.6	2022.16	1480.88	1237.28	1155.56	1100.88	1101.92	1109.64	1102.56	1149.4	1214	1332.8	1437.36	227.4	228.6	225.96	232.16	235.12	244.4	10458.4	6616.56	3592.68	2106.56
91	230.08	231.88	237.28	249.4	246.08	241.44	240.76	236.4	236.44	235.4	235.04	231.84	233.68	231.12	230.4	226.88	229.24	230.48	228.32	226.4	225.08	230.64	234.08	244.88	10198	6545.84	3579.68	2059.64	1494.84	1237.68	1153.72	1091.8	1090.8	1105.04	1104.8	1154.16	1212.4	1332.4	1419.44	224.84	224.64	222.72	229.68	233.12	242.36	10573.2	6739.88	3676.16	2144.12
92	229.28	231.16	235.04	251.72	250.48	244.16	240.4	235.4	235.96	234.08	234.96	229.72	232.12	231.88	229.72	229.36	230.16	228.12	227	225.16	223.04	230.12	234.04	247.4	10412.2	6681.28	3692.28	2147.6	1531.56	1261.56	1172.24	1108.44	1110.04	1111.32	1103.16	1166.28	1227.12	1352.56	1464.64	229.76	227.4	222.56	233.76	233.32	245.64	10709.5	6945.36	3803.28	2207.24
93	233.32	231.92	238.84	254.36	251.2	244.64	242.56	239.08	236	236.88	235.24	232.16	233.36	228.08	230	229.64	229.12	226.8	225.24	224.2	223.32	232.76	236.88	244.16	10580.5	6893.68	3822.08	2184.48	1584.16	1291.16	1185.76	1120.04	1098.84	1119.52	1120.36	1162	1222.12	1356.84	1472.4	226.56	221.88	225.2	234.28	236.88	244.84	10911.2	7113.64	3902.28	2292.56
94	230.88	234.36	239.52	250.08	254.12	248.6	240.64	240.96	233.8	235.56	232.8	231.52	231.8	232.72	227.92	229.4	228.84	227.8	223.04	225.84	224.08	227.6	233.08	246.6	10694.4	7029.72	3919.8	2248.72	1599.6	1286.92	1182.28	1110.08	1108.68	1109.76	1109.28	1165.44	1243.76	1361.68	1482.56	228.04	224.48	225	233.92	234.84	248.36	11037.8	7224.44	4041.88	2339.44
95	230.56	233.84	236.2	250.6	250.92	244.56	241.92	238.28	239.8	235.44	232.36	233.64	232.64	232.16	228.76	232.16	233.2	229.84	227.04	225.84	224.48	232.16	234.76	246.24	10904.5	7259.76	4059.28	2321.64	1648.6	1312.44	1198.8	1127.24	1120.68	1128.36	1140.96	1186.12	1243.88	1394.64	1509.16	225.76	225.96	223.68	234.2	236.28	246.8	11190.9	7422.88	4168.48	2419.96
96	231.24	234	236.88	250.36	256.08	248.28	243.04	238.88	238.8	238.08	235.24	233.32	233.68	231.76	231.16	232.48	231.56	229.96	226.08	225.76	224.16	230.52	233.96	248.36	10972.1	7339.12	4157.96	2374.96	1664.64	1317.6	1201.76	1126.16	1114.76	1114.84	1141.32	1180.52	1261.2	1390.24	1510.56	230.56	226.92	225.08	230.04	237.88	247.92	11297.4	7534.76	4247.12	2465.16
97	231.44	235.44	238.08	255.32	253.84	248.68	241.36	241.84	236.84	237.56	233.88	230.8	230.92	233	231.8	231.88	229.36	231.12	227.48	227.4	225.04	231.28	235.4	251.64	11110.2	7487.64	4256.8	2423.76	1703.6	1350.56	1218.8	1135.16	1121.16	1137.24	1128.48	1189	1251.32	1394.8	1526.88	228.36	227	222.88	233.32	235.84	252.28	11421.6	7697.68	4416.84	2545.48
98	232.56	233.88	239.88	255.96	256.36	248.92	242.28	239.52	241.68	241.84	234.2	236.2	233.88	233.16	232.32	236	233.28	228.04	228.48	228.52	223.76	232	237.8	246.16	11354.1	7680.76	4410.72	2522.16	1747.88	1363.88	1241.08	1134.28	1137.44	1138.92	1151.08	1197.6	1262.08	1423.96	1557.16	229.28	226.92	224.92	232.92	240.68	247.68	11639.3	7893.72	4545.28	2630.88
99	234.56	233.16	240.4	254.4	252.96	246.2	244.48	240.72	239.36	236.4	234.96	233.84	232.72	231.52	232.2	229.84	229.16	230.8	227.32	226.04	224.84	230.8	240.12	251.12	11509.6	7831.48	4566.84	2600.68	1789.28	1387.72	1255.88	1156.56	1142	1144.16	1147.2	1215.16	1294.72	1442.72	1583.04	230.88	227.6	225.6	230.84	239.56	248.68	11785.2	8103.8	4700.52	2707.76
100	231.32	235.28	235.72	253.48	256.88	250.24	241.96	239.8	240.96	239.8	236.04	233.64	232.28	231.96	231.96	233.76	231.48	227.88	227.24	225.92	225.12	230.96	238.6	249.16	11556.2	8000.56	4618.96	2644.56	1814.36	1405.04	1256.56	1160.36	1138.84	1152.4	1156.8	1208.28	1273.08	1447.68	1584.28	228.2	226	226.68	232.44	237.08	251.16	11870.5	8175.24	4751.84	2754.24
101	236	236.04	240.4	256.24	257.24	251.28	245.72	239.52	240.84	238.52	238.24	238.28	233.92	233.4	238.04	235.4	234.84	234.28	229.6	228.44	227.72	234.28	237.48	251.84	11698.3	8160.16	4773.16	2725.12	1866.72	1443.28	1267.4	1159.72	1150.32	1154.96	1165.48	1221.08	1292.84	1450.72	1618.56	229.4	225.96	226.12	237.12	243.72	251.32	12038.7	8370.64	4896.6	2860.72
102	235.84	235.88	240.76	257.68	260.92	250.04	248.68	241.12	241.36	240.56	233.76	235.56	234.6	235.92	232.6	235.52	232.96	231.96	229	227.96	226	234.56	240.8	252.12	11848.6	8334.32	4884.8	2798.32	1911.44	1450.52	1272.44	1163.72	1153.56	1158.28	1171.52	1225.96	1293.36	1469.28	1623.16	229.84	226.12	224	234.36	241.16	252.52	12188.6	8556.68	5006.44	2932.72
103	232.92	238.68	239.56	260.28	258.44	250.8	244.16	245.4	239.52	238.96	233.92	235.08	235.4	236.16	232.6	231.76	230.44	231.96	228.76	227.96	224.36	232.08	236.92	249.88	11921.3	8449.68	4977.84	2845.56	1948.04	1466.52	1285.92	1164.32	1150.16	1161.6	1179.2	1219.52	1296.12	1458.36	1639.72	230.32	227.36	223.64	233.12	243.04	251.4	12272.4	8664.56	5140.96	2985.76
104	237.4	235.84	245	258.16	259.96	251.6	246.48	244.12	241.96	238.04	238.24	233.08	232.8	234.24	230.24	234.52	233.52	229	228.64	228.48	226.16	235.12	240.72	252.84	12081.2	8597.48	5124.96	2945.84	1995.48	1495.24	1299.72	1180.04	1168	1169.84	1178.8	1231.44	1307.4	1492.8	1668.4	232.88	226.16	227.36	235.52	241.24	252	12366.1	8854.6	5275.12	3066.48
105	234.96	237.68	239.92	260.68	259.6	254.68	250.76	245.72	242.44	243.56	239.04	236.6	236.76	233.2	233.16	234.04	232.76	232.2	227.92	225.16	225.96	235.88	243.44	252.2	12201.7	8785.8	5254.08	3021.84	2044.32	1521.36	1319.12	1186.68	1178	1166.28	1181.64	1239.96	1327.76	1510.24	1668.48	232.44	229.24	221.64	235.88	244.6	252.92	12511.5	8975.48	5373.72	3144.56
106	234.96	237.16	239.72	259.84	262.04	251.88	246.32	243.56	239	238.12	236.56	233.52	236.08	235.44	231.96	232.24	231.24	229.36	225.2	223.24	224.76	233	242.6	256.28	12283	8877.76	5361.52	3070.28	2080.12	1532.52	1314.04	1191.4	1167.8	1183.16	1171.4	1240.88	1326.76	1505.52	1692.92	227.76	230.44	224.4	237.44	241	253.2	12564.4	9101.6	5476.72	3236.4
107	236	239.44	242.52	262.08	263.52	256.16	248.96	245.16	239.84	242.68	239.32	238.2	235.44	230.44	235.52	232.64	231.52	232.56	231.16	228.04	226.04	232.32	241.2	255.04	12317.8	8970.56	5453.84	3149.2	2113.8	1549.4	1323.92	1193.48	1171.24	1184.6	1173.96	1236.16	1317.04	1498.84	1679.96	228.96	226.84	222.4	237.68	241.8	255.72	12624.9	9215.08	5564	3286.36
108	235.4	238.08	240.64	261.36	262.6	253.56	250.64	249.16	243.08	238.68	239.08	234.96	237.08	236.12	233.88	232	233.72	231.32	229.32	224.6	223.2	231.48	246.2	255.64	12539.9	9228.48	5634.56	3249.4	2169.64	1580.84	1361	1204	1185.48	1192.92	1189.08	1251.44	1345.36	1534.6	1727.56	231.64	226.32	225.52	237.44	244.08	257.24	12819.4	9426.56	5763.04	3404.6
109	233.24	237.36	241.32	263.48	264.48	254.8	246.08	245.32	241.2	242.64	238.6	237.96	234.96	234.64	233	235.88	234.52	231.08	230.2	225.6	225.16	234.48	245.08	257.32	12582.7	9307.08	5703.2	3300.84	2208.16	1604.4	1363.76	1222.68	1183	1186.28	1187.76	1267.52	1349.16	1544.2	1730.6	230.12	229.12	225.96	237.44	242.52	256.84	12874.2	9529.28	5836.52	3445.48
110	236.08	238.64	240	262.16	263.44	258.64	250.68	246.88	245.28	241.68	238.48	238.28	234.32	236.92	234.64	232.24	234.4	229.24	229.24	228.56	223.68	236.92	244.76	254.68	12712.3	9432.8	5843.08	3399.8	2247.4	1620.76	1376.24	1236.72	1190.68	1193.48	1201.84	1264.24	1355.6	1547.68	1740.12	232.92	228.84	225.16	235.84	245.28	257.4	12980.8	9646.8	5942.32	3506.04
111	235.48	238	241.96	262.12	265.8	258.96	250.12	247.92	243.64	242.68	236.08	237.96	236.52	235.08	234.48	234.68	230.56	233.72	230.12	229.84	226.84	234.28	242.56	257.04	12876.3	9622.6	5982.96	3497.04	2321.6	1661.76	1404.76	1245.12	1203.52	1202.68	1204.16	1278.48	1365.52	1579.92	1773.96	231.8	229.08	226.64	235.92	244.64	255.92	13172.5	9849.92	6118.92	3627.8
112	236.16	241.12	242.4	263.68	264.88	257.16	254.4	245.96	244.8	242.72	238.88	235.8	235.12	234.12	236.64	233.96	234.12	231.92	229.32	227.08	226	234.4	243.32	258.28	12968.7	9786.08	6145.36	3577.24	2377.2	1687.32	1405.84	1256.96	1214.96	1210.56	1224.6	1290.64	1393.84	1592.12	1824.96	232.32	228.96	226.04	237.24	244.44	257.72	13332.4	10065.5	6263.44	3742.16
113	234.12	243.16	242.88	263.12	267.84	260.16	251.12	249.28	241.36	244.16	240.4	240.92	237.12	239.04	232.64	234.12	235.8	230.68	228.24	228.64	226.8	235.88	244.48	257.92	13091.9	9873.48	6192.8	3654.96	2412.44	1713.6	1425.76	1252.6	1214.84	1217.8	1226.4	1286.04	1389.92	1602.28	1810.64	228.92	228.12	225.76	237.56	246.6	258.36	13382.3	10130	6344.28	3811.16
114	237	241.68	245.64	266	268.52	262.28	253.52	247.72	244.6	243.92	238.44	239.76	235.96	234.28	236.32	233.04	233.04	232.68	231.56	228.4	225.52	234.44	246.28	259.56	13159.6	10018.1	6332.12	3724.36	2470.96	1742.68	1442.36	1263.72	1212.52	1207.12	1214.2	1296.84	1387.76	1603.92	1820.32	231.28	228.96	225.48	235.36	243.12	255.32	13433.1	10283.2	6441.64	3877
115	235.68	241.12	240.88	265.16	268.24	255.08	255.12	251.72	242.08	243.36	242.32	241.28	239.08	237.8	234.24	234	235.16	235.44	230	224.64	225.64	233.52	243.44	261.56	13277.4	10141.3	6469.2	3805.08	2521.2	1757.96	1451.8	1278.04	1213.84	1216.4	1227.72	1302.76	1395.28	1618.04	1854.6	231.4	229.92	225.24	238.88	246.64	261.64	13569	10410.6	6612	3952.52
116	238.16	242.04	243.92	264.2	271.48	261.24	251.68	248.12	246.08	243.76	239.24	237.04	235.56	238.08	236.08	238.12	234.36	232.88	229.84	226.16	226	234.24	247.28	261.2	13325.8	10236.6	6564.2	3893.6	2571.8	1788.16	1471.88	1277.08	1219.64	1215.84	1223.84	1297.8	1395.76	1629.76	1870.24	233.2	231.08	224.72	239.92	245	261.32	13606	10521.2	6697.76	4042.52
117	237.96	240.16	243.68	266.28	272.12	263.4	251.64	248.12	249.36	242.72	241.52	241.16	238.56	235.64	236.32	237.32	236.52	231.84	231.48	227.12	226	234.84	247.36	257.08	13498.4	10423.2	6721.6	3985.28	2626.04	1822.68	1486.92	1297.6	1230.68	1234.8	1239.4	1316.44	1417.04	1646.52	1888.4	231.04	228.32	226.56	236.28	246.72	259.44	13763.8	10668.8	6831.08	4160.36
118	236.84	241.52	248.04	266.32	267.6	262.6	252.24	251.64	247.6	243.16	237	238.6	239.52	235.84	235.32	234.64	233.76	231.56	231	229.2	224.4	236.36	246.84	261.2	13614.6	10536.5	6830.92	4077.6	2689	1862.24	1516.24	1312.64	1245.56	1236.16	1246.52	1315.84	1407.36	1661.64	1922.84	231.76	230.48	226.56	236.28	247.56	260.24	13853.9	10810.2	6949.28	4234.6
119	237.8	242.96	244.48	264.56	269.52	260.48	255	249.36	244.52	245.68	241.56	238.76	238.8	236.6	234.72	235.4	233.36	233.12	229.8	226.04	225.8	235.48	246.76	257.64	13655.2	10662.1	6894.68	4142.4	2730.76	1877.2	1535.56	1319.2	1258.36	1247.68	1241.08	1312.16	1417.32	1674.88	1922.4	231.28	230.72	225.6	237.2	246.92	260.08	13901.2	10924.9	7083.04	4319.56
120	236.24	241.96	245.72	269.36	270.76	263.32	253.36	251.12	245.44	245.28	241.72	240.52	237.16	237.04	233	236.84	234.24	234.72	230.68	229.48	225.4	234.44	246.44	257.56	13653.9	10741.8	7006.84	4213.04	2770.08	1916.84	1534.24	1312	1236	1237.8	1238.48	1321.48	1426.52	1665.08	1926.88	230.28	232.12	227.12	237.2	249.08	260.72	13929	10975.2	7140.44	4384.84
121	238	243.76	248.24	267.56	274.56	265.44	259.16	249.92	246.84	244.24	245.04	239.04	239.6	233.72	237.6	233.96	236.96	234.68	232.6	229.2	225.72	234.08	246.12	263.36	13787.3	10877.4	7167.52	4303.16	2845.76	1942.96	1545.84	1325.52	1249.16	1257.48	1231.24	1320.44	1441.76	1685	1960.36	231.6	232.28	225.68	237.8	248.36	260.84	14016.2	11148.8	7280.68	4454
122	237.04	245.92	249	270.04	275.8	264.68	258.16	251.52	248.28	243.4	242.12	238.04	237.8	237.28	234.48	234.8	236.36	235.52	230.64	228.68	225.36	234.64	246.4	260.72	13815.6	10993	7251.4	4380.52	2880.8	1982	1560.32	1336.16	1269.92	1233.68	1247.64	1337.32	1444.92	1694.28	1974.8	230.96	229.28	225.72	237.84	249.04	260.56	14098.2	11255.3	7374.36	4550.48
123	239.84	244.64	248	268.12	275.8	265.4	256.4	251.04	245.04	245.12	241.2	238.76	236.28	239.6	233.92	234.96	238.04	233.4	230.36	231.08	227.12	237	246.56	258.8	14015.3	11198.8	7402.56	4506.64	2967.44	2029.16	1576.52	1343.4	1265.04	1264.44	1257.2	1348	1465.64	1705.48	2012.2	232.36	230.92	227.36	236.76	248.04	259.12	14234.9	11426.6	7534.72	4634.96
124	234.8	243.36	249.08	271.32	269.36	267.8	257.08	252.96	247.76	247.64	244.32	240.64	237.44	239.04	238.08	235.48	237.28	232.88	230.24	229	225.76	234.6	244.76	262.32	14010.2	11291.5	7508.36	4570.28	3018.12	2064.6	1605.32	1363.88	1265.8	1263.76	1263.48	1358.4	1463.2	1730.92	2024.64	232.28	228.56	228.76	239	252.64	261.56	14257.9	11544.3	7625.72	4680.76
125	237.48	246.88	246.32	271.28	272.4	268.32	258.04	252.36	248.84	241.76	245.76	241.12	238.96	241.84	237.04	237.56	235.28	235.48	230.08	229.2	225	237.36	249.88	261.96	14023.7	11305.4	7565.88	4623	3061.92	2081.48	1613.72	1384.04	1275.68	1259.12	1257.24	1340.04	1467.6	1719.76	1996.08	232.8	231.04	225.84	238.52	250.48	264.96	14280.8	11587.7	7685.08	4788.4
126	237.48	247.56	248.28	271.12	275.56	268.72	259.88	253.84	251.64	247.96	245.52	240.16	237.88	238.32	235.8	235.72	234.72	232	231.56	227.76	225.68	237.56	249.92	262.32	14065.5	11396.5	7645.08	4672.72	3097.64	2098.6	1645.84	1370.68	1278.88	1255.16	1255.84	1355.72	1462.48	1724.92	2013.44	234.84	230.92	226	237.68	249.68	263.44	14296.8	11669.8	7774	4851.36
127	239.64	247.64	248.24	275.12	279.84	270.8	260.92	255.28	252.36	246.44	247.2	240.4	241.64	238.96	234.64	236.48	237.68	234.4	232.96	231.4	227.72	238.2	250.24	266.12	14210.6	11573.6	7807.2	4811.84	3187.36	2139.88	1677.48	1390.76	1295.6	1272.36	1267.24	1356.36	1482.64	1747.36	2064.76	235.96	232.96	227.48	239.6	251.88	266.52	14445.6	11832.2	7958.24	4949.56
128	241.24	248.68	248.44	273	277.48	270.56	259	254.16	248.92	249.56	244.6	239.64	241.68	236	238.16	238.52	238	234.24	232.88	227.88	227.96	237.48	251.64	265.24	14349.9	11743.6	7957.96	4897.72	3239.64	2183.52	1693.04	1403.96	1298.76	1284.04	1280.04	1378.52	1497.8	1760.48	2068.2	230.64	229.68	225.8	240.84	253	264.8	14523.6	11956.4	8078.24	5060.2
129	239.76	247.16	248	273.6	274.08	267.92	261.08	254.2	250.68	250.84	242.44	241.2	239.84	238.52	236.8	237.32	236.64	235.28	230.76	230.16	225.8	236.36	255.8	267.36	14471.6	11882.4	8064.88	5004.76	3321.2	2222.52	1703.52	1425.16	1304.8	1299.12	1288.12	1384.2	1499.68	1766.32	2114.72	234.56	232.12	226.68	242.28	257.88	263.76	14637.6	12151.7	8220.32	5153.96
130	238.52	248.08	246.92	275.44	274.16	270.44	256.88	253.72	247.76	247.72	246.44	241.96	240.72	238.4	236.6	236.88	236.84	234.12	231.08	231.32	226.24	238.6	251.04	261.76	14490.2	11979.9	8148.84	5060.72	3373.64	2251.08	1725.32	1433.76	1314.48	1295	1296.68	1394.56	1511.48	1801.24	2123.16	234.96	231.6	224.88	239.16	251.76	266.88	14668.5	12238	8320	5212.44
131	236.84	243.72	248.92	269.52	277.52	266.76	262.44	254.24	248.84	248.72	245.76	241.72	239.68	239.88	235.56	239.64	238.56	234.64	230.64	229.16	229.84	236.96	252	266.36	14522.9	12120.8	8314.36	5172.68	3419.04	2299.64	1737.68	1433.28	1323	1294.8	1302.32	1393.68	1517.8	1803.04	2144.4	234.44	229.2	227.76	241.6	252.76	264	14703.2	12333.5	8419.92	5317.24
132	237.8	246.36	250.28	277.8	280.52	272	258.48	256.12	251.12	248.44	245.8	240.56	240.12	242.04	237.92	239.44	238.28	234.52	229.6	228	227.48	237.96	248.8	264.36	14485.9	12108.5	8338.24	5213.2	3476	2325.08	1748.88	1447.64	1318.88	1286.68	1285.24	1378.76	1511.68	1802.6	2120.08	234.28	229.32	226.24	237.92	252.72	265.72	14704.8	12345.2	8496.44	5352.16
133	240.12	245.96	248.2	276.08	283.08	269.88	260.04	259.52	253.4	245.88	243.16	241.64	237.72	237.28	237.64	236.68	238.32	236.16	231.16	229.84	223.96	235.16	252.68	267.64	14380.1	12046.1	8344.96	5217.28	3479.72	2326.44	1753.2	1450.2	1312.64	1286.12	1280.48	1386.4	1499.8	1780.8	2107.16	232.2	230.4	224.24	236.44	255.04	269.68	14646.1	12347.4	8479.48	5359.56
134	238.36	245.8	252.72	275.12	278.32	272.16	260.8	256.08	253.88	250.76	241.24	241.52	242.72	238.72	236.96	235.64	237.4	234.12	230.48	224.88	222.52	238.2	253.16	263.28	14845.4	12456.6	8719.2	5464.44	3658.48	2437.68	1836.64	1474.32	1360	1331.2	1324.64	1434.6	1550.04	1866.04	2239.12	234.96	232.72	227.4	237.56	253.88	263.4	14983.7	12756.8	8858.8	5611.12
135	240.36	248.12	247.36	275.16	280.84	270.56	260.12	256.4	253.24	247.88	246.08	241.72	239.6	240.12	239.04	240.64	236.44	234.84	230.2	226.96	225.44	236	251.2	267	14678.3	12391.3	8675.32	5461.8	3664.4	2428.4	1830.2	1495.04	1350.84	1303.84	1332.08	1400.88	1545.32	1845.52	2202	237.04	229.64	226.56	239.64	252.76	267.32	14851.9	12691.9	8837.48	5629.88
136	239.88	247.2	250.4	275.28	281.76	272.72	265.32	260.92	252.28	248.96	242.88	241.88	241.12	239.6	237.88	239.64	237.2	235.24	230.36	227.72	228.36	240.24	249.12	267.08	14751.1	12499.4	8797.24	5548.04	3728.04	2497.6	1849.68	1486.44	1353.64	1321.2	1321.4	1416.36	1548.28	1853.92	2216.56	234.84	232.32	228.64	240.64	258.32	266.32	14908.4	12749.9	8937.92	5721.32
137	242.04	247.72	248.12	273.92	279.96	273.68	264.92	255.64	253.68	249.96	244.6	243.24	240.88	240.12	238.08	239.32	237.56	235.2	235.08	228.12	225.52	235.72	254.68	267.16	14786.8	12603.6	8863.52	5626.04	3787.36	2511.24	1867.08	1518.44	1366.6	1320.52	1306.72	1419.4	1542.32	1867.52	2221.48	234.2	229.8	226.28	240.56	254.56	268.12	14964.6	12861.7	9074.76	5803.92
138	239	246	252.88	275.48	283.68	276.24	267.52	258.64	252.56	250.76	248.64	241.16	242.6	240.68	237.36	237.88	239.12	236.12	232.56	230.88	226.28	237.2	252.56	265.08	14909.4	12790.7	9060.92	5760.36	3871.52	2579.4	1889	1524.6	1374.04	1342	1318.44	1437.92	1559.96	1898.28	2266.28	236.6	230.4	225.8	242.2	254	265.4	15022.1	13036.9	9192.92	5878.56
139	240.16	248.24	250.72	276.88	282.6	275	266.08	258	258	249.52	248.4	244.88	240.52	241.12	237.92	241.28	238.2	235.92	231.6	229.6	226.96	238.56	254.28	267.92	14969.9	12922.3	9132.36	5819.84	3938.16	2610.04	1922.8	1549.2	1381.12	1349.8	1339.68	1450.92	1583.96	1908.56	2275.32	234.2	232	222.84	238.92	256.16	272.64	15083.6	13109.9	9309.2	6009.08
140	238.04	247.36	250.76	277.2	285.56	274.48	266	258.48	253.52	248.16	245.84	242.16	240.12	239.2	240.24	238.68	235.92	234.92	231.24	229.04	226.52	236.44	254.36	267.48	14995.8	12982.9	9292.36	5916.4	3996.04	2659.44	1955.08	1568.36	1394.44	1345.16	1344.76	1453	1595.92	1914.76	2287.32	232.96	231.44	224.76	238.76	257.96	270.6	15131.7	13238.9	9423.56	6063.2
141	240.48	246.12	253.2	278.12	283.16	272.44	266.6	258.6	254.76	255.44	248.12	243.36	243.52	240.96	239.08	237.88	238.64	236.76	231.12	229.6	226.6	239.64	254.16	269.4	15000.2	13017.4	9339.4	5969.24	4049.4	2680.16	1976.76	1573.88	1396.56	1353.08	1347.76	1448.32	1593.8	1924.68	2319.76	237	229.56	225.2	237.52	257.08	270.2	15132	13275.5	9509.96	6168.72
142	239.72	248.2	252.84	282.2	285.08	273.04	266.32	264.16	251.12	250.84	246.6	242.56	241.2	243.16	240.44	238.96	238.28	237.4	231.96	229.64	228.44	238.4	254.2	267.52	15041.1	13138.2	9513.48	6083.16	4119.56	2750.36	1992.84	1592.76	1405.52	1361.64	1353.08	1451.84	1612.52	1943.56	2329.28	236.04	233.2	226.4	245.2	256	269.08	15158.2	13390.3	9582.28	6244.36
143	242.36	251.6	254.48	279.64	287.8	280.44	266.8	260.2	251.84	251.2	245.76	245.76	242.96	241.88	239.6	238.6	238.24	237.84	234.68	230.2	227.96	239.96	255.84	271.16	15109.7	13224	9579.76	6157.84	4193.92	2777.12	2004.96	1618.52	1419.64	1370.72	1371.6	1458.44	1609.96	1946.4	2365.24	237	231.52	226.36	239.04	257.72	269.52	15259.1	13492.2	9742.04	6351.8
144	239	249.24	250.84	283.44	285.84	277.8	267	260.56	252.84	248.6	245.8	241.76	241.24	239.92	239.32	237.96	238.4	235.2	231.36	230	227.92	239.56	253.92	270.44	15104.5	13266.6	9634.16	6218.88	4233.88	2814.44	2049.24	1621.4	1423.48	1358.72	1361.68	1460.48	1607.56	1961.36	2361.64	237.88	231.48	224.6	238.68	258.56	270.12	15232.4	13520.3	9831.44	6418.44
145	240.92	252.16	252.44	280.68	286.44	281.16	269.24	261.48	255.32	252.32	246.96	244.24	242.32	240.4	239.16	239.24	239.76	238.6	232.6	231.56	225.12	243.04	253.12	273	15181.3	13394.1	9748.2	6315.96	4319.12	2847.96	2067.2	1627.64	1437.12	1372.16	1371.56	1470.76	1627.64	1974.36	2382.76	236.4	233.16	228.2	243.12	258.64	266.92	15306	13636.6	9926.68	6481.68
146	240.52	250.4	250.8	278.48	290.28	281.28	270.2	261.64	256.44	255.32	248.92	245.08	248.64	241.08	239.72	241.04	238.36	235.48	234.2	232.96	228.36	243.12	257.2	274.8	15221.5	13500.5	9876.68	6438.2	4390.6	2922	2091.36	1651.24	1444.2	1397.72	1363.96	1482.84	1635.32	1987.52	2405.08	236.6	233.12	227	239.76	260.08	267.64	15296.6	13766.4	10059.3	6588.36
147	239.64	253.4	252.52	283.52	286.84	276.12	271.4	261.12	260.28	252.04	249	242.16	243.32	241.68	239.84	237.88	240.04	236.44	229.72	228.68	227.52	239.44	256.6	269.12	15149.6	13497.2	9951.88	6488.04	4415.84	2934.48	2113.6	1667.92	1447.24	1392.08	1375.24	1482	1640.56	1998.16	2416.2	234.36	231.16	227.36	245.32	259.64	271.36	15286.9	13738.4	10110.6	6659.8
148	238.56	250.68	253.2	285.04	290.08	284	269.88	261.92	257.68	250.84	249.36	246.24	245.84	242.2	241.76	240.64	237	235.68	232.56	230.6	226.92	240.76	256.68	272.4	15252.4	13630.6	10074.6	6596.32	4507.32	2987.36	2151.56	1681.8	1456.2	1409.4	1392.2	1502.84	1642.28	2008.4	2428.6	234.4	232	224.68	240.72	260.28	275.16	15382.9	13883.8	10237.4	6750.96
149	240.8	256.88	253.44	281.96	289.44	282.36	271.28	265.96	260.56	256.4	248.52	246.84	247.16	244.04	241.88	241.48	241	241.24	231.92	232.28	224.52	239.68	254.84	272.2	15205.8	13687.6	10126	6645.28	4537.36	3032.2	2172.96	1709.68	1471.76	1396.2	1385.68	1501.08	1671.24	2022.56	2434	234.48	231.28	226	242.96	259.92	271	15387.3	13863.6	10336.1	6845.88
150	239.88	253.68	255.32	282.08	287.32	285.28	271.4	263.84	260.76	253	248.52	246.08	242.8	243.04	241.88	241.64	241.04	236.88	232.48	232.56	227.12	238.8	256.96	268.64	15289.1	13765.3	10250.4	6712.04	4620.92	3086.28	2198.8	1717.32	1482.76	1404.52	1399.4	1506.48	1665.52	2033.28	2448.4	235.64	230.64	227.56	240.76	262.04	270.92	15393	14006.8	10438.6	6913.12
[truncated: 350 more columns]
