# Supplementary material for: Orthogonal intercellular signaling for programmed spatial behavior
Source: Mol Syst Biol. 2016 Jan 26;12(1):849. doi: 10.15252/msb.20156590 (PMC4731010; doi:10.15252/msb.20156590)
Supplement: Supplementary file 9 — Source Data for Figure 4 [file MSB-12-849-s006.xlsx]

## Sheet: Overview
Spatiotemporal dynamics of relay circuits
Data corresponds to Figure 4
Devices	pLas81LuxI	pLux76LasI
Channels	RFP	CFP	YFP
HSL inputs	16 nM	160 nM	1600 nM	16000 nM

## Sheet: P76LasI_RFP_16
Time	Mean1	Mean2	Mean3	Mean4	Mean5	Mean6	Mean7	Mean8	Mean9	Mean10	Mean11	Mean12	Mean13	Mean14	Mean15	Mean16	Mean17	Mean18	Mean19	Mean20	Mean21	Mean22	Mean23	Mean24	Mean25	Mean26	Mean27	Mean28	Mean29	Mean30	Mean31	Mean32	Mean33	Mean34	Mean35	Mean36	Mean37	Mean38	Mean39	Mean40	Mean41	Mean42	Mean43	Mean44	Mean45	Mean46	Mean47	Mean48	Mean49
1	229.917	231.694	231.528	230	232.944	232.361	231.667	230.111	231.361	230	230.528	230.5	230.444	232.917	230.472	231.444	230.75	233.472	229.917	229.833	230.528	230.306	232.694	231.889	229.778	229.417	230.556	231.917	230.444	234.056	231.111	232.972	229.806	232.25	231.944	231.583	229.917	232.111	232.778	232.972	230.472	229.833	232.389	232.333	232.417	234.472	235.972	234.778	232.222
2	235.528	235.667	232.972	235.639	234.75	236.278	231.722	234.417	233.528	235.111	234	232.639	235.806	235.611	231.722	234.278	233.833	233.806	233.667	232.278	233.861	235.278	232.972	235.25	233.306	234.528	233.361	236.861	234.139	235.528	235.028	233.472	232.833	235.139	235.333	235.278	236.778	234.056	232.25	233.861	233.889	231.083	237.556	235.806	232.833	234.389	235.194	237.778	235.139
3	228.444	226.611	226.806	226.5	224.889	224.917	225.306	224.583	225.056	225.778	226.5	227.111	226.556	224.972	226.278	227.611	224.417	226.833	222.972	225.278	226.722	225.25	224.861	225.694	226.5	224.667	226.722	227.444	224.889	224.361	227.139	223.667	224.361	228.194	225.583	225.111	225.306	225.972	226.583	227.444	227.056	227.417	227.583	227.5	227.556	227.694	226.806	227.806	226.056
4	224.111	226.25	224.806	225.139	225.139	222.444	225.167	220.806	226.472	226.306	223.583	225.639	226.833	227.722	223.444	224.139	224.778	224.472	222.361	223.361	226.972	223.333	224.194	226.75	225.472	227.861	224.861	225.472	224.944	227.639	224.194	225.278	223.194	227.222	225.556	225.056	224.778	225.361	222.417	225.833	224.5	225.389	222.944	225.833	222.139	226.361	226.667	226.917	225.361
5	224	223.111	221.944	221.444	223	223.861	220.139	217.972	222.25	221.278	222.167	222.306	219.75	221.556	221.389	224.528	221	221.306	220.25	220.333	223.417	223.472	220.083	220.167	219.917	220.25	222.583	223.222	221.75	221.556	220.944	220.361	219.056	221.611	221.389	221.417	219.75	221.222	220.528	221.722	221	222.833	222.389	222.417	222.556	224.889	226.472	223.833	223.889
6	222.472	221.972	220.583	219.583	220.583	221.472	219.194	218.778	219.028	222.806	219.528	222.833	221.444	220.917	221.167	222.444	219.556	218.167	218.5	219.917	220.278	218.917	221	220.778	221.694	222.083	218.861	222.389	220.556	219.806	223.833	222.222	222.139	221.306	222.111	221.944	220.806	220.889	220.806	218.972	219.056	220.611	220.444	221.722	222.333	222.917	221.861	223.028	222.722
7	223.056	221.861	220.667	218.972	219.417	220.167	221.25	220.972	221.861	219.083	219.611	222.861	220.333	221.083	219.444	221.583	222.083	219.833	220.556	218.75	218.972	220.333	220.944	218.806	220.722	221.028	220.667	221.333	220.389	221.333	219.556	219	222.25	221.333	219.361	222.083	218.75	221.083	218.056	221.722	223.917	222.139	222.306	222.583	221.889	220.806	224.111	221.833	222.361
8	220.944	219.222	220.417	221.361	219.111	220.556	218.944	217.556	221.139	220.528	218.139	220.667	220.722	221.694	219.139	221.278	219.056	219.611	218.75	219.556	219.083	219.083	220.472	219.639	219.722	220.528	220.778	221.444	218.611	219.556	220.528	219.639	220.25	218.944	221.028	218.5	218.139	219.278	218.917	220.583	218.028	219.889	218.611	218.056	220.333	220.861	222.75	221.75	221.917
9	222.25	221	219.806	218.556	218.639	219.167	219.972	219	219.889	220.528	219.694	219.333	220.222	219.389	220.278	220.917	220.806	218.139	217.639	217.694	218.861	217.917	216.583	218.333	219.139	220.167	219.583	220.278	218.083	221.583	218.5	218.5	218.583	220.75	220.528	218.889	219.778	219.611	217.694	216.5	218.389	217.806	219.972	219.861	217.806	220.778	223.389	223.361	218.806
10	219.972	219.389	220.306	218.306	218.333	220.278	219.278	220.361	221.667	219.361	218.611	218.889	220.111	219.806	217.194	218.861	219.556	217.75	216.25	217.472	220.167	218.889	219.556	218.389	217.917	218.472	219.361	220.944	220.111	219.5	221.056	217.722	218.472	219.833	219.556	218.306	218.722	219.75	219.167	218.028	220.333	221.417	217.833	219.139	219.028	220.083	222.111	222.361	220.556
11	218.194	220.917	218.278	219.917	219.444	218.528	218.278	219.389	217.778	218.889	218.5	220.306	219.556	220.611	218.389	219.361	218.583	221.222	220.5	220.472	219.306	218.028	217.833	218.5	220.333	219.556	219.556	218.583	217.694	219.806	219.75	219.778	218.889	218.694	218.472	219.333	217.556	218.75	219.556	220.639	220.778	221.583	218.444	219.056	219.056	222.306	222.889	222.806	220.5
12	223	219	218.444	219.028	219.722	217.306	217.806	219.694	218.694	220.111	218.083	218.556	216.556	218.861	220.639	220.75	217.944	219.667	215.944	218.639	218.722	219.333	218.389	220.361	218.639	220.056	221.722	217.889	217.694	219.167	219.583	220.611	219.556	218.806	219.25	219.389	220.472	218.083	217.806	219.944	216.667	217.556	219.75	222.833	220.75	219.222	221.056	223	222.278
13	220.972	221.694	219.972	219.417	219.111	217.917	218	218.222	219.306	219.194	218.833	222.972	220.083	218.75	219.333	220.083	219.139	218.75	216.694	218.361	219.833	220.722	219.444	217.611	217.75	219.167	219.056	219.722	219.194	221.472	221.778	221.194	218.806	218.083	219.611	221.667	221.556	220.333	217.333	219.306	216.833	220.75	219.417	218.583	220.778	221.278	220.75	222.278	220.111
14	221.278	219.972	219.694	219.917	219.5	219.611	219.556	220.278	219.694	220.028	217.139	219.417	220.25	219.056	219.306	220.75	218.139	217.861	218.361	219.528	219.889	216.833	219.056	216.639	219.25	221.278	220.528	220.333	220.111	220.889	220.167	218.833	218.778	220.056	218.111	218.194	220.75	218.5	218.111	218.556	218.528	217.25	217.806	219.333	219.417	219.556	222.5	222.222	221.5
15	221.472	219.917	219.028	218.611	222.361	218	218.333	220.25	219.361	218.056	217.778	218.25	217.778	219.833	219.583	218.861	219.333	221.417	217.944	219.861	218.111	218.917	217.111	219.25	218.639	217.5	218.528	219.833	215.278	219.139	218.111	219.472	219.25	217.972	220.028	218.444	220.917	219.417	220.972	219.194	220.833	219.75	219.833	221.111	216	222.167	221.472	221.278	220.583
16	219.306	221.833	217.889	219.667	220.389	218.083	220.333	220.194	218.25	220.944	217.278	216.139	221.417	221.139	218.639	221.278	217.556	222.028	220.194	220.694	216.083	218.056	217.972	221.389	219.083	219.5	220.222	222.25	220.889	217.833	219.528	219.833	220.361	220.944	219.5	219.75	218.639	218.556	218.833	219.167	220.444	220.361	217.028	220.889	219.472	219.694	222.861	222.5	221.333
17	221.528	221.389	219.917	220.417	222.222	219.5	222	220.389	219.083	220.194	219.222	219.5	217.222	220.083	220.389	219.833	219.917	218.5	217.528	218.222	219	218.75	222.639	219.278	220.778	219	218.194	220.472	217.389	220.194	219.444	218.111	217.694	219.639	218.306	221.389	219.75	221	218.25	220.333	217.889	217.333	220.222	220.694	218.222	221.222	225.25	220.778	220.861
18	223.694	221.278	217.056	217.806	220.25	219.306	217.472	221.556	218.889	220	218.944	223.472	219.167	220.361	220.444	219.806	218.139	219.194	220.167	219.556	218.222	219.417	217.389	218.611	219.667	218.694	218.833	217.444	219.139	220.917	220.222	219.444	219	220.694	219.167	219.917	220.222	220.5	220.333	220.25	219.25	222.083	220.333	221.611	220	222.056	223.611	222.361	222.778
19	220.806	221.111	219.472	220.944	220.556	218.861	218.361	221.75	218.389	219.333	220.944	219.25	218.361	220.583	218.5	219.833	219.694	218.278	217.361	219.389	220.25	218.278	220.5	219.167	217.056	218.361	219.194	221.028	217.167	218.278	221.806	219.139	219.583	220.444	219.694	221.028	219.444	221.528	218.639	217.25	216.444	219.778	219.417	219.389	217.556	219.944	224.806	224	221.222
20	221.028	221.722	219.028	217.389	219.194	218.333	220.222	220.056	219.667	219.917	217.222	218.917	218.472	217.583	218.694	219.806	218.333	218.806	219.417	217.222	219.194	217.889	220.556	221.222	219.25	218.306	220.389	221.417	220.028	218.583	218.889	220.25	221.5	220	220.111	220.083	219.222	218.722	219.417	220.722	221.667	219.361	218.444	218.583	218.361	221.833	224.333	222.472	220.222
21	223.306	223.222	219.944	217.972	218.472	217.861	221.417	217.667	221.5	221.222	221.361	218.194	216.194	218.667	221.056	217.694	217.361	217.944	218.639	217.972	218.889	220.889	220.25	219.806	220.667	220.944	218.444	220.028	219.417	219.833	218.861	221.667	219	218.472	218.833	218.889	219.833	220.833	218.028	220.639	220.222	219.833	219.167	221.5	217.917	223.222	222.694	224.694	222.778
22	223.389	222.722	220.333	219.972	218.194	219.333	219.056	217.472	221.139	220.944	221.5	220.028	219.139	221.056	218.389	219.333	219.472	218	220.944	218.222	220.833	216.972	218.083	218.278	218.361	219.25	219.528	219.583	219.75	221.25	218.083	220.861	217.028	220.028	218.028	219.278	218.639	219.556	219.139	221.75	220.056	221.417	221.472	222.639	218.222	221.917	221.306	222.889	225.306
23	221.583	219.722	219.611	218.972	219.611	217.694	217.639	218.722	220.528	221.528	218.056	220.611	219.306	222.889	220	218.167	218.944	220.417	219.667	219.889	219.694	218.667	218.222	219.056	216.5	218.556	220.583	219.694	217.5	219.778	219.861	220.806	220.028	219.806	219.333	219.639	218.167	218.583	219.833	217.778	220.583	221.667	219.167	220.083	217.556	219.417	224.111	224.194	222.306
24	223.083	222.083	218.611	221.5	218.111	219.333	221.056	218.583	222.222	219.833	220.806	223	217.778	221.472	217.917	218.444	219.361	219.028	219.306	220	221.056	219.917	219.389	220.333	220.194	220.056	219.75	219.056	221.139	219.667	218.639	221.917	221.889	219.056	219.694	221.056	219.583	218.139	221.333	219.833	220.472	219.417	219.556	222.806	217.778	219.417	223.722	224.556	222.306
25	222.944	220.278	218.528	219.028	221.167	219.083	219.056	218.667	220.361	221.417	221.694	221.861	220.111	219.778	220.722	219.5	220.556	221.139	216.056	215.75	218.278	219.056	220.139	221.083	220.25	219.167	221	218.667	218.611	219.25	221.806	219.083	217.5	219	218.306	219.694	220.556	219.75	219.083	220.222	218.694	218.583	218.694	221.25	219.778	221.889	223.722	224.361	223.778
26	222.306	222.194	219.389	220.194	222.5	220.222	218.833	220.417	220.111	221.167	218.333	222.306	219.111	218.75	219.139	220.389	218.972	219.611	219.444	218.694	220.222	218.306	219.75	218.722	221.972	220.694	222.194	221.528	218.083	220.028	219.5	216.806	219.111	218.639	218.583	219.528	219.694	220.389	216.889	220.889	220.972	221.778	220.139	223.917	219.5	222.056	225.639	222.333	224.639
27	224.417	222.139	221.694	219.556	219.472	217.389	223.611	218.806	219.667	220.833	220.361	220.444	218.583	221.75	217.667	219.861	218.222	220.222	219.139	220.75	221.139	222.417	220.833	217.972	219.667	219.111	221.361	220.806	219.722	223.528	220.5	219.056	219.833	221.333	220.333	222.028	218.444	219.389	219.472	219.806	219.278	219.389	220.917	221.972	217.944	222.611	225.944	222.639	222.889
28	222.583	222.833	221.917	221.417	218	219	222.417	219.167	219.556	221.639	219.611	218.833	220.361	221.028	220.778	219.167	219.556	218.417	218.972	221.361	218.75	219.75	220.667	219.417	220.028	220.167	218.556	219.528	219.056	221.889	221.361	218.889	219.611	219.861	218.083	219.75	219.111	219.028	220.028	220.167	218.278	221.167	222.306	220.278	221.028	223.333	226.5	223.583	227.139
29	226.278	223.639	221.389	220.167	220.389	220.861	220.194	219.778	221	223.528	221.389	222.722	221.889	221	219.833	219.361	221.25	221.944	221.806	217.778	220.306	219.778	220.639	218.611	218.556	222.167	219.833	222.194	218.111	219.556	221.083	218.222	217.861	220.611	219.75	221.528	220.833	219.556	221.472	221.861	219.194	218.583	219.889	224.306	217.944	221.917	223.611	225.556	222.889
30	224.139	223.389	220.056	221.361	219.694	218.917	217.944	219.444	219.472	220.5	219.556	221.778	217.5	220.583	217.556	221.028	220.306	222.25	218.694	218.917	216.861	219.028	222.472	220.639	220.028	220.194	219.528	219.111	222.861	220.778	221.111	222.083	220.222	220.972	219.167	220.417	217.944	220.389	219.889	218.25	216.694	220.25	218.361	220.306	222.806	223.556	228.5	224.889	224.361
31	224.778	224.889	220.222	218.5	219.778	219.5	222.528	222.278	220.417	223.083	219.722	221.25	217.528	221.75	222.028	219.333	218.583	219.056	218.667	219.333	218.306	222.139	219.75	221.028	219.25	220.417	223.639	221.667	218.222	220.861	219.833	220.333	220.333	222.75	218.222	223.694	219.972	221.306	220.861	220.667	220.889	220.25	219.889	222.25	221.611	224.139	227.222	226.167	227.778
32	222.972	224	219.278	217.25	221.333	222.056	222.028	219.194	220.278	221.056	219.972	220.278	220.306	219.583	218.889	221.861	220.167	221.528	221.444	220.611	221.861	218.583	222.194	222.417	219.472	221.194	221.667	219.833	219.056	222.972	220.306	222.5	219.583	222.444	219.389	221.722	215.583	219.944	219.667	220.306	219.972	221.083	219.778	222.139	218.111	221.25	227.722	226.778	225.667
33	226.75	224.806	220.917	221.722	221.111	218	220.528	220.667	219.75	220.528	218.278	222.556	219.944	220.861	219.056	219.722	220.611	221.917	219.167	220.5	219.583	222	220.472	218.778	220.139	219.389	221.25	219.583	217.944	222.917	224.806	221.75	221.861	221.722	220.222	222.194	219.194	218.556	219.25	220.389	221.278	219.667	222.167	222.556	221.944	222.389	229.278	225.667	228.417
34	226.722	225.389	223.583	222.528	219.417	220	220.944	222.333	221.139	224.167	220.278	223.278	219.917	221.917	219.278	219.333	221.056	220.944	219.028	220.222	219.694	223.472	220.5	220.583	222.111	222.167	219.861	221.25	220.278	221.722	221.806	223.528	219.389	222.278	221.25	221.25	219.833	221.972	220	221.806	221	219.111	220.583	222.361	220.694	224.361	228.944	228.778	228.806
35	225.139	224.417	220.222	222.806	221.333	221.694	221.639	222.556	220.139	222.972	219.944	221.917	218.889	221.833	219.361	222.194	219.417	221.167	219.139	221.861	222.389	221.722	222.25	219.917	221.75	219.722	218.278	222.389	223.028	220.5	219.806	221.75	220.917	221.167	220.833	220.25	224.028	224.167	220.528	220.972	219.639	219.639	223.583	220.167	218.667	223.611	229.667	229.778	230.528
36	227.361	224.667	220.917	221.139	220.944	221.278	220.083	219.25	222.333	223.417	221.528	223.111	221.639	223.5	220.25	221.25	219.556	222.278	217.472	222.167	220.694	221.917	218.306	220.833	220.833	219.833	223.111	222.806	222.389	221.194	220.472	224.417	220.444	222.194	219.472	221.444	220.75	222.222	221.083	220.361	219.889	220.417	221.472	222.028	219.889	221	230.806	228.028	230.111
37	228.861	227.417	223.667	220.583	222.028	222.472	220.778	219.833	222.417	223.639	223.056	222.778	219.056	222.611	220.833	223.944	222.25	222.861	221.5	222.889	222.722	222.444	220.694	220.611	220.472	219.25	222.556	221.278	220.667	222.528	223.056	222	220.944	220.333	220.889	221.694	222.028	221.611	221.528	221.444	221.778	221.667	221.194	225.667	223.111	223.944	231.167	229.528	231.861
38	227.444	226.361	221.417	222.417	221.389	220.694	222.972	221.139	221.778	221.611	220.278	222.806	220.917	222.861	221.556	221.861	221.278	220.389	218.417	219.389	218.806	219.25	222.444	219.833	222.611	223.083	220.806	221.194	221.5	224.361	220.972	223.056	222.25	219.75	223.056	224.25	221.861	222.083	219.806	221.028	222.278	219.972	222.778	225.306	221.139	225.889	232.694	227.389	231.444
39	233.361	227.361	223.889	222.111	221.583	222.472	221.139	219	220.639	222.722	220.889	223.417	220.806	221.361	220.944	223.528	222.083	220.083	222.917	222.778	221.389	221.083	221.083	218.389	224.167	222.111	222.583	223.75	219.861	221.5	221.806	223.917	221.167	223.778	221.111	223.389	223.75	224.889	222.722	221.25	222.528	219.278	221.556	224.833	223.806	223	234.25	232.556	233.667
40	230.083	226.667	223.194	222.722	222.778	221.306	223.861	222.083	220.944	221.889	223.528	224.25	220.472	225.639	220.667	223.472	221.417	224.528	220.194	220.889	221.083	221.306	223.944	220.694	220.722	220.278	220.667	224.194	222.417	222.75	222.5	223.722	220.778	220	221.222	221.889	222.028	221.028	219.75	223.556	221.833	222.889	223.583	223.833	222.917	224.944	235.278	232.5	236.028
41	231	230.361	223.972	223.167	225.083	222.333	221.611	219.694	222.194	225.389	223.833	222.722	220.694	224.278	222.5	223.667	223.833	224.139	221.889	223.222	223.083	222.944	225.111	222.194	221.5	222.389	220.833	223.361	221.583	224.056	222.25	222.611	221.972	224.806	220.694	224.028	224.056	222.75	222.306	222.917	224.806	223.528	222.028	223.139	222.583	226.972	235.028	233.944	234.75
42	231.444	231.111	225.139	221.944	220.889	223.889	221.611	224.528	225.361	225.25	222.639	225.611	220.056	226.167	221.111	222.306	221.667	226.028	221.361	222.167	221.083	223.639	222.278	220.556	222.556	222.222	222.5	223.5	221.528	226.194	223.111	223.778	224.889	224.972	221.944	223.444	221.889	221.194	223.194	225.083	223.861	224	224	228.278	224.972	226.139	239.083	236	237.5
43	234.278	231.194	224.917	223.861	224.083	222.333	225.139	222.056	225.111	226.889	223.639	225.722	221.75	225.556	221.167	224.694	222.833	222	218.778	222.083	224.139	222.639	222.889	222.944	222.472	222.917	222.25	222.75	223.722	226.472	222.083	223.722	224.806	225.861	220.194	222.861	222.639	221.722	220.694	224.944	224.611	222.389	223	226.222	223.5	226.667	238.861	232.944	239.917
44	236.389	231.5	226.639	224.611	223.722	225.75	224.25	221.833	225.611	226.861	223.083	224.583	221.028	225.806	224.306	225.75	222.306	222.75	221.889	221.75	224.194	220.611	223.833	220.611	222.667	226.556	224.778	222.333	220.722	224.611	224.167	225.444	221.583	224.056	221.528	225.75	222.778	224.639	223.639	224.806	224	223.75	222.083	226.861	222.778	224.25	240.667	235.528	241
45	237.306	233.194	225.5	225.444	225.167	223.722	223.861	221.083	223.778	223.694	221.417	227.5	222.611	228.278	224.222	222.444	222.889	223.194	223.111	222.75	223.139	222.917	222.111	223.028	222.444	223.806	222.833	225.222	225.028	226.278	225.389	226.611	224.861	227.722	224.444	226.5	224.806	221.444	223.444	224.611	224.139	225.111	225.25	227.556	223.056	229.472	240	237.083	241.806
46	239.778	238.944	228.056	226.083	223.472	226.139	226.611	224.722	222.583	228.167	223.25	229.083	223.222	229.194	224.194	225.167	224.889	225.667	222.417	223.25	224.444	221.528	224.806	223.75	223.75	223.222	224.139	224.222	223.778	226	224.75	225.361	222.111	226.917	224.083	224.167	225.111	224.639	222.778	225.528	224.917	228.278	226.417	227.778	224.167	228.389	242.889	238.833	245.083
47	240.778	238.972	228.278	226.389	225.417	226.889	224.583	223.889	226.639	228.056	225.583	228.25	223.222	228.639	226.528	227.528	224.444	227.472	224.472	224.028	223.389	224.556	224.389	222.861	224.722	225.722	224.944	226.556	226.167	227.361	224.083	226.194	225.861	225.583	223.722	226.417	224.778	225.25	224.611	227.778	225.917	225.722	222.389	230.167	224.361	227.75	247.111	238.417	246.444
48	244.556	241.056	230.667	226.583	228.444	226.556	225.083	225.222	226.333	230.194	224.361	230.361	221.306	229.194	224.306	228.806	222.528	224.75	224.389	222.528	225.833	223.667	225.583	223.833	224.889	224.194	226.5	226.944	227.389	226.444	224.667	228.778	223.528	222.778	224.917	228.639	224.556	225.056	225.139	226.75	226.389	224.472	227.222	228.306	225.111	227.222	242.528	240.694	248.889
49	247.278	239.056	229.028	230.639	229.639	227.861	227.889	227.194	226.444	228.917	227.528	229.833	223.75	231.389	225.361	226.417	227.861	229.167	225.167	224.667	225.861	224.222	222.639	222.056	225.861	225.083	224.917	224.833	226.083	229.806	227.028	228.639	226.278	227.528	224.556	228.389	226.833	228.944	224.778	225.417	226.083	229.306	226.833	229.5	226.528	229.222	247.972	244.444	253.306
50	248.056	243.25	230.611	231.222	227	228.833	228.417	227.194	229.528	232.083	223.75	230.556	225.75	232.917	226.806	230.139	227.472	229.389	224.111	225	227.556	224.972	227.944	224.917	227.306	225.528	227.056	225.639	225.861	229.944	225.139	230.806	224.75	228.472	224.889	231.306	226.056	228.083	228.389	227.639	226.167	228.306	226.528	230.778	225.861	229.167	250.111	247.25	255.722
51	252.472	245.583	230.389	232.639	228.306	229.167	227.694	229.333	226.472	233	226.278	234.111	226.806	234.528	227	230.75	227.917	227.194	223.889	226.417	226.25	224.667	226.972	224.278	227.694	227.5	228.417	226.833	226.056	229.111	229.694	231.528	226.722	230.222	223.278	229.75	227.361	229.472	226.917	225.833	227.889	229.583	229.111	233.111	225.444	233.611	253.806	247.75	254.083
52	250.694	245.472	232.389	233	228.556	228.028	228.75	227.639	229.472	234.111	226.944	234.444	225.056	230.472	229.5	231.389	228.944	229.972	227.75	230.083	227.833	226.778	227.25	226.417	226.306	226.667	230.278	228.167	227.806	230.583	228.861	234.361	226.611	228.5	227.972	231.917	228.139	228.139	226.944	230.083	228.083	230.333	230.417	234.528	228.361	231.583	256.889	249.806	261
53	257.528	251.194	236.778	231.75	231.972	229.389	228.5	230.639	229.722	235.444	228.417	233.667	228.361	233.639	228.278	233.944	229.861	231.75	223.75	227.333	227.722	228.611	227.5	226.694	234.556	228.583	228.25	227.028	228.944	232.917	230.778	235.833	226.806	230.306	227.639	235.028	228.306	228.111	227.917	231.389	229.611	228.556	230.611	236.639	230.111	231.75	258.111	250.611	264.694
54	258.222	255.194	236.056	232.778	232.639	230.75	232.917	231.472	232.5	237.083	228.972	235.25	228.917	235.306	228.778	232.694	231.333	233.194	228.306	228.444	229.583	228.028	229.694	227.944	232.139	229.667	233.028	229.611	231.528	234.194	232.556	235.528	229.528	232.889	228.056	230.472	231.278	231.083	230.833	233.111	230.028	231.667	229.972	238.333	230.389	234.333	261.472	252.694	269.5
55	262.389	256.333	239.556	236.722	237.306	233.083	234.833	234.444	233.444	237.444	229.889	238.917	226.778	238.278	231.611	236.694	232.944	233.694	230.5	233.444	228.528	230.722	230.361	230.278	230.889	229.444	231.833	229.889	232.722	235.083	232.583	235.722	232.694	235.25	230.611	237.417	233.361	233.5	229.306	234.417	233.917	234.722	234.028	237.472	234	240.278	267.111	261.417	274.917
56	267.944	258.972	241.444	236.417	236.917	234.278	237.611	234.306	235.833	238.556	231.528	239.278	228.889	237.472	234.444	239.194	234.306	236.667	229.944	233	234.472	232.389	235.667	234.444	232.417	231.139	233.806	234.306	233.944	238.583	236.25	238.667	232.333	239.417	233.194	237.306	235.556	232.889	230.111	236.556	234.833	234.639	234.333	239.167	234.667	242.694	271.444	262.861	283.028
57	272.889	264.694	244.694	239.861	235.694	237.278	236.944	237.472	234.25	239.444	233.722	241.444	231.306	244.944	236.556	241.167	235.389	240.139	232.611	234.361	235.889	234.083	235.694	233.861	238.722	233.194	235.806	235.722	235.25	240.639	234.5	242.278	232.639	236.056	234.583	240.444	236.528	237.5	232.139	239.833	237.75	236.25	236.639	242.25	236.333	241.944	277.361	267.056	286.472
58	276.25	269	246.75	245.139	243.5	239.583	236.75	238.639	240.778	247.417	234.361	245.25	232.722	245.694	237.028	242.556	239.944	240.972	237.611	239.861	237	238.972	237.833	235.111	240.361	238.361	239.25	236.778	238.833	241.167	243.917	244.167	237.556	241.056	236.306	243.444	237.444	237.25	238.25	241.639	241.25	241.639	238.083	245.056	238.5	245.5	283.556	274.917	298.25
59	281.444	273.444	251.806	250.056	242.944	241.556	239.5	238	240.75	252.389	238.944	251.833	233.75	251.167	240.722	244.472	242.528	244.083	238.5	239.361	239.333	238.583	240.444	237.389	237.528	237.778	240.861	239.361	241.611	243.917	240.306	247.833	240.639	242.722	237.472	245.917	241.833	243.667	237.806	246.083	242.861	246	242.444	249.556	241.833	249.611	289.583	275.556	302.167
60	287.028	276.75	252.944	251.056	247.222	245.111	242.083	246.222	241.833	247.444	239.028	250.417	234.972	248.194	239.944	245.722	242.278	248.25	239.361	239.278	243.583	242.306	245	240.194	241.583	240.333	243.75	242.528	244.083	248.833	244.417	252.917	239.25	246.583	240.111	247.472	243.972	244.028	242.444	244.5	246.194	242.5	244.611	251.806	244.083	248.889	289.111	280.139	311.306
61	300.278	284.639	258.639	257.722	252.556	249.528	246.472	246.75	249.083	258.028	243.917	257.694	239.333	255.528	246.139	251.417	245.806	252.167	246.333	246.694	245.583	244.833	246.889	244.861	249.083	242.667	250.083	245.167	247.333	251.194	249.972	255.306	243.694	247.361	246.056	249.389	245.111	248.833	244.056	253.306	252.639	247.389	248.833	258.028	248.083	256.306	297.139	289.889	323.333
62	308.778	295.083	260.278	259.083	253.583	254.611	252.472	250.583	251.556	258.139	245.806	258.75	242.944	264	247.111	257.361	253.889	253.167	244.889	248.333	248.639	245.528	249.028	248.278	250.389	247.083	248.667	252.25	253.333	251.556	253.944	258.806	245.833	252.889	246.417	255.389	250.056	251.056	247.528	253.944	254.278	251.194	252.972	262.528	250.278	258.417	305.194	296.167	330.222
63	316.528	301.694	266.056	264.222	256.111	255.167	256.389	251.222	255.861	263.556	249.472	263.556	245.528	263.694	251.083	257.778	252.167	254.778	249.639	252.139	254.083	251.556	251.972	249.806	253	248.667	252.167	252.361	251.889	257.306	256.389	261.056	250.278	254.694	249.556	258.306	251.361	253.028	252.389	256.222	256.861	255.389	255.639	267.444	254.667	260.139	313.333	305.556	339
64	324.889	306.028	272.694	269.278	263.889	260.167	259.306	261.444	257.639	270.861	255.639	268.806	249	268.028	257.694	263.556	258.778	264.083	254.833	255.667	257.833	253.306	259.528	254.139	262.139	255.639	260.056	258.472	260.778	264.167	260.778	268.306	255.778	261.972	256.139	265.667	259.528	258.694	257.028	260.694	261.889	260.472	259.833	271.694	261.278	267.861	327.472	314	354.972
65	334.028	320.389	276.361	275.917	269.222	265.472	264.472	263.222	263.778	270.639	256.389	276.389	251.139	272.889	260.194	268.083	262.389	264.806	256.944	263.639	260.028	260.222	258.333	257.722	263.611	262.778	265.444	262.917	261.444	268.417	264.639	271.833	257.056	266.444	258.833	271.111	261.389	261.333	259.833	265.917	263.25	263.306	263.056	274.444	265.583	273.917	337.167	320.778	360.25
66	335.639	317.111	273.556	271.889	269.472	261.889	256.972	258.833	260.361	267.25	253.528	269.611	246.833	271.639	257.806	266.111	259.444	259.667	255.444	257.972	256.417	252.083	257.306	250.75	260.056	251.056	259.639	254.444	255.444	264.778	263.944	269.139	254.639	262.667	252.361	267.722	257.861	261.583	253.639	261.25	266.389	257.611	261.222	272.528	265.028	270.417	335.917	322.056	362.083
67	348.75	327.861	282.444	277.917	270.917	267.972	262.222	262.944	260.361	279.611	263.694	276.861	254.056	276.222	260.472	272.389	264.944	267.806	258.694	260.222	264.944	254.944	260.611	256.889	264.25	255.722	260.111	261.306	263.667	269.889	268.111	272.75	260.556	264.444	258.889	268.861	261.806	263.972	256.556	268.528	266.917	267.722	265.667	281.861	266.222	276.583	344.472	329.111	374.722
68	366.444	345.667	290.75	287.944	280.889	277.75	280.056	275.639	275.917	285.25	266.278	290.778	259.694	289.389	272.389	281.361	277.444	279.972	270.389	271.944	272.583	266.278	272.944	265.75	275.722	270.917	276.306	273.361	277.5	280.611	280.806	283.972	269.111	278	268.556	281.556	273.722	274.833	273.111	278.722	278.806	272.861	279.556	289.083	278.278	285.194	362.25	343.528	398.139
69	374.583	350.361	298.889	295	289.333	287.278	283.778	283.694	281.667	294.5	270.083	293.972	265.333	294.167	279.944	286.833	280.75	286.111	274.056	277.333	278.25	271.889	281.167	273.417	277.639	271.139	281.083	276.306	276.722	287.111	284.944	289.5	275.361	284.806	274.167	287.639	281.056	278.778	274.528	282.889	282.778	283.444	281.472	300.306	278.083	294.944	371.611	353.889	412.639
70	384.722	356.028	298.083	297.75	291.222	287.583	284.833	285.028	283.361	296.278	274.083	296.028	269.111	295.306	277.583	288.833	281.75	287.444	277.889	278.417	275.361	271.694	274.667	270.722	285.111	273.528	283.417	280.167	279.639	291.222	288.806	293	273.972	286.083	275.778	286.583	281.556	279.417	273.944	286.361	290.5	284.083	285.417	298.139	284.056	289.861	379.306	363.639	420.833
71	391.694	369.028	304.889	303.389	294.056	291	283.583	283.083	284.667	304.111	276.583	300.139	266.694	301.528	282.25	291.917	288.361	288.25	277.528	282.222	278.389	276.194	279.333	275.611	287.806	275.75	283.972	283.472	284.361	295.889	287.806	298.889	275.917	289.472	276	290.75	283.833	281.583	277.028	286.722	292.111	286.417	289.194	308.444	290	296.333	389.806	367.75	428.222
72	409.083	380.972	318.056	313.444	305.333	302.583	295.389	297.083	297.556	308.889	288.639	310.5	271.944	310.083	291.833	303.528	295.806	298.444	287.306	291.694	288.694	282.833	290.472	284.361	299.389	284.917	295.444	292.111	296.444	308.75	301.806	307.972	287.889	296.083	286.944	301.389	293.389	292.5	284.333	301.583	301.583	293.111	296.472	316.778	297.833	308.944	405.528	381.361	449.028
73	424.139	400.139	335.778	330.306	312.806	311.222	304.056	305.833	302.5	321.972	297.139	322.944	285.972	323.583	302.694	313.861	310.583	308.306	297.056	300.444	299.111	297.222	300.333	294.778	308.75	292.778	305.778	300.5	303.806	318.417	311.833	320.028	299.528	306.167	296.833	309.306	306.528	302.444	299.861	312.972	313.361	308.778	310.639	329.444	309.361	321.583	424.694	398.417	467.528
74	440.444	409.417	339.167	334.889	323	325.5	307.806	310.806	309.833	326.917	299.278	330.75	286.583	327.472	307.111	320.778	309.25	315.694	300.389	305.111	302.028	299.694	306.278	297.917	308.806	300.111	310.028	306.778	307.278	322.778	314.306	323.75	299.056	310.361	302.389	317.139	307.222	305.722	303.556	315.139	315.25	309.306	315.5	338.417	312.75	331.361	437.028	410.694	482.389
75	443.667	417.944	344.306	342.417	331.194	324.556	313.611	313.833	311.889	329.556	300.722	331.194	289.944	331.472	309.194	327.583	312.694	317.528	302.639	310.972	309.028	305.694	307.972	304.444	317.917	303.333	317.028	307.111	311.861	325.917	323.472	328.972	307.806	320.583	308.194	320.528	316.472	310.333	307.639	320.278	323.75	313.833	320.806	341.417	322.111	330.194	441.056	421	494.944
76	467.333	432.722	354.083	355.167	343.5	335.167	321.889	325.111	323.75	337.028	312.278	344.722	299.944	346.028	321.667	338.556	325.528	328.528	314.194	324	322.361	312.556	318.194	314.889	326.306	316.028	322.75	322.556	322.139	335.194	335.889	341.75	319.806	327.167	313.139	333.583	320.361	320	321.111	328.444	333.75	327.722	330.861	356.278	334.111	343.278	458.194	432.694	506.222
77	481	454.917	369.861	362.5	351.528	350.611	335.194	332.083	334.306	348.944	321.389	358.417	308.861	357.083	330.278	347.639	334.611	337.972	321.806	328.417	327.611	323.861	326.028	320.861	336.611	319.167	334.972	333.444	337.667	353.028	347.056	352.806	323.556	340.028	322.972	346.083	331.361	330.167	330.778	336.722	341.917	336.194	342.5	363.722	338.056	350.833	473.722	451.139	531.333
78	494.25	461.5	376.611	373	355.972	354.444	337.194	339.389	341.25	358.639	330.306	361.083	312.556	365.333	335.833	355.917	343.222	347.333	323.167	339.75	329.639	329.694	335.694	326.278	343.417	328.806	339.889	333.75	339.639	358	355.556	362.306	331.417	342.444	334.25	353.528	344.306	336.694	332.889	351.833	354.028	346.306	346.361	375.917	348.694	363.889	488.861	464.167	545.722
79	510.667	470.222	385.972	377.361	368.944	357.611	343.389	344.417	344.306	368.389	329.25	367.917	318.889	369.417	342	363.111	349.25	356.611	332.472	339.806	334.389	333.417	342.278	330.667	349.194	331.139	349.444	341.417	349.139	361.722	357.583	365.306	335.028	354.333	336	358.444	348.056	340.167	339.194	350.889	362.944	349.139	353.056	382.278	357.889	365.222	501.472	467.75	557.444
80	529.306	488.694	396.306	395.694	376.694	377.417	356.528	360.722	356.639	377.444	346.5	378.972	326.333	384.444	354.778	372.5	360.444	362.333	341.667	350.556	343.833	339.889	348.167	343.583	354.917	341.75	354.667	350.111	358.333	375.75	364.056	380.722	346.306	363.611	350.972	371	355.361	351	349.667	362.778	369.583	363.833	364	400.139	365.472	376.361	513.944	487.583	577.611
81	547.639	504.722	408.861	408	388.583	386.917	367.139	367.25	364.306	386.111	357.972	389.722	331.806	395.611	367.389	386.944	369.167	376.306	351.917	367.528	361.722	353.444	360.056	355.472	374.25	358.556	368.722	365.806	364.917	387.278	380.111	390.639	355.25	373.944	355.333	380.583	368.639	365	364.528	381.861	381.778	369.833	376.139	413.833	377.917	392.444	533.667	502.167	591.944
82	565.25	518.389	421.75	417.556	399.278	394.75	374.917	374.556	379.25	397.917	362.806	400.889	342.667	403.278	374.722	397.056	383.778	384.528	358.722	375.75	372.028	364.139	372.389	363.639	382.222	365.917	379.583	375.444	376.278	403.5	394.583	408.667	366.028	381.278	372.028	392.889	376.528	372.278	369.167	384.333	392.111	380.083	386.278	419.583	391.694	402.5	548.111	512.25	611.611
83	580.139	542.444	441.806	437.861	419.583	414.167	388.667	391.917	396.778	413.611	380.167	420.778	361.833	416.861	387.194	415.722	399.889	398.639	375.417	385.167	388.694	382.833	385.361	374.472	389.806	380.861	394.222	390.056	392.5	420.556	411.028	421.333	375.861	400.778	388.722	411.806	393.278	385.972	388.083	404.194	405.611	399.778	402.111	442.472	409.556	419.417	567.222	532.639	633.389
84	594.139	549.278	447.917	437.611	421.028	415.472	394.222	393.222	397.528	414.306	381.722	414.278	359.639	423.333	392.25	418.361	404.972	404.389	375.778	388.222	385.667	384.083	388.611	381	400.111	380.583	401.917	386	395.75	421.111	411.611	424.222	386.889	406.25	388.972	414.194	399.472	392.278	397.944	406.417	411.278	407.111	408.444	445.028	409.917	420.111	585.333	540.139	637.75
85	598.25	547.667	450.944	438.944	418.194	415	387.833	391.75	396.028	411.917	381.583	416.25	360.222	422.389	392.5	418.778	406.694	397.444	373.25	390.889	388.194	381.472	386.694	380.222	400.306	382.028	394.083	391.194	388.5	416.417	416.278	426.056	380.778	399.333	385.028	410.444	402.167	388.583	394.75	405.278	414.806	405.667	402.278	447.722	413.472	425.083	577.583	547.306	652.222
86	631.028	580.056	481.417	470.444	449.389	444.278	414.611	417.694	422.611	443.306	402.861	440.278	385.417	444.972	418.528	441.222	428.861	420.417	396.25	412.972	415.333	405.472	406.194	399.75	420.778	405.944	416.611	413.778	411.389	447.278	439.944	455.25	405.944	421.972	412.056	435.639	430.25	415.944	415.278	434.361	439.611	431.5	430.75	476.75	437.361	447.5	607.917	577.75	682.889
87	648.528	601.722	493.806	479.222	456.944	454.528	428.306	429.333	434.944	454.278	415.111	448.611	395.417	456.5	422.722	459.639	445.278	434.167	402.028	425.278	426.111	417.722	426.167	410.694	435.278	413.083	432.306	427.139	425.806	468.417	445.5	466.972	416.028	436.5	428.056	450.694	439.167	426	429.222	449.333	452.528	445.833	440.5	484.583	452.417	468.583	622.278	595.222	694.222
88	658.5	605.083	510.611	504.306	469.944	470.222	437.667	439.5	451.417	465.25	426	465.194	407.528	467.389	432.417	470.444	453.694	449.111	421.556	439.694	439.139	430.222	436.444	420.694	443.333	430	446.083	434.25	437.639	479.083	464.611	479.306	420.806	445.972	434.639	461.917	450.528	441.472	444.028	457.611	462.167	462.194	449.528	503.639	465.278	473.639	646.833	608.222	723.083
89	673.583	616.5	515.444	502.694	474.417	468.111	435.667	442.75	455.083	465.889	426.444	467.25	402.361	468.806	434.556	466.639	457.306	445.389	420.222	437.861	437.944	428.167	434.722	425.5	448.333	436.972	455.222	435.556	439.278	483.722	463.917	483.778	426.028	449.167	436.056	465.667	455.25	441	445.917	459.111	472.583	458.222	461.444	509.861	470.611	471.222	659	625.389	733.972
90	675.111	614.139	516.528	501.694	485.889	474.194	435.556	438.222	453.75	463.167	430.278	468.056	405.472	471.722	439.278	475.417	460	445.972	420.806	440.25	434.611	430.5	436.417	422.528	443.306	426.806	445.722	435.861	437.222	489.083	469.389	486.028	422.389	449.194	431.667	468	455.222	442.278	437.389	460.083	472.778	467.417	457.083	511.944	472.667	477.25	659.833	615.028	749.889
91	701.278	637.917	537.917	527.75	508.444	496.778	459.278	459.444	478.028	488.556	447.722	493.861	424.639	493.639	463.361	492.444	480.861	468.667	441.583	458.611	463	444.944	457.528	445.972	471.75	446.083	467.722	464.639	461.361	509.361	489.083	509.5	441.556	471.861	462.389	484.111	475.694	461.889	471.778	483.833	495.056	484.389	481.333	537.083	497.361	503.556	686.111	645.833	770.083
92	724.611	661.333	558.5	544.472	522.472	512.111	475.028	484.944	495.917	504.917	464.694	508.056	445.972	502.722	478.167	517.694	498.639	478.028	453.806	477.361	478.139	466.111	475.611	461.556	491.139	468.833	485.472	478.306	472.583	527.972	509.583	529.917	459.667	487.833	473.194	509.611	499.056	481.917	485.833	502.472	509.917	507.389	495.917	562.333	515	529.361	707.5	671.583	791.778
93	735.556	675.333	578.472	562.472	535.75	525.944	490.972	490.111	504.472	520.278	474.917	516.083	454.833	519.611	485.444	531.333	506.889	495.917	472.611	485.333	490.778	477.278	491.528	477.111	493.806	478.333	495.667	496.639	485.528	549.611	518.917	540.361	466.111	504.611	488.083	515.611	513	490.361	497	516.556	528.028	512.444	510.056	574.444	534.139	538.028	725.861	685.889	817.694
94	755.667	696.111	590.417	577.917	558.694	549.75	505.333	503.139	527.056	531.361	496.056	539.806	472.639	533.556	503.417	544.389	528.972	507.167	486.139	499.639	510.222	498.222	504.25	489.528	520.139	496.028	513.889	510.556	497	570.806	539.944	567.667	480.194	518	503.5	532.861	534.639	505.278	519.083	536.139	543.278	525.528	534.222	594.25	550.056	560.111	739.944	711.667	837.139
95	776.417	712.333	609.722	603.528	567.917	562.639	518.556	524.222	536.806	544.333	509.778	541.306	485.222	544.889	523.306	561.083	536.806	523.083	498.444	521.25	523.333	510.639	522.111	503.194	531.167	505.833	528.25	521.889	513.75	589.833	554.611	577.917	495.056	531.5	520.528	549.917	547.611	527.306	538.833	544.972	554.611	548	540.611	604.167	567.389	567.167	756.444	726.861	850.833
96	777.778	710.667	618.556	605.306	572.194	571.333	515.361	520.611	546.028	548.25	500.917	553.444	494.333	542.694	521.444	562.083	550.306	530	500.75	517.889	528.889	518.778	527.75	501.917	537.778	511.333	530.917	526.778	519.722	595.583	559.889	581.417	497.361	536.444	523.056	557.667	555	538.556	538	547.444	565.611	544.694	548.056	611.917	570.944	574.25	767.306	737.667	861.083
97	788.472	721.833	632.194	627.861	589.444	586.083	536.528	535.083	557.694	572.083	519.389	565.861	505.083	555.417	544.25	574.278	558.056	540.472	517.75	529.944	546	521.917	539.944	522.028	553.75	531.472	542.278	543.944	529.944	618.944	579.444	599.917	509.111	553.722	544.389	568.806	576.361	552.5	561.278	570.694	584.944	564.861	561.889	635.611	590.472	596.944	781.583	754.556	888.806
98	798.333	744.111	640.75	641.194	599.278	589.278	543.417	549.472	569.333	575.361	527.306	570.056	515.833	570.083	549.972	588.278	569.861	547.167	525.806	541.972	554.139	534.389	553.972	524.417	564.389	537.111	556.389	558.528	541.944	628.611	580.333	609.25	523.556	561.278	554.861	579.611	584.583	565.139	570.611	572.694	594.611	583.917	574.056	639.611	602.75	609.139	807.583	769.056	901.583
99	819.111	746.583	661.417	652.583	608.194	605.972	549.806	556.833	584.25	584.889	540.361	579.833	527.444	579.944	561.278	599.333	578.944	562.917	530.75	549.167	567.444	544.639	559.222	534.778	571.972	547.389	565.417	568.944	552.222	642.306	601.556	624.056	529.972	573.528	566.056	590.778	597.528	576.611	579.972	587.583	607.444	587.222	588.444	658.444	618.639	617.028	810.944	769.833	914.722
100	833	775.028	678.889	676.639	635.611	629.278	575.25	577.889	608.583	611.25	556.639	601.611	550.472	601.167	584.222	621.778	598.056	577.889	553.556	571.194	583.5	571.472	589.111	567.389	596.806	566.694	587.694	594.306	578.611	668.75	622.306	647.972	548.833	596.472	587.111	608.278	623.667	602.833	601.611	613.806	627.917	611.167	610.25	681.778	642.667	648.556	829.528	794.167	946.111
101	854.361	789.222	704.75	707.917	654.528	649.833	595.917	596.278	629.028	638.417	585.556	617.556	567.556	624.417	602.111	647.5	628.5	604.556	579.639	600.444	615.917	593.778	608.417	592.194	629.806	590.583	612.583	618.889	600.889	699.694	651.833	675.5	576.722	618.778	620.944	638.056	642.75	620.111	640.667	638.278	658.028	635.944	632.222	711	669.694	667	856.25	825.806	961.194
102	875.417	797.278	712.194	713.833	672.306	664.583	598.583	607.778	641.472	636.972	594.389	630.417	583.444	635.306	613.25	652.722	636.75	615.5	593.639	603.528	620.444	599.861	615.444	598.917	629.889	594.278	621.444	632.139	619.444	705.972	659.389	686.778	584.861	629.861	628.833	634.278	654.25	635.139	639.278	639.528	669.111	648.194	646.944	714.917	674.278	676.083	874.639	837.639	972.472
103	881.722	809.278	727.167	726.667	681.306	676.75	617.5	626.056	656.861	659.528	605.472	645.056	598.75	650.167	624.194	668.778	654.917	631.306	597.444	612.083	641.5	621.583	637.083	618.278	650.472	615.667	639.111	636.167	627.861	727.722	680.472	708.25	598.972	644.306	642.889	659.667	669.056	653.417	659.528	661.694	687.917	669.139	658.167	735.278	700.611	695.833	889.694	853.972	994.222
104	918.472	849.583	768.167	762.556	722.806	718.472	652.944	661.833	693.917	694.694	647.528	679.861	636.111	693.528	664.333	711.639	688.056	667.611	641.417	656.361	674.111	667.806	675.833	656.583	690.917	664.444	670.639	683.361	664.389	766.111	721.5	750.167	629.75	680.694	682	696.639	712.583	696.139	694.056	705.389	727.056	705.361	697.139	773.056	735.194	734.556	924.667	893.806	1026.67
105	906.444	830.639	751.028	744.833	705.361	704.25	642.583	655.889	683.056	678.972	630.472	662.833	619.694	670.194	654.583	695.972	684.389	654.75	629.694	645.639	665.139	656.5	665.194	640.25	674.028	645.75	673.389	670.667	656.056	752.444	707.056	738.806	623.028	670.639	669.778	681.778	697.361	679.333	687.472	689.083	717.306	697.056	674.056	761.583	721.694	717.278	918.694	874.5	1019.64
106	925.306	836.417	769.194	769.417	715.194	720.833	660.333	665.639	706.833	703.361	655.444	674.111	642.444	690.639	671	713.639	692.222	673.556	644.194	660.861	682.806	675.139	680.361	650.722	695.917	663.25	676.167	684.778	676.444	774.528	725.444	755.056	643.083	681.806	695	703.306	712.944	699.722	707.278	701.389	749.556	711.028	699.222	774.111	742.389	731.278	929.028	898.722	1034.64
107	984.528	907.417	833.111	838.306	787.25	787.25	720.722	726.694	775.667	758.472	724.167	744.889	708.889	752.111	736.806	784.778	762.806	739.167	697.833	718.972	748.472	736.417	743.056	728.556	760.639	731.222	746.25	760.806	731.306	840.694	789.028	817.056	701.861	752.444	759.722	759	781.083	763.222	771.889	760.333	799.444	782.083	758.333	842.611	810.028	806.222	993.694	967.25	1088.64
108	968.222	878.361	820.25	815.972	764.75	757.278	704.194	702.167	750.667	752.167	700.583	714.833	691.333	733.472	715.194	763.806	745.472	725.722	687.583	699.167	724.778	717.056	727.056	695.75	749.5	715.583	726.639	734.139	713.694	826.111	780.222	805.111	680.639	722.306	740.111	748.056	760.639	746.389	755.472	752.194	785.556	767.667	744.5	829.694	789.861	772.194	975.083	935.361	1078.97
109	978.278	891.75	824.5	826.083	773.833	776.278	701.583	716.361	754.806	750.889	713.444	721.444	699.778	741.333	720.194	769.639	755.5	737.639	689.833	712.194	732.667	729.111	737.861	716.444	752.111	718.722	740.556	741.722	723.083	837.25	777.361	811.944	693.25	744.444	751.333	752.917	777.861	752.139	757.222	756.278	791.556	771.25	752.444	834.583	796.333	786.111	986.806	942.944	1092.33
110	973.472	897.139	831.917	829.306	768.222	780.222	718.806	719.111	763.639	763.111	723.75	742.972	709.944	742.306	727.444	782.111	761.472	736.028	700.111	719.917	756.333	742.556	746.139	719.528	777.417	734.333	742.472	752.861	737.306	843.139	803.444	823.333	706.556	753.222	758.25	755.778	788.222	767.75	774.75	762.167	803.194	790.139	770.583	842.639	803.167	790.472	984.306	957.889	1100.61
111	1006.69	920.667	850.611	857.667	801.083	801.806	738.667	750.944	791.722	780.639	744.389	755.333	729.167	765.361	749.167	804.417	784.944	771.861	725.833	737.278	777.417	761.194	771.833	749.194	795	761.917	773.806	783.111	764.417	870.694	816.194	848.917	724.167	778.083	789.417	783.972	810.889	804.389	796.611	787.889	835.667	815.194	788	868.333	832.861	827.472	1006.06	978.361	1121.39
112	1005.53	911.389	852.306	842.361	802.361	801.861	740.5	744	792.389	779.333	743.333	756.083	732.139	764.389	755.333	803.278	790.583	770.028	734.444	740.111	776.222	760.5	775.222	739.806	797.139	761.028	768.917	787.333	768.111	865.917	825.722	844.833	739.167	769.25	792.278	789.667	817.611	797.444	802.306	797.611	829.5	822.556	791.722	872.222	827.806	821.444	1017.72	986.139	1125.64
113	1016.56	930.194	878.806	882.861	824.083	817.472	756.278	763.833	805.028	800.694	765.833	776.444	755.389	778.361	776.361	825.194	816.694	783.444	744.667	761.75	803.083	788.556	800.083	769.472	816.806	785.75	796.194	800.444	781.861	893.861	844.75	865.917	757.417	801.361	813.667	808.639	838.972	818.861	823.583	815.806	857.722	838.111	808.972	891.167	847.222	851.444	1035.17	1002.89	1149.58
114	1026.42	930.889	876.667	877.556	824.556	818.778	764.222	770.444	812.694	810.833	774.333	778.056	758.5	785.194	770.833	822.833	821.556	802.083	754.861	760.361	821.806	787.417	799	770.306	833.417	794.667	800.778	811.944	797.5	899.25	858.167	871.944	765.528	811.472	822.833	813.222	849.778	830.222	828.361	820.778	868.306	852.861	820.833	895.361	862.111	842.861	1027.5	1018.14	1145.58
115	1023.5	937.083	889.306	887.806	838.889	834.139	772.778	783.694	821.528	812.889	785.083	793.028	775.694	793.111	793.306	831.639	832.278	792.417	768.194	770.444	815.556	810.583	816.278	780.083	833	805.444	817.694	819.083	812.361	907.861	869.611	889.139	778.222	823.25	826.972	823.944	858.056	835.444	837.444	831.25	868.806	859.722	836.417	912.111	857.861	856.972	1043.86	1018.31	1154.53
116	1061.92	952.611	910.083	916.75	869.111	866.667	796	809.25	852.694	842.778	808.5	815.333	807.5	827	822.472	866.583	849.028	835.833	790.056	798.972	853.139	830.583	844.222	811.056	876.944	835.222	848.75	855.833	836.861	940.806	901.75	923.889	806.417	855.056	867.056	852.861	882.75	869.417	872.861	861.528	902.25	889.139	856.444	933.639	895.444	892.111	1079.89	1046.67	1186.06
117	1065.08	964.194	914.722	921.139	864.083	861.111	796.667	812.889	859.139	838.972	814.306	819.444	806.5	820.472	821.167	867.694	865.75	830.972	791.639	807.944	853.222	841.083	845.889	820.778	871.972	838.278	855.667	860.806	834.083	944.472	898.444	919.111	816.861	857.944	864.722	857.944	887.444	873.111	878.167	870.667	901.639	898.611	862.5	946.111	898.333	889.611	1079.67	1053.31	1183.42
118	1077.53	979.111	935.5	944.583	885.333	889.611	819.028	834.528	885.917	865.472	831.722	836.806	838.056	839.944	838.972	884.194	883.389	856.472	808.639	820.389	881.528	866.278	868.861	844.389	897.167	858.75	876.667	885.139	858.75	958.306	928.417	938.667	841.778	877.222	884.278	882.167	912.333	893.222	891.556	896.25	926.528	916.583	891.944	969.694	911.222	906.194	1097.56	1061.39	1205.81
119	1084.92	984.694	945.361	943.972	886.944	892.222	823.667	840.75	884.389	867.722	844.611	846.306	841.917	849	847.167	904.111	891.611	871.889	829.167	837.833	884.944	880.472	879.417	858.806	915.056	877.889	885.5	897.972	887.5	968.111	939.056	955.889	845.056	892.556	900.472	897.056	925.25	903.75	913.694	892.75	941.278	929.056	895	979.667	932.278	923.194	1099	1071.36	1228.28
120	1088.92	988	932.5	944.917	882.667	891.111	821.889	847.444	886.111	866.583	841.167	841.361	845.028	853.889	849.25	893.361	899.556	863.194	824.889	837.889	894.583	876.861	879.306	854.833	913.694	869.083	884.306	898.528	866.083	975.444	938.639	958.944	843.028	892.778	894.944	892.472	915.556	897.278	910.056	886.083	931.417	926.389	893.556	981.278	926.917	922.556	1095.53	1069.56	1214.17
121	1098.19	997.472	971.028	972.25	912.861	918.694	848.389	872.75	907.778	895.694	870.083	865.944	872.222	873.278	870.694	920.194	915.194	893.861	849	856.306	913.083	904.417	910.667	876.444	927	905.917	911.028	912.917	900.167	992.528	961.361	973.139	878.111	917.75	922	926.972	944.111	931.667	934.333	932.889	959.556	951.194	932.722	1004.86	954.833	945.111	1114.75	1101.33	1232.58
122	1112.78	1019.11	981.833	985.333	926.583	921.278	854.917	883.444	923	901.944	873.833	883.806	889.889	880.861	888.333	922.139	918.833	904.444	856.944	875.028	926.917	924.972	921.611	895.333	949.972	919.778	928.222	945.806	914	1004	972.889	996.778	899.389	940.722	935.528	934.361	957.028	947.5	943.583	933.667	980.917	968.444	952	1017.03	963.361	962.472	1128.28	1107.83	1264.61
123	1137.97	1032.72	997.306	1011.5	952.083	947.972	886.944	905.556	941.694	929.833	905.5	896.111	907.75	906.667	909.667	955.611	947.667	925.389	879.639	893.833	945.444	940.75	938.833	918.833	969.833	940.694	953	960.472	935.917	1025.44	1003.69	1011.36	911.333	955.722	959.306	966.361	983.417	970.222	976.056	965.944	1004.83	999.278	976.889	1040.17	989.694	984.778	1155.69	1138.86	1276.5
124	1166.97	1060.17	1034.92	1037.69	978.139	976.667	917.639	935.306	981.972	962.806	932.028	924.75	942.417	944	942.639	990.056	987.75	957.472	908.972	921.25	981.639	980.556	972.194	952.444	1005.69	966.417	985.667	988.306	969.528	1060.03	1034.61	1050.58	951.25	993.139	997	993.694	1010.89	988.472	999.194	997.25	1026.31	1027.19	996.361	1062.72	1015.36	1024.75	1186.42	1163.69	1301.75
125	1175.42	1074.39	1031.81	1049.75	985.611	977.917	914.139	936.056	974.722	968.194	935.167	925.722	958.25	940.028	950.806	989.694	989.222	966.556	924.056	937.222	992.694	987.056	980.278	966.278	1022.67	978.639	988.667	1004.83	985.361	1072.28	1037.03	1056.44	966.806	1001.97	996.583	1006.53	1030.28	1002.81	1013.28	1014.17	1043	1030.25	1009.36	1080.72	1034	1030.5	1198.5	1170.92	1317.97
126	1160.69	1056.97	1038.47	1041.78	972.222	985.917	909.028	938.778	980.778	959.528	946.75	914.167	936.722	949.167	948.306	985.306	977.278	963.611	917.222	928.056	988.5	983	975.75	954.139	1006.39	981.917	989.167	995.111	973.222	1058.61	1038.53	1064.36	961.5	992.389	989	1010.61	1008.14	1004.58	1014.47	998.75	1040.11	1027.89	1000.97	1069.42	1014.25	1034.5	1177.64	1174.36	1314.06
127	1178.5	1067.81	1035.67	1066.5	991.861	983.778	919.306	951.306	987.333	977.139	948.472	936.556	950.667	951.583	954.694	993.528	991.806	979.917	931.167	940.861	1007.06	994.167	989.556	975.167	1014.94	991.722	1002.11	1009.72	992.722	1071.31	1056.08	1067.33	971.75	999.25	1018.28	1015.08	1037.17	1005.28	1020.11	1019.47	1046.75	1037.06	1007.56	1086.47	1030.53	1040.14	1187.64	1173.94	1315.58
128	1171.36	1069.56	1043.94	1048.58	988	982.583	911.306	948.417	994.278	967.306	948.5	932.694	962.111	942.639	951.278	985.778	995.111	979.944	925.833	930.778	1008.14	991.583	996.917	971.611	1023.72	997.333	991.917	1007.67	982.389	1076.28	1046.89	1066	976.528	1006.28	1008.17	1019.83	1032.47	1015.58	1021.39	1022.31	1047.97	1034.56	1009.19	1088.06	1030.19	1035.86	1195.83	1166.83	1317.67
129	1196.31	1093	1065.42	1092.78	1011.33	1014.19	949.111	976.778	1014.72	996.556	978.806	954.25	990.75	972.778	980.306	1020.58	1020.06	1005.22	945.278	963.278	1016.89	1021.06	1019.19	999.667	1047.19	1012.94	1022.61	1045.67	1019.69	1090.5	1076.14	1100.64	992.028	1028.56	1036.72	1041.61	1063.44	1037.92	1040.08	1045	1076.19	1065.25	1035.28	1103.03	1048.19	1074.11	1220.33	1194.28	1340.47
130	1212.53	1091.06	1075.08	1087.89	1020.69	1022.44	958.583	984.556	1027.89	997.972	982.972	961.417	987.389	970.972	994.361	1026.89	1025	1004.36	950.611	979.389	1032.22	1030.64	1023.72	1005.39	1060.97	1028.89	1037.31	1044.72	1031.92	1108.92	1088.14	1102.5	1015.97	1037.5	1047.78	1057.5	1063.47	1040.14	1054.53	1055.83	1074.14	1068.03	1052.17	1127.53	1069.86	1080.58	1227.69	1199.67	1348.56
131	1210.44	1099.64	1077.36	1090.86	1020.94	1023.47	966.972	1001.56	1025.56	1003.67	987.806	966.222	1005.72	980.25	998.639	1032.72	1030.75	1024.81	968.333	976.972	1034.11	1042.97	1032.97	1012.78	1056.06	1037.36	1045.94	1048.72	1032.86	1112.58	1096.17	1116.94	1004.72	1040.64	1069.06	1061.11	1068.08	1053.5	1065.47	1063	1082.25	1078.06	1060.22	1122.94	1061.92	1072.78	1229.92	1205.25	1334
132	1234	1130.64	1102.64	1120.17	1054.94	1047.94	981.972	1015.81	1059.78	1027.33	1010.44	987.028	1031.39	997.583	1020.47	1055.47	1053.5	1050.06	992.917	998.139	1062.75	1064.14	1067.53	1032.67	1079.56	1054.44	1072.17	1077.08	1057.14	1147.44	1123.69	1133.11	1045.5	1072.86	1074.25	1085.67	1097.56	1081	1080.83	1089.31	1109.08	1109.78	1084.47	1150.25	1101.75	1103.72	1257.97	1229.97	1362.17
133	1244.94	1134.69	1099.56	1130.39	1053.78	1060.06	989.25	1025.22	1062.89	1033.97	1030.5	996.278	1032.61	1011.08	1032.53	1072.42	1069.5	1054.31	992.444	1008.17	1074.81	1072.58	1064.67	1050.08	1095.92	1075.83	1079.31	1090.94	1058.94	1136.72	1117.06	1141.61	1053.47	1077.97	1096.69	1088.36	1105.08	1082.92	1102.67	1091.53	1123.39	1107.33	1096.64	1155.92	1099.19	1117.47	1257.53	1235.64	1380.92
134	1246.5	1132.67	1119.64	1145.42	1063.44	1064.97	994.611	1037.08	1075.03	1050.61	1026.53	1004.33	1046.17	1022.47	1039.11	1074.86	1068.97	1066.89	995.083	1011.67	1088.17	1076.94	1073.08	1053.94	1097.11	1079.72	1085.92	1101.97	1072.78	1155.69	1127.11	1149.92	1060.97	1090.81	1095.61	1113.31	1110.75	1092.58	1105.25	1101.19	1135.61	1123.36	1095.44	1171.81	1102.78	1122.33	1262.33	1255.25	1389.58
135	1233.94	1135.92	1112.39	1134.39	1063.94	1052.97	993.444	1033.72	1073.69	1039.75	1024.97	1002.14	1042.69	1020.58	1032.39	1066.36	1073.83	1061.19	1007.83	1004.67	1074.08	1076.72	1065.19	1054.17	1112.81	1077.67	1098.17	1093.58	1079.31	1154.5	1133.28	1160.31	1055.61	1092.53	1089.94	1106.67	1113.06	1089.08	1103.47	1098.17	1124.64	1112.11	1101.22	1158.5	1118.31	1121.28	1265.47	1245.78	1387.67
136	1249.83	1151.28	1122.31	1147.64	1087.81	1068.03	1015.17	1042	1078.39	1053.33	1042.42	1006.67	1047	1035.33	1049.61	1082.42	1091.28	1078.78	1016.03	1024.58	1089.81	1091.33	1081.14	1064.42	1119.39	1091.17	1105.5	1105.56	1088.72	1166.75	1143.31	1159.86	1080.61	1102.78	1112.36	1126.67	1118.83	1113.78	1115.92	1115.61	1143.17	1139.94	1113.58	1181.67	1114.72	1141.28	1276.14	1256.78	1402.72
137	1276.61	1171.14	1144.75	1171.25	1092.89	1097.69	1028.83	1079.28	1101.61	1082.08	1060.97	1034.81	1072.11	1056.89	1077.67	1109.28	1114.69	1100.94	1033.25	1046.94	1114.33	1125.53	1106.08	1101.61	1133.97	1116.89	1130.33	1131.75	1103.92	1193.44	1174.31	1189.58	1100.75	1128.97	1130.69	1135.08	1138.11	1136.94	1124.22	1141.67	1158.97	1149.83	1137.72	1195.33	1144.39	1174.83	1290.72	1281.97	1421.33
138	1271.28	1166.22	1163.47	1181.14	1102.31	1097.56	1035.42	1085	1103.81	1075.94	1063.86	1045.97	1085.61	1063.58	1081.31	1107.53	1127.67	1094.39	1048.17	1055.67	1122.17	1120.94	1120.61	1101.08	1140.58	1130.81	1141.47	1151.17	1114.28	1202.67	1185.5	1200.64	1108.36	1143.33	1152.89	1160	1146.31	1135.86	1151.22	1145.78	1165.75	1167.03	1146.75	1202.89	1150	1174.64	1305.06	1289.97	1424.53
139	1288.97	1184.78	1153.83	1185.86	1117.83	1116.17	1043.17	1080.42	1120.11	1099.28	1079.08	1044.69	1092.33	1073.47	1078.28	1121.31	1126.42	1115.72	1052.53	1068.64	1128.97	1136.11	1128.11	1108.39	1156.08	1135.97	1142.06	1149.42	1141.61	1203.72	1186.11	1203	1117.75	1150.67	1149.42	1157.86	1166.44	1142.14	1154.94	1154.39	1179.69	1171.97	1156.22	1214.69	1163.36	1182.78	1304.94	1290.67	1428.08
140	1298.47	1196.25	1172.72	1188.69	1126.78	1113.53	1050.06	1098.06	1134.19	1097.58	1077.69	1059.92	1100.72	1079.81	1096.08	1118.47	1131.83	1115.44	1047.56	1065.94	1143.17	1148.58	1134.11	1112.83	1160.28	1139.19	1151.39	1167.31	1133.22	1216.56	1192.19	1216.42	1119.39	1148.44	1152.36	1169.19	1164.97	1159.56	1165.17	1171.31	1188.39	1184.14	1151.03	1215.61	1166.19	1180.25	1310.5	1311.25	1445.47
141	1314.58	1205.81	1194.61	1202.33	1143.31	1138.53	1077.03	1126	1155.22	1112.64	1111.53	1063.25	1120.89	1092.67	1119.58	1149.03	1153.31	1149.36	1076.72	1090.53	1156.81	1179.86	1156.83	1140.17	1178.06	1171.14	1176.22	1176.19	1147.47	1224.25	1218.42	1231.08	1147.83	1176.83	1177.06	1186.61	1181.81	1178.53	1170.14	1188.14	1207.25	1195.47	1182.47	1244.69	1183.61	1210.33	1327.28	1322.61	1462.14
142	1298.75	1207.39	1198.14	1200.58	1133.61	1136.5	1070.25	1120.89	1143.33	1113.64	1103.78	1073.22	1123.97	1095.36	1114.81	1144.36	1147.92	1143.33	1075.06	1091.53	1163.33	1162.86	1160.25	1140.08	1185.89	1165.03	1170.11	1174.31	1158.89	1228.06	1222.47	1231.58	1147.78	1170.72	1178.25	1186.14	1183.97	1178.42	1171.94	1186.22	1206.28	1199.86	1190.64	1237.28	1185.47	1198.5	1329.5	1312.22	1453.86
143	1307.28	1205.28	1191.42	1208.56	1150.06	1148.14	1063.56	1115.36	1157.97	1127.39	1113.42	1066.58	1120.86	1100.5	1122.69	1137.67	1153.08	1136.69	1075.28	1090.53	1159.94	1164.17	1151.25	1144.92	1182.67	1163.17	1180.58	1182.31	1167.92	1236.39	1222.53	1239.5	1153.25	1169.61	1185.78	1204.56	1195.14	1184.28	1176.19	1188.53	1211.31	1204.39	1185.69	1248.92	1193.42	1208.5	1339.39	1324	1463.42
144	1312.08	1211.58	1192.06	1208.17	1144.28	1135.75	1067.64	1131.44	1154.06	1126.22	1107.31	1069.03	1126.67	1105.31	1125.25	1143.47	1157.39	1168.94	1076.94	1092.53	1159.08	1174	1163.53	1149.64	1190.75	1172.94	1183.22	1188.86	1160.67	1232.94	1219.08	1243.42	1161.17	1181.83	1183.92	1204.31	1193.31	1179.39	1191.5	1194.25	1207.61	1206.97	1197.39	1246.25	1174.08	1212.64	1343.03	1321.33	1456.56
145	1304.19	1209.64	1194.89	1223.61	1138.78	1141.47	1074.14	1120.89	1158.14	1119.31	1117.64	1068.56	1125.11	1097.42	1120.72	1145.72	1164.94	1157.47	1080.56	1098.64	1165.92	1180.56	1161.56	1154.28	1195.69	1176.39	1187.94	1187.58	1161.56	1243.22	1223.42	1243.64	1155.92	1176.31	1199.11	1199.11	1195.36	1192.19	1189.25	1196.08	1201.56	1210.58	1197.78	1255.78	1199.89	1225.75	1343.78	1334.86	1463.25
146	1305.53	1211.89	1209.36	1221.5	1167.78	1152.25	1080.17	1124.5	1168.44	1138.33	1121.44	1078.19	1138.67	1107.03	1125.94	1151.69	1162.19	1155.75	1081.42	1093.47	1172.72	1183.06	1173.94	1154.5	1190.25	1193.19	1195.33	1185.36	1171.31	1248.69	1235.5	1260.94	1174.03	1182.97	1203.67	1213.61	1205.69	1189.47	1202	1209.28	1217.28	1209.47	1210.36	1261.61	1197.97	1222.28	1343.5	1333.97	1454.5
147	1317.92	1222.94	1200.11	1225.69	1161.75	1156.44	1087	1131.86	1173.36	1136.22	1134.42	1096.36	1137.5	1115.78	1136.22	1174.44	1170.53	1164.75	1091.06	1108.25	1181.89	1187.78	1173.83	1165.53	1205.56	1191	1200.36	1205.69	1183.92	1254.08	1229.97	1265.03	1179.64	1193.81	1205.89	1225.61	1201.86	1193.58	1198.28	1209.64	1222	1214.64	1219.75	1262.56	1211.86	1237.03	1346.64	1338.36	1465.69
148	1335	1240.89	1209.28	1243.86	1177.58	1172.33	1096.86	1154.08	1168.25	1148.78	1146.39	1101.58	1153.89	1130.5	1129.89	1175.42	1184.94	1183.5	1096.36	1114.33	1190.72	1199.75	1194.69	1173.97	1218.06	1203.83	1210.39	1211.47	1194.11	1261.97	1256.28	1273.64	1182.86	1206.81	1221.61	1232.19	1213.86	1204.22	1221.94	1226.83	1231.64	1236.33	1234.5	1277.64	1224.92	1244.39	1365.5	1359.25	1486.44
149	1339	1230.53	1225.06	1250.42	1175.83	1179.86	1101.22	1142.28	1198.17	1150.94	1144.89	1116.08	1163.19	1132.56	1148.64	1182	1188.42	1189.5	1106.94	1125.33	1209.75	1216.42	1203.83	1183.06	1222.61	1220.5	1219.31	1217.92	1200.22	1274.39	1250.92	1277.28	1186.53	1211.06	1226.72	1240.67	1227.94	1220.22	1214.39	1231.58	1242.97	1235.39	1230.97	1285.89	1217.08	1250.5	1364.89	1359.89	1489.69
150	1344.11	1246.03	1222.31	1252.78	1187.11	1179.67	1109.19	1159.08	1201.86	1167.83	1153.19	1111.08	1165.03	1134.61	1151.78	1189.86	1194.42	1195.78	1108.03	1127.08	1216.36	1216.75	1209.86	1195.25	1230.19	1219.44	1234.78	1227.94	1211	1269.58	1263.81	1289.69	1192.94	1214.47	1243	1246.33	1231.64	1229	1226.58	1238.72	1238	1254.19	1234.94	1297.17	1230.17	1261.42	1373.28	1367.81	1496.03
[truncated: 3 more columns]

## Sheet: P76LasI_RFP_160
Time	Mean1	Mean2	Mean3	Mean4	Mean5	Mean6	Mean7	Mean8	Mean9	Mean10	Mean11	Mean12	Mean13	Mean14	Mean15	Mean16	Mean17	Mean18	Mean19	Mean20	Mean21	Mean22	Mean23	Mean24	Mean25	Mean26	Mean27	Mean28	Mean29	Mean30	Mean31	Mean32	Mean33	Mean34	Mean35	Mean36	Mean37	Mean38	Mean39	Mean40	Mean41	Mean42	Mean43	Mean44	Mean45	Mean46	Mean47	Mean48	Mean49
1	242.889	241.972	231.917	234.472	226.75	230.5	221.806	222.361	226.778	225.222	224.306	222.611	225.25	220.972	223.611	222.806	224.972	223.694	221.528	221.861	221.778	224.278	225.306	223.778	223.694	226.389	221.972	226.278	223.139	221.194	221.806	221.917	223.778	222	224.611	222.694	224.528	223.389	223.25	224.861	222.417	220.111	222	223.778	222.972	223.417	225.778	226.5	226.806
2	241.833	244	238	238.917	231.417	234.583	223.639	227.056	224.667	227.556	225.361	224.889	225.278	229.111	224.861	224.861	226.333	226.611	222.583	221	225.167	226	224.889	228.833	225.111	228.222	222.417	226.389	222.556	224.972	223.972	227.861	226.111	225.639	226.389	227	224.056	225.667	225.444	224.361	223.306	224.417	223.444	225	225.667	228.778	225.083	226.861	230.333
3	236.75	237.028	232.861	230.111	222.278	223.444	220.944	221.167	220.083	220.222	220.056	220.361	222.083	219.75	220.194	218.944	221.167	221.278	219.028	221.278	218.306	219.944	221.806	222.472	220.528	221.028	221.722	221.944	220.194	222.5	220.833	218.389	220.5	218.944	219.972	222.111	220.25	221.194	219.194	220.556	216.639	218.417	219.917	218.417	218.889	220.444	221.389	222.028	227.028
4	234.639	234.111	226.833	228.528	219.25	222.889	220.25	217.5	219.639	220.778	219.444	219.194	218.444	218.583	218.694	219.5	220	217.639	220.083	219.5	219.083	219.806	218.667	219.361	220.972	222.861	220.222	220.278	218.694	219.167	223.5	221.806	218.75	219.111	222	218.028	220.333	220.111	219.972	218.389	217.167	219.556	218.556	217.389	221.278	219.694	219.694	222	224.25
5	228.444	227.917	226.194	222.722	218.194	219.222	214.583	216.889	219.306	218.806	217.5	217.306	216.667	215.222	218.111	215.556	215.667	217.333	215.028	217.278	217.5	218.389	216.306	218.833	216.611	217.611	215.278	219.222	215.139	218.694	216.278	218	216.306	216.611	218.25	217.694	217.167	214.444	217.583	217.889	216.417	216.611	215.889	216.194	215.806	216.667	219.194	220.333	222.028
6	225.75	228.056	225.306	223.556	217.222	216.444	215.361	215.889	217.5	218.111	216.5	215.139	215.972	217.889	217.167	216.333	219.806	216.833	217.639	215.5	216.833	218.5	215.917	216.694	218.25	216.778	215.667	217.139	215.833	216.222	218.389	220.361	217.722	218.056	218.694	218.361	216.444	217.5	215.361	215.611	216.972	214.639	218.278	216.389	219.389	220.333	218.639	218.472	221.889
7	226.556	224.389	224.611	221.361	217.194	217.444	215.611	217.306	219.417	216.889	215.611	214.694	216.5	217.75	214.25	218.694	215.972	218.722	216.278	214.972	214.806	216.556	217.361	217.111	216.361	216.528	216	216.361	215.5	218.111	215.056	216.528	218.139	216.972	216.083	217.472	215.972	216.972	216.056	217.361	216.556	217.5	214.806	215.611	217.111	218	214.889	217.389	219.194
8	223.25	222.389	222.167	220.611	216	217.056	213.611	215.556	215.75	214.472	215.444	213.556	216.694	216.306	215.917	215.556	218.361	215.889	213.389	216.222	216.5	216.139	215.528	217.583	215.944	216.639	217.778	217.556	216.139	215.778	217.111	218.833	219.361	215.722	216.694	214.889	215.306	214.639	216.5	213.611	216.667	214.361	215.25	215.806	215.917	216.389	217.222	220.528	222.139
9	224.472	226.833	221.972	220.944	215.472	218.917	216.556	214.917	215.889	214.25	213.583	214.111	214	215.583	215.5	214.833	216.139	215.694	214.083	217.306	215.472	215.25	215.278	215.333	214.5	215.222	217.472	216.278	217.056	214.778	215.111	215.389	217	216	215.694	217.167	216.75	213.139	215.694	216.222	212.694	214.111	217.139	216.222	215.361	215.5	218.278	218.806	219.278
10	224.028	220.75	219.222	217.833	216.278	216.667	214.389	213.583	215	217.472	214.056	212.722	216.278	215.194	216.333	215.778	216.528	216.306	213.444	215.083	212.722	216.194	216.194	216	215.889	215.667	217.222	212.833	215.361	218.333	216.861	215.222	215.806	216.028	215.889	215.111	215.5	212.639	216	217.25	215.917	212.861	213.667	214.722	213.139	213.667	216.056	218.417	219.722
11	223.417	223.222	217.5	219.528	215.361	214.083	215.889	216.583	213.639	215.833	216.444	217	214.722	214.889	214.167	215.083	216.389	214.222	216.667	216	213.833	216.389	214.167	216.5	214.75	215.778	215.278	215.639	215.278	215.083	215.056	215.194	214.139	213.611	213.917	216.028	214.333	215.722	213.583	215.361	215.333	213.083	214.5	217.028	215.972	217.611	217.75	218.139	217.944
12	223.139	221.083	218.167	220.75	216.083	215.056	215.222	216.25	212.861	215.944	214.194	214.667	213.694	213.222	217.361	213.833	217.111	216.694	216.472	215.056	215.389	213.778	214.972	217.167	215.111	215.75	213.694	216.417	215.444	217.167	213.75	216.361	215.556	216.333	214.556	218.861	212.944	211.083	216.278	214.25	213.333	216.417	217.389	217.361	214.778	216.167	217.139	219.056	223
13	222.278	222.639	221.611	219.056	217.25	215.861	217.444	214.944	216.694	214.778	215.361	215	214.5	214.611	215.361	215.667	215.306	214	213.639	215.667	216.278	217.083	216.667	215.389	217.75	216.306	216.083	214.333	215.111	214.556	215.389	216.861	218.194	217.083	217.139	217.167	214.861	215.556	213.694	213.889	215.028	213.472	215.722	214.833	217.278	216.861	218.611	214.222	221.333
14	223.861	223.917	221.639	219.139	215.472	214.611	216.917	214.417	216.861	215.222	215.028	214.833	214.528	214.056	214.778	216.778	216.194	215.25	214.083	215.722	216.778	215.083	214.222	216.083	216.167	218.806	215.389	215.944	216.75	216.139	216.778	214.556	216.028	214.694	214.556	217.667	214.806	214.583	215.778	215.75	214.417	215.167	214.889	216.806	214.972	215.5	217.111	219.25	219.306
15	225.5	225.75	221.944	218.611	217.306	214.556	214.472	214.444	215.111	214.611	214.556	214.861	214.778	213.222	212.722	214.75	216.333	217.333	214.611	214.444	217.917	215.556	215.639	214.389	214.722	215.917	214.833	217.444	214.917	214.583	216.333	217.389	216.889	214.889	217.583	216.194	217	215.5	217.972	215.583	215.222	217	216.694	215.25	214.056	214.778	214.806	216.333	221.583
16	223.167	224.111	222.361	221.778	215.028	214.444	215.889	213.722	217.639	214.583	214.583	212.861	215.528	214.556	214.75	216.25	216.5	214.694	217.722	215.389	213.028	215.917	217.111	217.472	217.667	218.778	216.667	216.389	215.278	215.639	214.806	217.111	218.139	214.472	217.694	216.194	213.111	214.167	213.472	216.528	214.722	215.722	215.222	216.278	217.806	215.667	219.139	219.5	221.778
17	223.667	224.139	221	220.556	217.139	214.306	213.861	215.889	215.472	216.111	216.75	216.278	217.417	213.056	214.389	213.694	213.806	215.611	216.194	214.139	217.111	216.5	215.639	216.778	217.444	218.611	215.722	217.278	216.139	215.472	214.639	215.417	213.25	215.611	216.333	217.194	213.75	216.694	215.389	216.972	215.639	215.667	214.806	214.167	214.694	216.083	217.833	216.75	221.556
18	227.333	226	221.917	218.972	215.361	217.194	213.667	215.667	214.889	215.222	217.028	214.472	215.389	215.667	213.694	214.333	216.528	214.806	215.333	215.361	212.583	215.139	217.278	215.5	216.861	213.806	215.111	216.806	212.417	215.361	214.611	217.083	214.917	215.944	215.139	217.75	214.667	214.667	216.389	217.556	213.667	217.056	214.944	215.444	216.917	216.528	217.083	216.639	222.611
19	228.167	222.722	222.806	218.556	216.056	214.778	214.333	213.5	216.389	218.083	215.194	214.028	215.806	215.861	216.417	214.139	216	214.056	216	217.139	215.667	217.528	218.111	217.556	215.583	215.5	217.722	215.556	215.389	214.667	216.25	216.278	216.417	214.722	214.417	216.778	215	218.611	216.111	216.556	215.111	214.694	216.25	215.056	214.167	217.722	220.389	218.972	221.694
20	227.389	226.111	221.361	222.75	215.861	215.25	215.139	213.889	213.417	215.778	215.056	214.778	215.167	213.694	214.167	214.833	217.333	213.861	214.389	214.861	215.472	216.167	216.667	214.806	216.139	216.472	216.306	216.833	214.389	216.833	217.361	215.361	217.361	215.167	218.111	215.5	213.611	213.361	216.444	216.639	214.25	214.472	215.139	215	215.278	217.444	216.222	216.639	224.139
21	228.556	225.667	220.111	219.028	217.972	214.5	215.5	214.889	215.222	214	215.25	214.444	213.25	216.111	216.472	216.972	217.389	216.417	215.917	213.083	213.917	216.056	215.361	216.111	214.167	214.361	215.083	216.028	214.556	217.361	216.833	216.556	213.444	215	217.5	215.139	215.167	216.278	215	217	215.167	214.806	216.389	215.472	215.861	216.333	217	218.75	225.167
22	227.722	225.889	221.639	221.472	215.639	215.667	215.722	213.222	215.056	215.667	215.806	214.667	215.306	214.722	215.444	215.583	214.306	214.306	214.028	214.444	216.389	215.472	218.528	215.472	219.056	216.389	216.167	216.028	215.306	214.444	215.944	214.111	214	218.222	216.806	215.306	214.833	214.056	217.5	216.833	215.556	214.5	218.306	215.861	216.389	215.806	217.833	219.889	223.25
23	228.972	223.222	224.917	221.333	215.361	216.556	216.528	213.917	216.139	218.806	216.306	216.556	215.306	216.639	215.889	217.111	216.861	216.167	214.417	214.5	213.667	216.167	215.889	217.972	216.583	215.028	215.722	215.972	215.25	215.361	216.472	215.861	215.472	213.139	215.889	215.361	214.472	215.389	213.806	215.944	217.222	215.972	215.583	214.222	217.556	218.778	217.25	216.389	226.222
24	228.333	232.167	222.194	223.444	218.833	214.833	215.972	215.278	215.389	215.917	215.833	216.722	215.278	215.083	215.139	214.667	216.333	216.667	214.806	214.639	214.972	217.167	215.333	216.917	215.167	216.417	217.667	217.139	216.444	216.944	215.417	215.25	218.444	217.278	218.194	216.111	214.5	214.944	214.444	217.75	213.861	214.361	216.028	215.5	215.75	216.167	218.639	218.417	227.5
25	229.722	230.472	224.639	222.833	216.222	215.972	215.139	214.389	215.75	216.361	214.222	214.833	214.861	214.417	217.889	215.556	217.083	214.694	213.722	214.083	214.778	215.389	217.806	217.806	215.667	215.611	214.75	218.556	216.139	213.861	217.361	215.5	216.361	216.472	214.611	215.667	216.528	216.306	215.556	217.944	214.417	214.944	214.167	214.444	215.778	218.278	218.444	219.333	226.639
26	231.5	229.083	223.806	222.806	217.222	214.861	216.75	215.333	216.139	215.583	217.083	214.917	215.889	217.806	217.5	216.639	215.306	215.639	215.556	213.167	217.639	214.139	215.639	216.778	217.722	218.611	216.861	215.028	217.111	215.972	216.917	216.694	215.833	214.694	216.667	219.194	214.528	216.111	216.333	215.389	214.75	217.222	215.333	215.417	214.5	220	218.889	219.528	224.889
27	231.167	231.028	225.556	224.083	217.222	214.528	218.25	215.806	214.611	215.806	215.778	216.639	216.639	218.778	213.556	214.694	215.861	217.028	216.056	215.75	215.028	216.194	216.222	216.056	217.25	217.917	217.528	215.944	215.528	217.444	217.333	215.194	216.972	216.028	217.306	216.194	213.972	216.417	216.194	215.722	214.472	214.611	217.139	217.306	215.75	215.222	218	218.861	225.639
28	232.917	232	225.917	225.333	218.25	220.111	217.639	214.722	215.5	215.778	214.139	216.806	216.306	216.25	215.472	215.722	215.889	216.111	215.167	214.639	217.25	216.25	214.5	215.944	217.194	215.778	215.861	216.889	219.083	215.639	217.194	213.806	217.694	217.056	215.5	217.056	216.361	214.167	217.222	217.361	214.056	213.611	214.556	214.806	217.25	219.083	217.861	218.778	227.278
29	233.417	231.917	226.444	224.222	219.389	214.194	216.194	214.611	218.5	217.556	215.972	216.167	216.194	213.417	215.75	215.278	216.194	215.694	215.472	214.056	215.111	215.389	216.944	217.528	215.528	217.333	218.194	218.222	218.25	216.417	215.694	216.778	216.972	216.194	214.556	218.056	214.639	214.222	215.694	214.861	214.528	213.694	215.694	215.833	217.528	217.306	221.083	218.361	227.917
30	238.389	232.972	225.917	224.389	217.028	217.444	216.139	213.5	214.944	215.25	215.028	215.889	216.5	216.306	216.611	216.306	218.222	217.139	215.972	213.139	215.25	216.444	217.639	215.917	217.417	218.861	217.611	217.861	216.333	216.25	215.222	215.833	214.667	212.333	214.75	215.778	216.139	214.472	216.5	218.611	215.111	213.333	214.944	216.889	216.667	218.75	219.278	220.028	227.889
31	237.167	234.583	227.194	226.472	216.778	216.583	216.444	217.611	215.833	218.667	218.028	214.306	216.639	213.861	216.806	216.75	218.139	217.194	215.528	215.667	215.167	216.056	217.056	215.222	218.361	217.167	217.833	216.139	214.667	215.25	216.5	215.639	216.639	216.056	216.5	217.111	216.694	216.278	216.583	216.139	215.25	213.861	215.444	214.806	218.611	220.806	219.222	220.694	230.583
32	236.306	237.472	227.889	228.611	219.333	217.75	214.194	216.389	219.778	217.056	214.722	214.306	216.972	216.667	217.556	214.944	218.75	215.056	218.056	215.25	217.806	216.139	215.111	219.111	216.417	219.5	218.611	219.056	213.944	215.222	216.972	216.306	215.444	218.194	216.306	213.389	216.972	217.361	217.222	215.694	215.278	216.917	216.611	214.222	215.694	216.917	220.556	219.25	232.056
33	240.472	236.667	230.917	226.833	217.333	218.389	217.194	216.917	215.75	217.694	215.667	215.556	215.278	217.722	217.028	216.972	217.667	216.167	217.556	216.222	217.833	216.972	214.306	217.5	215.472	218.917	218.833	218.333	218	217.778	219.361	217.972	216.222	217.028	215.556	217.028	215.167	214.833	217.583	217.806	213.611	217.639	218.167	215.833	216.694	217.694	222.139	221.417	233.056
34	240.667	237.278	231.278	230.528	218.083	219.778	215.694	217.278	216.806	217.917	214.639	215.833	216.611	212.944	216.556	215.833	216.75	216.222	216.139	214.861	215.806	218.167	217.361	216.889	216.5	217.528	217.583	217.389	217.722	217.556	215.25	215.611	218.972	217.944	218.472	218.167	216.25	216.5	217.111	218.694	215.5	215.417	216.389	216.083	218.028	216.472	221.778	220.667	230.556
35	240.083	237.722	230.667	230.556	220.5	218.944	216.528	218.389	217.278	216.028	217.611	217.889	215.417	216	214.722	215.333	216.5	214.472	214.694	215.972	217.167	217.806	218.528	216.5	217.75	217.139	219	219.194	216.917	217.75	215.417	217.861	214.972	214.583	217.278	219.583	215.556	215.028	217.944	214.806	213.972	214.778	217.25	216.944	216.556	216.944	221.861	220.889	235.472
36	243.861	240.528	232.194	229.778	222.944	216.972	216.194	214.583	216.556	216.417	215.417	218.389	215.861	215.944	218.944	214.194	216.944	216.556	217.444	216.833	215.25	217.167	218.889	214.5	217.583	214.972	215.944	216.833	214.889	216.028	217.556	219.444	216.056	215.444	216.194	217.028	214.944	214.861	215.722	216.25	218.722	216.167	216.75	217.5	217.528	220.111	222.583	220.944	236.972
37	243.833	241.917	230.583	230.667	218.611	217.056	216.833	216.639	217.667	216.528	218.75	215.5	218.333	216.306	218.361	217.528	218.111	216.917	214.389	215.694	218.806	217.583	217.444	219.083	217.583	220.639	217.861	217.778	217.389	215.611	218.389	218.611	216.972	215.583	216.083	218.806	216.472	216.917	217.417	217.389	214.667	217.5	218.139	217.611	216.417	219	221.667	222.333	235.833
38	247.056	244.639	233.528	231.306	219.167	218.917	218.139	216.139	216.389	217.861	217	216.583	217	215.833	216.222	218	217.75	216.306	215.306	217.333	217.472	218.361	218.167	217.139	217.778	217.111	217.306	216.889	219.25	219.306	217.083	216.639	217.917	216.056	218.694	217.694	217.278	216.722	215.444	217.611	215.389	216.472	217.472	217.639	214.361	219.278	224.111	221.556	241.694
39	249.028	246.889	234.667	235.111	222.389	219.028	217.139	215.25	218.722	219.083	217.361	219.806	218.5	216.556	217.028	219	217.111	214.833	216.528	215.75	218	217.111	217.972	218.556	219.306	218.306	216.222	217.972	218.806	216.472	215.861	215.889	218.583	219.167	217.361	217.611	217.083	217.083	218	217.306	214.944	217.111	215.083	218.972	218.083	219.139	225.25	221.861	241.056
40	252.083	248.056	237.417	236.472	222.5	218.611	218	215.917	217.222	216.444	218.111	216.056	220.278	216.917	217.639	216.722	222.417	218.333	217.056	219.5	217.806	219.111	217.611	217.861	218.028	219.056	217.611	218.611	216.778	219.278	218.556	217.972	216.944	215.944	218.028	219.694	217.944	219.861	217.5	218.139	217.778	217.139	216.472	216.667	216.861	218.556	224.778	222.611	239.111
41	255.389	252.25	241.167	237.917	223.583	222.528	215.083	216.278	219.278	219.667	218.722	218.833	218.778	216.778	219.417	218.194	217.306	217.167	217.5	218.056	217.639	219.389	219.333	219.583	219.528	219.389	218.028	217.167	217.611	217.611	220.361	219.194	218.972	219.611	218.194	219	218.611	218.667	217.278	219.861	216.278	219.25	218.333	218.389	217.833	220.25	225.028	224.75	243.306
42	257.472	254.111	239.528	239.583	224.639	220.083	218	217.889	220.306	219.472	217.361	219.361	218.694	218.667	220.861	218.139	218.667	216.972	217.556	219.528	216.944	219.111	219.861	216.472	216.722	216.528	218.75	218.167	219.444	218.167	217.917	220.5	219.417	220.861	218.278	218.222	218.194	217.139	215	220.25	218.5	216.778	218.556	218.833	221.667	219.306	224.944	226.111	246.333
43	261.139	257.167	244.389	240.389	222.056	218.528	218.194	220.25	216.611	217.028	218.528	217.139	220.778	217.778	216.806	218.389	219.75	218.611	218.361	217.611	218.667	220.028	215.417	218.139	218.111	217.306	219.583	220.778	217.833	217.667	217.917	217.472	218.083	219.194	219.444	219.444	216.056	217.806	216.444	218.278	217.806	216.889	217.722	217.278	221.667	219.028	226.667	225.667	243.083
44	264.444	260.861	246.639	242.444	224.167	223.222	218.389	216.639	218.333	220.5	218.611	220.917	219.556	218.056	219.778	218.444	219.056	218.833	219.722	217.833	217.556	221.389	221.028	219.167	220.361	223.222	216.556	218.611	217.389	220.056	219.722	217.472	216.5	220.528	219.111	218.861	219.972	218.222	220.306	221.278	217.25	218.139	221.028	218.694	219.417	220.556	225.861	226.861	249.361
45	263.917	263.111	248.083	243.694	223.806	221.861	218.25	217	218.472	219.556	219	216.75	221.139	218.333	218.278	216.583	218.167	215.056	218.278	218.639	219.556	218.722	220.25	221.694	221.389	220.556	219.583	220.444	219.694	222.028	217.917	220.833	218.833	220.167	220.917	223.278	216.5	219.444	217.25	219.417	219.833	218.222	221.861	221.972	220.528	221.472	228.611	226.417	254.694
46	272.722	268.278	249.222	247.194	224.361	223.75	218.778	218.472	220.139	219.056	218.778	220.25	220.889	219.667	221.972	216.583	219.944	221.139	218.167	218.417	220.639	220.361	219.472	218.667	220.972	218.444	221.944	221.056	219.306	220.333	220.361	222.167	219.528	217.333	219.167	221.778	221.083	217.583	217.25	221.528	216.861	218.833	220.528	220.306	220.917	221.222	227.722	227.333	255.861
47	276.389	273.5	253.944	249.028	225.139	222.028	219.056	217.861	217.972	219.889	218.056	220.889	219.444	216.389	219.306	220.417	221.556	218.444	219.556	218.528	219.722	222.139	219.861	217.028	222.694	221.472	218.528	221.556	218.972	218.972	219.778	219.694	218.556	221.361	221.056	223.056	220.639	217.278	218.056	219.083	217.861	219.306	218.667	219.833	219.806	221.25	231.722	232.333	256.556
48	280.083	280.389	254.444	252.694	227.083	221.222	219.056	219.528	219	220.167	221.667	220.833	219.806	218.722	220.222	219.361	219.722	219.944	219.417	217.583	221.028	220.806	222.722	221.25	222.417	223.917	219.944	223.778	222.639	222.472	221.139	220.639	218.583	220.944	221.667	222.889	219.667	218.389	220.861	221.333	218.778	220.528	221.833	220.611	222.25	222.611	229.667	232.667	263.472
49	286.333	281.472	261.972	257.528	228.972	223.222	220.333	219.278	220.139	219.417	219.5	221.111	217.972	222.111	220.556	217.5	220.389	219.917	219.889	219.833	222.639	222.056	221.167	220.778	219.417	221.389	221.833	223.278	219.389	222.833	221.861	223.722	220.611	221	220.556	222.722	219.5	219.889	218.833	221.722	220.056	219.889	221.944	220.5	221.222	223.111	230.583	234.472	267.889
50	294.361	287.528	263.806	257.25	227.889	224.083	223.25	219.944	220.5	223.194	219.722	219.833	222.194	221.389	221.361	221.25	220.472	222.75	220.306	219.861	222.306	222.5	222.972	222.833	223.111	222.917	222.667	222.028	221.417	222.444	220.806	219.5	223.889	219.806	222.083	223.75	219.306	218.694	223.722	223.972	217.944	222.222	224.056	220.833	223.389	222.25	231.722	231.944	271.25
51	300.028	293.972	268.083	259.944	231.5	225.611	222.5	217.972	221.667	223.167	219.139	221.278	222.556	220.194	220.167	219.056	221.639	223.333	225	223.889	224.139	221.167	222.861	220.167	222.639	223.917	223.222	223.861	221.278	221.917	223.417	222.806	222.833	222.111	223.778	227.778	220.75	220.667	219.333	221.306	221.028	220.583	220.25	221.694	223	222.5	234.111	235.306	272.889
52	304	297.611	273.806	264.972	230.194	225.917	219.944	219.722	222.611	223.778	220.833	221.222	222.361	222.944	222.444	219.361	224.472	221.139	221.944	223.917	221.444	222.944	225.861	224.139	223.694	223.139	221.639	226.083	220.639	222.722	221.889	222.194	224.028	219.694	224.222	224.5	222.528	220.972	221.778	220.917	221.167	222.389	223.917	222.806	222.278	225.806	235.278	235.389	276.806
53	311.222	304.056	275.444	272.472	234.889	227.278	223.139	220.444	222.389	220.472	222.556	222.972	223.694	222.361	222.306	222.444	222.722	223.306	223.889	223.944	221.833	225.139	224.25	222.639	223.417	224.472	221.528	225.667	224.361	222.583	225.806	223.889	223.417	222.639	225.528	225.139	223.028	222.806	221.389	224.333	221.917	222.167	222.75	224.778	224.889	225.333	238.583	239.306	282.917
54	314.861	314.694	279.444	275.806	234.75	228.25	223.278	222.389	222.944	223.333	224.444	223.694	225.667	222.722	226.111	221.194	225.667	223.694	222.667	223.528	225	225.944	225.194	225.722	224.083	227.139	223.556	226.056	226	225.889	224.306	226.972	224.167	223.833	224	227.5	223.472	222.667	225.917	226	222.111	223.722	224.167	223.583	226.028	228.139	238.694	241.278	283.333
55	326.083	319.056	287.139	280.389	236.222	228.917	224.972	224.417	224.639	224.167	223.889	223.944	225.806	222.667	224.056	224.194	227.472	224.667	225.944	223.917	224.806	228.556	228.5	225.917	224.833	225.25	225.361	225.778	224.611	226.444	224.611	225.167	224.833	225.917	224.861	229.611	226.389	223.083	224.639	225.583	221.167	223.556	226.056	224.417	226.5	228.083	242.028	241.222	294.444
56	338.639	330.417	293.528	283.806	241.639	230.944	228.25	224.444	226.639	228.278	223.944	224.806	224.667	225.694	227.25	223.583	227.944	225.056	228.028	227.75	227.611	228.444	227.583	226.389	229.722	229.5	224.944	229.667	223.667	226.194	230.778	226.139	227.222	226.056	225.694	230.5	222.722	227.583	224.278	228.25	225.278	225.444	226.528	227.722	230.306	231.361	243.444	243.194	302.833
57	344.139	336.222	300.056	294.611	238.889	235.722	226.25	224.917	226.972	225.472	223.472	229.222	229.333	227.25	228.611	228.111	228.861	226.611	228	229.028	231.056	229.639	227.833	228.278	228.806	228.917	227.639	230.25	225.722	229.778	227.861	229.917	229.028	226.306	226.806	233.278	225.556	227.222	227.417	229.167	228	226.556	229.583	230.056	230.361	230.889	245.972	244.5	305.611
58	355.028	351.833	306.833	304.833	247.333	236.889	229.389	226.333	227.389	230.972	229.25	230.667	231.861	229.556	230.5	229.139	227.583	226.278	228.806	231.417	231.25	232.694	233.139	229.528	230.722	232.972	232.278	230.917	229.333	231.389	231.139	231.278	229.889	229.472	230.472	233.333	227.194	229.528	227.611	231.278	227.167	227.917	230.194	231.667	232.222	235.667	249.083	251.639	314.917
59	368.944	362.611	316.722	310.583	248.639	240.472	229.972	228.306	229.444	228.778	229.722	229.778	232.944	228.361	231.861	232.639	233.722	230.111	234.667	233.111	231.139	233.639	233.333	232.194	231.722	233.833	228.25	233.833	232.861	232.583	232.167	230.972	231.444	229.306	231.389	235.778	228.611	229.083	231.028	232.25	231.444	230.139	231.944	233.306	232.806	235.583	253.194	252.556	326.833
60	378.778	373.75	325.278	318.917	251.889	242.389	230.778	230.528	228.111	234.194	230.639	233.056	233.417	231.222	234.806	231.417	235	233.528	230.806	234.861	233.639	235.139	234.667	236.167	230.139	234.917	231.194	238.639	232.806	237.306	231.361	234	231.556	229.083	234.361	237.528	231.278	230.778	231.722	234.417	231.472	230.75	233.583	230.917	235.944	239.083	260.611	256.722	329.25
61	397.222	389.778	335	327.778	256.611	245.417	233.639	235.778	232.806	233.667	231.194	235.722	237.361	235.056	235.722	234.556	235	236.444	235.528	234.722	236.333	237.222	238	235.111	235.417	236.778	234.5	241.083	237.056	237.778	235.639	239.167	238.694	233.806	235.167	242	235.75	234.889	231.972	239.778	234.333	233.194	236.944	236.611	237.222	238.75	258.167	261.25	340.472
62	414.278	406.528	345.472	335.611	259.944	249.472	235	235.056	233.222	237.028	233.611	237.667	237.889	235.444	238.917	238.639	237.722	240.167	236.972	239.028	236.194	240.972	240.083	239.472	238.833	240.944	234.611	240.861	238.083	239.694	237.75	237.583	237.611	233.083	238.694	243.444	235.694	232.917	237.667	240.806	235.417	236.278	237.972	236.639	238.333	245.333	265.111	264.583	351.806
63	434.556	427.056	354.028	351.028	266.361	256.972	239.667	236.861	238.528	241.75	238.861	239.611	242.917	238.306	239.361	242.528	238.972	241.222	237.667	241.583	242.25	242.389	242.833	240.306	241.25	243.5	239.25	244.25	238.806	242.417	240.111	240.528	238.167	236.417	240.222	246.5	237.917	241.083	238.333	243.639	236.333	240.944	241.417	239.083	244.306	247.722	266.639	268.417	363.083
64	445.694	437.417	366.417	360.194	268.75	258.167	239.889	241.389	242.806	243.778	237.667	240.75	247.333	242.083	245.639	243	244.611	244.528	242.972	243.778	248.417	247.083	243.833	246.5	246.806	248.639	242.722	248.722	243.25	245.139	244.444	247.25	245.139	241.583	245.833	250.694	239.639	241.528	242	248.833	240.611	241.917	244.222	246.694	248.361	252.917	275.5	277.111	370.083
65	458.972	453.194	381.361	365.556	277.417	262.5	244.694	245.806	244.167	246.056	242.25	250.389	250.222	245.944	246.694	247.833	247.333	247.111	243.194	249.889	247.361	249.722	247.694	251.417	247.111	251	242.278	253.639	241.806	248.611	245.583	250.861	246.5	242.278	246.472	257.028	240	247.222	247.694	250.306	245.806	244.333	247.111	250.306	250.889	250.25	285.333	280.417	384.389
66	464.917	461.833	386.417	370.778	275.583	261.75	242.194	242.083	243.278	244.528	241.778	245.361	245.056	243.833	245.889	244.389	244.722	243.389	243.611	242.167	247.083	250.083	245.694	245.889	244.639	248.194	242.722	245.889	244.389	245.5	245.167	248.056	246.806	242.861	242.472	254.5	241.306	243.389	240.944	247.722	241.639	241.444	242.667	245.694	246.556	250.361	281.167	279.611	387.389
67	487	480.25	397.611	386.806	278.056	263.944	244.361	241.194	244.556	246	241.556	247.556	250.5	245.917	247.583	246.167	249.861	246.139	242.889	246.889	252.389	251.806	250.222	249.778	249.528	250.833	243.111	252.306	250	253.139	244.583	250.917	247.889	242.611	246.583	257.333	243.361	246.056	243.194	251.167	242.333	246.917	249.611	247.028	252.639	255.861	287.722	283.611	405.222
68	520.833	519.667	426.833	417.5	297.083	277.611	249.833	251	253.417	257.139	248	255.389	257.333	255.167	257.528	257.917	256.417	258.139	253.056	253.833	259.194	258.25	258.111	257.833	255.111	261.722	250.528	261.167	251.806	261.167	255.639	258.083	258.472	251.583	256.611	266.361	248.167	255.611	252.139	256.806	251.611	251.75	256.444	257.278	258.75	261.583	297.583	297.056	422.444
69	537.028	540.167	441.194	433.417	302.778	284.472	257.444	255.611	252.889	261	252.028	258.556	263.444	259.556	259.778	260.806	260.167	258.611	256.778	258.167	258.028	261	261.889	264.389	259.083	265.306	254	266.444	258.778	266.167	254.861	261.306	260.389	255	259.222	271.472	253.111	254.75	258.222	266.806	255.722	257.889	261.444	257	260.722	268.722	304.889	306.472	436.5
70	549.667	544.306	448.806	442.528	304.528	283.444	259.028	253.111	252.417	261.194	252.667	258.75	263.083	259.806	263.472	262.194	263.722	261.306	259.611	261.444	263.222	263.056	266.75	264.417	259.194	265.528	255.083	269.5	261.917	267.222	261.056	263.111	261.889	255.167	261.389	272.167	254	258.278	260.444	264.222	257.306	257.028	259.611	261.444	262.194	269.417	310.889	305.917	453.583
71	570.639	569.639	465.306	450.833	310.306	288.722	256.75	253.083	257.611	265.306	256.194	262.306	262.889	259.056	261.444	258.083	264.083	262.5	258.944	264.806	262.444	267.917	264.694	265.111	260.361	267.806	257.389	266.222	260.639	271.056	261.056	266.111	263.417	254.667	262.389	276.333	256.083	255.861	261.417	268.472	259.167	262.25	264.833	263.306	267.556	275.306	315.222	311	470.611
72	597.556	592.806	484.833	474.278	318.944	302.806	265.333	264.611	262.417	269.694	261.278	268.139	273.722	266.528	266.111	269.75	270.778	269.111	266.861	275.389	270.806	275.528	271.528	270.556	266	276.028	264.694	278.917	269.333	276.5	269.389	275.556	271.194	260.833	267.833	278.889	262.028	268.167	262.667	277.167	259.722	266.25	269.472	270.361	272.694	278.944	322.694	327.333	490.472
73	625.417	615.889	516.833	507.028	331.444	311.556	272	271.694	270.333	278.028	266.056	276.333	279.806	274.361	274.722	281.028	279.361	278.5	273.222	279.75	283.056	283.139	279.389	281.333	276.861	283.806	273.028	284.722	274.444	286.167	278.694	276.583	276.889	267.056	274.306	290.694	269.139	277.056	273.222	283.861	272.694	272.917	277.611	279.639	284.056	290.889	338.278	336.694	508.833
74	645.639	644.417	528.417	519.222	340.333	319.972	279.778	277.139	272.944	280.694	269.889	280.278	282.556	278.639	281.722	278.917	281.917	284.556	277.028	287.556	282.972	287.306	283.333	285.889	281.5	290	275.278	289.944	280.861	287.333	277.472	285.806	280.5	269.083	279.611	292.972	274.333	279.889	277.111	289.361	274.306	276.139	281.222	280.972	286.889	291.583	342.444	342.694	524.972
75	658.806	658.333	547.5	536.417	352	324.778	277.278	274	278.806	283.5	266.861	285.472	285.111	283.306	284.861	282.361	287.389	287.139	277.444	287.056	288.556	290.528	287.722	286.75	285.556	288.556	276.417	292.222	285.5	293.944	280.556	290.972	283.167	270.639	285.5	300.944	275.194	279.167	280.028	292.861	276.639	278.333	286.556	288.611	290.167	300.833	352.028	351.694	544.444
76	685.583	678.472	577.056	560.806	361.333	339.056	285.222	283.528	283.417	295.806	277.667	292.583	292.667	291.944	290.611	291.25	296.694	294.833	284.611	296.333	294.444	298.167	294.528	296.556	290.444	300.611	287.417	301.139	289.667	302.528	295.722	295	294	278.833	289.5	309.25	284.028	290.389	288.611	299.139	283.861	286.528	294.194	293.722	297.472	306.528	364.417	356.833	565.639
77	709.833	708.139	592.389	585.222	378	350.861	292.667	294.778	289.583	300.778	286.444	294.333	299.472	294.306	297.528	299.167	300.389	301.611	291.889	306.361	301.111	306.222	303.278	306.083	298.389	310.75	289.861	312.861	294.167	310.389	298.361	306.306	297.278	284.222	297.5	317.944	287.556	296.861	295.722	307.222	288.694	292.306	297.083	302.75	307.389	317.167	375.833	374.25	583.639
78	723.583	732.833	610.778	603.444	383.917	361.5	296.583	300.306	295.556	307.556	292.556	304.194	307.944	301.417	303.222	310.028	307.361	308.25	297.75	308.222	309.444	313.194	310	309.5	301.722	315.778	296.639	312.75	302.278	320.417	300.972	311.75	305.833	289.528	305.417	325.306	295.778	302.75	300.472	314.444	294.972	300.833	304.861	307.139	311.417	323.694	387.556	381.639	604.472
79	744.778	733.944	629.056	624.333	388.333	361.556	301.75	295.611	297.028	307.972	294.833	306.111	311.222	307.111	305.722	307.778	312.194	312	301.306	314.944	311.611	318.472	312	314.694	307.944	319.194	298.778	321.444	306.167	323.556	306.528	320.417	308.056	294.083	306	333.278	295.222	304.222	304.139	320.722	293.611	301.694	307.139	308.25	313.556	325.333	391.833	392.722	615.667
80	763.167	758.583	655.861	647.556	408.944	377.167	308.278	308.194	304.222	324	303.722	314.278	318.833	311.5	315.333	319.5	323.556	322.778	309.722	322.389	321.083	327.528	318.75	327.194	315.472	331.139	309	331.917	314.75	332.75	315.778	328.083	320.417	297.833	317	341.361	305.389	315.139	313.861	329.028	308.472	310.222	317.333	322.361	324.25	338.333	401.417	400.139	642.917
81	786.222	782.278	675	670.083	421.139	391.139	314.694	313.556	311.167	326.75	305.75	324.194	328.056	324.472	325.833	327.694	328.083	328.083	318.194	335.361	328.806	337.444	329.222	331.028	327.306	342.75	318.361	340.139	320.389	343.028	323.583	336.444	326.417	305.806	327.306	355.167	309.222	323.833	323.222	338.917	314.944	321.389	329.194	331.194	336.778	349.361	418.417	415.667	667.694
82	824.639	832.417	705.778	714.139	437.333	407	322.028	323.972	319.333	337.861	318.861	333.111	331.139	332.861	332.528	330.333	336.306	337.611	321.194	343.389	341.389	347.25	340.556	337.639	336.083	350.306	322.333	351.167	326.167	350.167	333.417	345.5	336.75	310.694	335.583	361.917	314.944	327.361	330.278	347.778	322.556	326.5	336.167	341.361	341.028	356	427.167	427.333	682.444
83	855.194	866.222	734	736.194	451.722	425.444	335.667	336.472	330.611	350.306	330.722	344.861	345.639	342.167	345.778	347.056	348.639	352	335.972	355.556	353	360.417	353.75	354.972	347.833	364.806	334	362.111	338.167	365.611	342.361	358.806	345.806	321.167	345.028	375.917	331.139	347.167	342.778	359.472	332.778	340.861	350.111	353.444	356.611	373.694	449.917	440.639	709.694
84	856.417	838.5	727.861	728.361	460.528	424.25	334.361	338.444	335.417	355.083	329.028	345.889	350.194	349.389	348.889	352.306	353.056	352.139	333.944	357.333	352.861	360.194	355.833	355.806	348.194	363.611	339.972	367.611	338.583	367.167	346.111	359.694	350.528	322.806	346.972	383.556	333.472	345.583	347.222	361.5	333.222	338.278	352.472	354.333	359.417	374.194	458.917	446.472	716.222
85	835.222	834.528	732.611	728.333	466.722	417.306	331.917	330.139	332.222	351.194	326.194	343.167	351.083	344.694	347.028	355.5	353.472	358.083	334.722	368.75	356.278	359.389	352.944	357.972	352.167	370.083	337.806	364.972	343.833	370.028	346.972	360.139	349.972	319.472	348.333	388.944	330.667	351.917	346.5	370.361	335.639	342.833	352.389	361	360.917	380.194	458.444	454.833	736.917
86	894.861	891.583	775.528	779.194	489.75	453.861	354	352.472	353.472	375.167	344.111	367.194	368.167	367.778	366.306	373.361	376.778	373.75	352.333	380.694	371.694	385.528	375.778	381.389	373.361	391.139	355.111	387.361	354.417	391.556	367.028	381.194	368.917	335.139	372.333	411.917	346.722	371.583	364.333	392.278	353.722	361.333	368.806	377.75	380.528	398.472	479.75	469.222	765.667
87	909.083	899.278	794.306	797.639	506.861	476.694	359.056	362	362.556	381.75	354.194	375.722	377.583	374.944	379.444	384.778	384.306	385.361	364.167	386.5	382.444	397.694	392.778	387.889	377.694	401.722	370.556	402.5	364.75	404.667	372.167	388.028	381.833	347.472	383.028	422.778	356.861	384.028	375.417	398.528	364.472	368.778	385.139	386.806	390.806	409.278	493.722	483.028	791.333
88	924.972	941.194	812.806	812.889	527.389	482.667	370.833	373.111	369.111	394.806	357.722	384.194	392.889	388.028	387.333	393.056	392.056	396.111	369.806	409.25	396.167	406.944	392.833	401.472	396.139	414	371	412.194	369.75	410.111	381.417	399.944	387.806	357.139	392.889	433.139	365.25	393.444	386.278	416.389	369.389	379.944	394.111	404.333	403.139	426.389	503.333	502.167	804.889
89	932.306	932.278	821.75	831.278	530.556	488.056	372.361	375	370.444	395.444	367.194	387.778	393.806	390.861	394.028	398.333	396.972	396.861	371.222	409.333	395.139	415.583	394.917	399.056	396.694	417.139	380.417	413.611	372.833	416.278	384.583	408.278	392.25	352.889	399.917	442.306	371	398.194	390.083	425.611	372.861	380.333	396.278	404.556	409.25	424.306	516.139	503.944	816.778
90	935.444	941.5	830.889	835.472	539.556	495.333	375.611	375.778	374.778	394.361	361.306	386.361	393	389.444	399.806	400.889	400.083	399.083	369.556	409.778	398.778	414.222	403.278	403.389	402.222	423.278	382.611	417.528	378.444	421.472	387.889	405.944	393.778	356.389	392.528	450.111	368.361	399.361	391.583	423.917	371.833	382.667	400	404.861	407.694	427.278	522.083	512.611	833.472
91	982.139	988.472	869.361	876.25	566.889	526.611	396.111	393.944	389.889	414.583	380.528	407.306	412.306	410.194	416	422.556	416.139	417.167	389.583	428.889	418.333	432.361	421.472	422.167	416.222	443.667	400.611	439.694	389.722	436.917	406.75	425.528	409.25	368.139	416.222	474.194	383.639	419.194	412.333	442.611	388	395.778	412.222	426.361	436.056	448.389	540.722	534.722	856.778
92	996.972	1012.25	889.083	883.556	587.5	543.861	409.389	405.389	402.889	425.111	390.583	419.306	428.583	428.944	429.778	436.417	433.056	431.333	397.583	445.5	428.333	450	435.778	436.889	432.833	456	414.028	451.361	403.167	454.222	420.556	437.306	419.528	384.861	427.944	486.639	396.306	432.472	421.694	456.583	403.889	416.667	430.556	439.028	446.056	460.5	559.806	551.444	874.472
93	992.556	1004.33	877.944	891.806	599.806	551.528	414.083	413.444	404.194	436.778	396.917	429.833	434.194	437.639	440.139	435.333	446.472	446.694	401.528	459.25	442.028	459.111	441.472	446.167	442.528	468.111	419.611	466.583	411.417	463.889	428.194	451.833	438.444	387.167	442.222	502.611	404.944	438.528	430.639	476	412.694	421.167	442.861	448.361	456.444	474.75	566.444	566.806	892.111
94	1010.22	1012.5	908.028	903.5	626.667	568.639	425.111	424.417	420.889	454.944	409.361	446.167	449.722	445.389	454.028	453.944	459.361	458	416.444	474.944	451.389	475.722	460.167	461.417	460.333	488.389	434	478	423.278	484.389	443.611	466.833	450.222	399.667	453.583	518.306	414.833	453.917	447.111	489.778	427.028	435.306	457.806	468.639	473.917	486.417	581.111	582.194	908.278
95	1028.72	1018.75	917.361	920.111	631.083	582.667	434.139	432.444	433.028	464.694	420.944	458.917	457.5	467.694	466.5	466.139	474.639	474.667	428.222	482.833	465.972	487.167	477.778	472.667	475.694	503.167	446.167	491.444	435.722	501.444	458.833	471.25	462.639	412.944	463.194	532.5	426.5	466.556	456.889	503.528	442.667	456.556	464.722	480.333	491.167	494.194	601.972	604.5	929.556
96	1030.56	1025.44	926.444	920.472	642.472	593	440.528	443.528	437.528	467.694	425.889	459.917	466.861	471.389	479.25	473	479.167	477.056	431.583	488.806	469.556	496.694	482.194	479.361	483.222	509.556	447.778	497.444	440.611	492.944	467.111	483.889	472.167	415.694	477.167	545.25	430.917	467.917	463.694	511.278	444.667	453.444	472.417	489.528	495.444	508.722	618.278	611.639	941.472
97	1051.81	1043.22	951.139	939.583	663.722	610.056	456.028	451.444	449.167	483.667	433.639	473.694	478.528	481.889	493.194	490.472	490.889	491.111	443.472	505.444	481.306	515.278	498.556	492.472	496.528	531.833	464.722	518.667	451.028	519.861	483.444	491.639	479.778	426.917	484.222	556.333	443.472	492.111	478.333	529.806	454.139	469.667	493.583	507.222	508.972	526.667	629.611	624.278	959.056
98	1044.78	1052.92	958.694	948.083	679.222	613.694	465.278	455.722	455.083	490.806	441.944	479.472	493.917	485.806	501.278	502.194	498.944	507.028	445.25	519.306	495.972	519.694	512.917	502.694	500.444	536.75	470.75	527.222	460.139	524	484.222	505.833	492.917	435.361	496.083	570.722	454.611	497.833	493.5	548.333	465.083	479.75	495.861	512.278	517.833	533.583	645.472	633.222	971.778
99	1058.56	1068.67	968.361	953.111	686.028	628.139	471.806	464.944	463.25	501.722	455.389	486.278	502.917	499.972	515.667	512.278	510.639	517.75	458.833	531.444	501.806	529.083	520.833	513.556	516.306	557.083	479.111	539.444	463.861	544.944	500.361	511.944	501.972	438.472	502.889	582.583	459.472	511.944	498.556	553.694	479.556	485.639	510.083	523.528	531.944	540.972	655.333	650.028	981.25
100	1087.83	1088.08	994.472	985.444	713.778	656.222	491.528	483.667	481	520.583	467.889	502.611	523.972	526.222	538.611	535.472	529.417	536.667	474.972	549.944	521.028	556.778	545.139	529.528	536.806	573.361	494.833	549.833	485.389	560.833	520.222	538.083	523.222	460.806	531.75	611.25	484.472	530.139	517.639	580.444	495.667	504.056	524.028	541.056	551.361	563.5	677.167	669.944	1004.67
101	1112.36	1124.11	1019.11	1011.89	738.833	688.028	512.778	505.722	498.083	542.139	489.472	529.972	546	546.222	557.028	561.611	554.472	553.139	497.833	578.194	543.611	573.056	565.389	551.472	557.444	597.639	519.806	583.278	507.083	578.833	534.833	555.139	541.889	475.444	555.417	627.972	502.333	556.694	543	606.278	516.028	518.778	549.139	559.861	567.417	583.778	701.028	690.639	1019.47
102	1115.94	1112.83	1015.89	1014.89	749.389	690.639	515.778	510.861	505.361	543.917	495.306	535.778	561.389	556.833	568.389	559.611	562.222	564.278	504.083	581.028	552.222	586.694	582.722	562.333	562.861	607.528	528.528	596.5	513.833	593.056	554.611	564.25	553.167	480.028	564.667	643.806	515.472	558.472	552.278	617.111	523.889	536.611	556.472	578.056	582.472	594.056	713.5	704	1034.61
103	1131.5	1126.03	1036.58	1038.56	765.833	717.444	531.944	523.389	520.028	563.222	510.306	552.417	574	565.139	579.444	578.75	573.833	577.028	522.194	597.833	569.083	606.389	587.5	572.889	588	624.833	537.278	600.167	530.611	614.972	563.861	578.083	563.139	499.028	581.083	663.944	521.556	574.972	566.833	636.083	543.306	546.917	570.056	593.917	598.778	611.361	732.306	726.028	1050.83
104	1203.14	1221.92	1099.97	1103.89	817.889	770.25	558.778	559.917	539.25	595.667	531.556	582.194	603.861	598.333	619.472	612.444	605.722	609.028	544.25	629.75	598.667	633.667	633.444	613.806	614.417	653.389	565.333	649.611	559.111	645.444	591.972	618.056	595.417	531.139	610.167	695.417	560.278	608.528	598.111	662.778	569.889	579.417	607.139	621.361	632.583	634.472	757.806	751.139	1097.75
105	1157.78	1171.83	1071.14	1072	804.528	751.917	560.583	549.917	538.778	594.25	530.111	579.694	601.139	590.389	610.556	613.778	604.361	602.306	540.528	622.361	591.972	631.333	617.111	601.139	617.25	652.778	562.917	638.25	556.111	645.167	585.111	607.444	583.833	519	612.75	690.028	550.278	599.5	597.917	659	566.361	576.028	598.861	624.111	627.333	639.778	756.694	746.917	1082.11
106	1177.72	1178.06	1086.58	1086.64	822.333	760.417	576.056	571.028	553.833	608.333	550.611	593.722	620.5	609.917	632.722	627.306	615.944	614.333	555.333	637.944	605.222	644.111	641.583	609.528	629.111	667.472	579.667	657.278	573.056	664.028	606.306	621.028	612.361	539.306	626.139	710.806	559.361	624.5	612.472	686.25	584.528	592.167	615.167	644.083	638.222	653.639	780.028	765.5	1094.39
107	1315.81	1329.72	1182.31	1220.78	886.444	854.556	626.278	621.917	598.028	663.417	595.306	638.083	669.361	661.75	681.806	678.139	663.722	660.889	600.417	688.25	655.306	708.5	690.972	662.639	677.611	732.056	626.306	708.806	610.25	712.028	655.472	684.111	655.194	581.917	686.667	768.333	613.806	670.778	662.361	736.556	634.528	637.75	656.056	692.417	685.833	703.972	827.389	817.083	1148.47
108	1210.25	1211.33	1118.22	1121.94	858.056	814.528	617.361	596.472	586.861	650.694	575.611	623.111	659.417	653.861	668.361	664.333	660.389	661.167	593.111	676.056	649.472	697.278	690.583	653.472	670.778	722.389	615.556	704.472	615.5	698.222	653	665.306	650.028	576.889	670.944	757.417	611.861	661.389	653.472	722.806	620.444	624.056	648.778	675.556	679.083	689.056	815.694	803.472	1148.03
109	1215.19	1215.11	1126	1124.22	874.056	821.556	625.694	615.972	595.417	660.194	596.139	635.056	669.972	662.861	687.389	675.778	661.472	664.028	605.361	686.889	664.667	708.667	698.667	663.361	688.667	736.556	634.722	722.833	624.694	722.417	670.75	672.472	669.917	582.556	679.306	774.806	615.667	667.528	665.028	738.556	632.667	643.306	666.194	695.556	696	712.222	828.722	825.556	1151.28
110	1223.33	1219.42	1127.89	1126.86	886.028	828.028	628.694	617.417	603.444	673.083	603.722	647.556	676.472	677.194	697.778	689.083	672.917	678.389	616.806	703.361	676.278	712.222	708.611	677.028	698.611	743.028	641.528	718.361	633.278	727.333	676.694	692.333	674.028	591.833	691.861	779.722	628.889	692.361	680.083	753	641.889	646.417	673.083	706.028	709.833	714.083	842.694	825.361	1165.58
111	1239.19	1233.28	1160.97	1149.06	903	844.333	656.472	641.917	624.5	690.528	622.417	674.528	693.861	699.583	717.306	719.778	699.5	704.694	636.167	718.528	700.306	740.139	733.5	700.722	718.083	763.889	665.5	748.028	650.111	753.083	697.444	706.194	693.028	609.278	723.194	809.833	655.889	717.028	707.361	770.667	667.75	668.444	688.75	721.583	730.278	737.389	866.5	859.778	1183.08
112	1233.67	1234.44	1146.89	1142.14	899.333	846.806	656.861	641.583	627.194	695.389	623.444	672.361	709.444	698.583	728.361	715.25	706.694	707	640.361	736.667	704.472	747.667	735.639	706.25	726.417	770.639	672.194	760.944	659.528	757.75	713.083	719.611	698.083	615.083	733.028	813.5	664.222	712.889	711.583	783.667	676.028	678.972	699.111	733.222	732.694	747.361	873.278	858.694	1184.25
113	1251.94	1247.72	1171.11	1156.39	928.806	869.583	676.361	664.944	648.889	715.611	641.417	692.083	731.306	718.722	753.778	748.917	731.167	734.611	667.639	744.583	731.806	768.722	754.583	726.944	742.833	795.944	685.444	780.278	686.556	777.75	727.444	745.972	728.778	630.222	753.222	838.833	678.028	735.278	731.167	811.583	697.444	701.944	719.667	751.944	752.306	758.806	895.694	880.806	1202.28
114	1232.75	1255.53	1166.64	1159.19	933.5	869.028	686.944	671.056	649.444	725.972	645.222	707.5	741.306	739.361	757.389	751.083	744.111	739.861	673.472	757.194	741.361	781.167	775.833	735.472	753.056	809.194	694.25	791.583	688.611	786.389	742.306	759.417	738.194	642.639	759.194	842.944	684.056	741.306	735.722	819.056	706.833	711.806	727.833	758.25	764.111	776.806	896.278	885.111	1208.92
115	1252.67	1258.78	1165.58	1165.31	942.806	876.25	690.972	678.389	667.694	740.5	667.333	708.667	755.389	738.361	775.028	761.639	753.25	757.389	687.556	761.444	752.778	788.611	782.222	746.167	765	813.694	705.472	804.278	704.167	802.111	754.75	756.333	750.611	648.806	770.556	858.333	702.194	758.722	755.139	834.833	718.222	716.222	738.556	772.444	779.833	780.778	915.917	888.139	1216.06
116	1273.39	1275.36	1194.78	1204.08	962.389	908.972	724.444	709.889	683	757.25	687.056	743.611	777.083	773.722	808.667	789.306	781.194	776.639	709.111	788.75	790.389	821.111	810.278	775.611	794.639	841.806	726.028	829.056	732.111	827.139	778.083	794.25	777.278	681.722	795.444	891	720.472	774.194	794.806	851.361	747.028	741.944	772.028	799.528	798.917	814.556	940.333	924.972	1246.97
117	1263.83	1273.11	1202.36	1182.69	975.083	900	729.889	713.833	692.833	770.194	697.861	744.25	784.333	785.833	814.611	802.611	793.833	788	722.806	800.667	791.167	828.139	816.528	781.25	799.417	859.139	749.944	840	742.056	838.528	785.694	803.528	781.75	691.25	809.75	890.917	740.417	791.778	790.889	868.139	750.694	753.194	770.389	810.417	811.583	813.278	949.194	934.306	1246.31
118	1299.47	1291.97	1222.61	1221.14	997.667	931.639	752.25	729.222	715.278	795	706.722	766.083	797.694	802.333	830.556	818.333	806.833	812.861	742.583	823.639	816.556	851.472	842.389	810.056	821.111	881.5	760.028	855.889	762	852.472	813.25	819.528	804.472	698.861	831.111	915.444	754.528	823.444	814.861	882.972	772.667	771.75	797.944	836.5	822.833	836.306	966.778	956.583	1269.58
119	1305.89	1309.78	1234.14	1227.53	988.278	950.417	763.028	750.944	714.25	813.611	722.111	781.028	816.944	819.528	842.278	825.833	826.472	823.583	752.75	840.278	822.278	871.167	861.833	821.917	845.278	887.306	780.472	867.722	769.806	875.694	828.833	828.444	835.417	715.778	844.528	938.472	770.056	822.25	821.167	902.778	784.778	790.111	804.694	833.083	852.972	847.611	978.417	958.917	1273
120	1295.78	1286.61	1218.33	1208.36	1008.39	939.5	758.944	752.194	718.611	804.222	729.944	775.694	818.222	828.556	856.139	834.528	834.639	822.75	758.694	839.75	835.167	872.472	860.528	825.25	841.5	885.361	785.389	870.028	780.694	873.028	829.444	844.139	831.472	724.694	853	945.389	775.417	828.639	829.222	905.306	792.028	793.583	803.222	845.917	852.278	847.278	978.778	972.917	1282.92
121	1311.67	1313.22	1255.08	1237.19	1025.47	975.583	784.639	772.083	735.25	835.667	747.528	795.5	835.556	843.528	883.472	865.722	854.611	853.861	785.917	861.917	856.694	886.278	877.778	847.5	860.583	913.25	809.222	898.917	801.944	894.194	862.5	862.556	856.25	740	879.472	953.5	792.25	850.222	861.417	923.722	814.778	826.444	837.806	868.806	864.861	877.167	996.667	991.667	1297.11
122	1327.19	1323.64	1268	1255.39	1044.14	983.472	802.083	785.417	764.444	849.167	761.472	813.361	860.333	853.833	896.194	870.528	875.444	870.361	792.194	868.361	873.722	901.194	886.306	862.111	877.556	925.306	822.25	908.306	815.361	918.083	873.556	872.806	881.028	761.417	883.222	968.611	822.167	870.667	870.556	931.667	835.444	833.611	849.111	875.139	884.444	886.444	1012.58	995.667	1310.08
123	1355.58	1359.86	1284.69	1282.64	1064.33	1004.58	822.917	807.694	784.444	874.056	786.5	835.583	869.611	885.944	914.056	902.917	894.722	895.806	815.167	904.944	895.944	929.722	917.972	887.444	902.056	955.944	842.806	932.5	843.111	933.972	895.222	901.889	903.528	784.889	905.667	1000.08	838.833	898.389	896.833	966.694	848.472	852.861	879.167	914.611	913.056	909.611	1036.69	1027.94	1327.19
124	1406.61	1400.97	1321.58	1329.25	1096.36	1036.92	851.444	837.444	810.833	898.444	809.5	868.778	902.944	902.694	942.444	924.778	921.806	926.861	844.417	918.722	924.778	962.472	942.972	915.972	925.667	982.861	879.25	970.333	867.889	960.056	921.972	926.444	923.639	814.083	941.056	1018.94	868.389	925.722	926.5	991.833	879.056	876.972	902.417	922.889	933.889	943.111	1064.97	1050.53	1353.31
125	1420.53	1414.28	1337.06	1342.67	1103.25	1051.53	870.583	848.194	829.583	909.167	817.611	873.639	914.472	922.611	942.833	929.861	936.778	941.278	852.028	935.361	940.639	964.528	960.917	928.694	934.361	989.722	883.639	970.111	882.028	967.306	933.5	947.028	945.694	820.333	949.222	1027.06	886.833	935.833	938.944	1003.47	883.778	901.75	922.972	932.972	945.75	942.389	1070.17	1059.03	1359.83
126	1369.08	1381.28	1315.25	1309.5	1093.14	1044.78	868.222	856.611	817.917	904.028	824.889	882.278	913.25	926.528	955.222	937.278	936.778	942.917	862.528	936.25	935.944	962.722	963.917	929.444	937.5	985.944	885.472	978.667	890	974.611	943.333	952	951.333	821.417	953.722	1032.72	883.139	939.75	937.861	1001.17	887.139	891.806	918.667	954	948.722	942.333	1079.36	1063.31	1358.28
127	1400.64	1396.42	1331.14	1331.58	1107.14	1052.03	872.194	851.889	827.25	918.806	838.028	888.222	923.472	934.389	963.028	945.389	944.083	954.333	870.194	949.722	962.944	983.028	966.222	929.333	957.611	1005.19	906.944	994.722	889.222	988.167	951.806	956.056	961.194	838.444	966.083	1043.81	900.028	960.389	955.583	1022.61	896.861	916.167	930.167	957.833	964.25	960.417	1090.19	1081.17	1365.36
128	1379.86	1395.14	1318.22	1320.94	1112.97	1054.75	872.306	855.417	831.194	929.639	842.278	886.167	935.25	938.806	969.278	952.25	961.667	958.222	878.444	951.833	954.556	989.222	979.111	953.417	966.528	1015.5	910.444	992.5	899.5	984.861	960.722	960.833	969.5	846.472	978.472	1054.75	901.361	957.139	956.806	1019.56	887.556	912	936.75	961.861	961.083	969	1090.83	1078.69	1366.39
129	1402.42	1400.56	1356.53	1346.33	1132.72	1086.47	899.472	887.667	859.778	942.417	855.111	912.694	957.194	968	988.083	970.75	983.639	981.972	904.333	983.444	982.139	1004.75	991.306	967.583	986.417	1039.36	932.917	1024.03	930.611	1012.28	980.389	987.694	985.472	872.639	1004.33	1082.47	931.5	975.306	981.972	1046.94	926.333	939.361	960.528	995	988.861	997.167	1117.39	1101.83	1393.61
130	1404.47	1406.97	1353.44	1344.22	1140	1081.19	913.194	900.361	866.944	957.583	868.778	925.917	964.472	974.333	1004.11	988.417	993.972	998.278	920.722	980.333	989.278	1017.25	1006.39	980.056	1004.89	1048.17	944.333	1027.31	933.611	1024.42	996.278	1007.81	997.194	883.528	1008.17	1088.83	934.417	989.417	990.667	1056.64	933.5	946.639	981.778	997.333	998.917	1000.31	1130.97	1111.08	1402.86
131	1411.69	1406.89	1354.36	1348.47	1158.06	1094.56	922.417	898.25	884.083	967.111	875.25	934.278	971.139	982.25	1014.36	985.833	1006.78	1009.31	926.167	984.028	1007.11	1029.97	1020.94	987.139	1004.58	1060.39	952.417	1036.64	940.778	1033.86	996.306	1008.25	1006.17	894.556	1026	1098.75	950.444	983.417	1008.78	1074.22	940.833	951.167	988.917	1014.92	1007.67	1009.03	1140.61	1116.14	1406.92
132	1437.97	1430.36	1388.33	1383.08	1165.81	1118.17	954.083	929.333	902.472	992.5	903.083	961.972	994.417	999.167	1044.81	1028.14	1033.11	1020.44	937.083	1019.11	1025.08	1050.5	1041.97	1008.33	1031.94	1075.56	983.417	1061.64	974.917	1058.19	1031.67	1029.81	1027.86	914.306	1047.25	1117.94	977.917	1018.53	1029.86	1083.44	960.611	974.694	1012.33	1026.67	1041.22	1042.42	1158.17	1139.58	1425.92
133	1444	1436.19	1384.44	1374.97	1180.56	1128.86	956.75	935.778	916.917	995.583	910.139	969.306	1007.33	1010.56	1041.11	1021.83	1034	1040.08	957.389	1033.58	1049.61	1061.36	1061.61	1028.86	1046.89	1080.78	997.111	1073.86	982	1068.31	1039.39	1040.58	1043.67	929.583	1053.25	1127.28	983.139	1025.25	1034.92	1107.19	973.194	992.278	1016.83	1040.08	1043.31	1040.97	1161.19	1150.67	1435.69
134	1457.22	1458.61	1396.72	1381.19	1175.72	1140.67	969.361	955.556	933.889	1009.39	916.639	986.583	1011.42	1024	1061.83	1044.11	1052.44	1045.64	968.361	1035.72	1039.36	1066.89	1063.72	1042.67	1051.94	1097.56	1006.83	1081.33	991.917	1080.56	1046.97	1057.25	1060.22	928.778	1069.97	1139.11	985.167	1034.89	1042.58	1109.42	982.833	1003.42	1036.14	1051.58	1063.14	1051.5	1178.81	1164.61	1444.08
135	1435.69	1429.58	1384.39	1375.97	1186.72	1122.97	979.778	948.278	934.5	1004	934.833	987.25	1031.58	1030.89	1060.25	1051.61	1051.97	1047.75	969.778	1040.11	1050.44	1075.78	1063.17	1050.33	1061.17	1106.69	1029.83	1092.86	997.417	1074.86	1050.64	1062.47	1054.06	943.361	1072.31	1150.06	994.806	1039.06	1048.39	1113.61	993.111	1010.33	1034.11	1054.53	1056.64	1064.31	1184.06	1167.81	1440.64
136	1448.36	1442.44	1395.78	1379.97	1198.81	1145.67	985.472	967.417	944.028	1026.19	944.444	1000.89	1036.03	1040.83	1065.36	1050.75	1068.72	1071.42	979.944	1050.58	1067.44	1087.03	1088.58	1057.31	1078.03	1117.72	1029.11	1099	1011.44	1091.42	1067.39	1081.67	1077.89	950.389	1089.11	1161.81	1010.19	1054.33	1068.14	1127.17	1003.33	1008.86	1041.17	1064.5	1075.19	1076.28	1194.58	1176.11	1448.94
137	1472.28	1477.42	1423.03	1417.36	1217.33	1170.69	1009.19	992.5	971.833	1043.61	956.833	1018.08	1052.81	1055.67	1086.75	1074.58	1091.47	1087.17	1004.81	1073.42	1097.39	1107.61	1108.64	1077.44	1086.44	1133.47	1048.94	1114.19	1038.25	1116	1079.83	1097.03	1092.75	973.333	1109.67	1177.36	1030.03	1074.28	1081.67	1147.19	1015	1037.08	1066.78	1085.25	1088.25	1098.69	1198.03	1199.47	1467.36
138	1484.83	1497.36	1427.83	1429.86	1223.03	1178.11	1015.97	1003.67	977.222	1054.58	969.306	1027.42	1072.19	1069.75	1104.81	1093.17	1098.5	1100.78	1018.81	1082.64	1102.56	1121.92	1108.67	1089.83	1104.5	1138.14	1071.53	1121.92	1040.92	1118.92	1098.97	1109.17	1097.22	982.306	1123.28	1178.58	1040	1078.56	1085.86	1166.64	1023.81	1053.81	1082.81	1097.33	1107.22	1101.08	1225.72	1214.56	1479.86
139	1493.94	1490.39	1437	1415.22	1249.72	1184.14	1031.78	1010.03	991.056	1062.11	980.861	1036.44	1083.56	1075.67	1119.33	1094.69	1116.53	1102.61	1027.03	1089.25	1109.06	1126.22	1125.69	1099.56	1114.14	1155.42	1073.58	1154.28	1055.83	1130.44	1101.83	1118.67	1121.14	993.056	1126.97	1195.86	1046.5	1083.61	1102.67	1172.22	1045.11	1055.5	1085.36	1105.08	1111.58	1118.81	1224.81	1220.75	1487.33
140	1494.5	1488.94	1440.53	1442.89	1245.14	1204.58	1039.44	1023.86	1010.86	1074.97	989.361	1049.92	1084.31	1099.14	1106.61	1095.61	1129	1121.67	1036.83	1103.89	1117.92	1140.47	1134.64	1103.44	1131.69	1165.56	1084.39	1153.78	1059.61	1142.19	1120.83	1131.69	1128.17	1008.92	1134.69	1209.89	1059.64	1095.61	1108.53	1178.47	1051.69	1077.19	1088.17	1120.42	1124.25	1128.86	1233.92	1233.5	1492.06
141	1521.69	1536.56	1466.22	1451.19	1261.03	1225.81	1062.33	1027.64	1023.53	1096	1016.94	1072.94	1103.08	1109.78	1145.39	1117.69	1141.53	1135.83	1041.42	1122.33	1138.19	1156.64	1157.06	1119.64	1134.42	1191.28	1106.78	1169.33	1081.33	1159.47	1127.11	1141.5	1145.56	1023.03	1157.06	1224.5	1078.06	1113.39	1140.86	1190.58	1059.81	1082.97	1107.28	1132.94	1150	1151.25	1253.33	1247.11	1505.94
142	1499.39	1505.72	1456	1444.33	1261.36	1219.25	1065.89	1034.03	1022.11	1092.89	1017.5	1068.97	1112.33	1112.19	1135.14	1128.78	1142.31	1137.75	1059.81	1124.25	1142.58	1168.33	1160.08	1129.58	1153.61	1186.5	1111.72	1168.64	1087.5	1159.83	1144.28	1146.5	1143	1024.78	1162.53	1220	1088.64	1124.61	1134.81	1190.81	1065.78	1092.25	1122.22	1139.69	1148.97	1155.22	1267.22	1238.22	1510.31
143	1508.08	1501.72	1444.81	1441.14	1275.67	1213.72	1065.86	1041.53	1038.83	1100.03	1020.06	1073.31	1118.5	1109.22	1151.42	1127.03	1144.47	1152.28	1063.03	1123.69	1157.42	1157.86	1171.5	1143.53	1159.14	1194.72	1120.31	1172.53	1099.44	1166.08	1157.47	1150.11	1156.64	1040	1171.14	1230.19	1098.03	1121.33	1143.67	1191.44	1075.78	1091.36	1132.81	1142.97	1155.42	1161.03	1270.39	1254.25	1516.44
144	1492.42	1495.14	1449.97	1440.58	1274.17	1229.33	1069.64	1043.17	1052.78	1100.61	1027.86	1080.14	1118.75	1123.25	1159.61	1141.53	1162.94	1154.14	1062.94	1144.89	1153.42	1166.92	1177.83	1147.78	1163.44	1196.56	1124.22	1191.28	1096.36	1167.14	1153.67	1165.72	1152.06	1041.31	1186.25	1243.42	1102.5	1128.75	1143.78	1198.61	1081.92	1101.5	1142.11	1162.89	1160.72	1157.53	1273.72	1261.31	1509.64
145	1494.97	1494.31	1454.53	1432.33	1280.08	1234.61	1079.92	1053.86	1050.22	1110.75	1047.61	1086.64	1126.22	1121.53	1165.36	1139.17	1162.03	1153.5	1079.08	1140.5	1157.83	1169.94	1173.53	1148.36	1170.72	1218.03	1138.78	1189.28	1108.64	1166.42	1159.47	1163.67	1167.75	1049.33	1184.78	1249.22	1111.75	1138.53	1156.28	1208.61	1081.94	1112.94	1138.47	1163.14	1172.06	1163.31	1282.22	1273.06	1519.11
146	1512.67	1498	1455.42	1449.33	1284.75	1230.42	1096.06	1063.28	1061.36	1112.89	1044.94	1101.44	1131.08	1140.33	1176.39	1151	1176.53	1162.42	1079.06	1146.94	1175.75	1192.22	1185.53	1156.14	1185.83	1218.5	1145.97	1198.92	1112.53	1183.11	1183.47	1182.83	1187.61	1048.75	1207.47	1252.25	1126.81	1143.25	1169.22	1217.19	1088.11	1122.61	1141.39	1177.69	1179.83	1193.89	1288.58	1279.33	1529.11
147	1500.58	1512	1469.11	1457.25	1284.89	1238.81	1105.86	1076.92	1072.5	1129.22	1047.86	1110	1153.39	1149.58	1182.14	1156.19	1180.56	1174.97	1092.89	1158.75	1175.81	1203.89	1195.58	1164.25	1202.72	1218.47	1157.53	1203.25	1133.67	1198.06	1188	1203.31	1198.11	1059.92	1201.67	1254.97	1123.42	1155.64	1175.64	1239.86	1096.92	1130.86	1168.33	1182.56	1194.69	1195.03	1292.47	1289.58	1536.86
148	1516.56	1512.06	1479.08	1458.31	1305.25	1256.14	1116.89	1083.36	1089.44	1134.06	1067.61	1120.75	1159.58	1160.94	1201.61	1178.69	1193.5	1182.86	1100.92	1168.17	1192.61	1215.25	1214.47	1191.11	1202.53	1230.22	1172.78	1219.83	1128.44	1204.86	1198.89	1202.58	1194.53	1074.17	1220.39	1280.17	1128.78	1175.31	1190.81	1250.64	1117.06	1141.64	1169.83	1189.14	1192.31	1207.83	1299.33	1286.67	1537.61
149	1519.81	1522.14	1483.5	1474.03	1313.83	1264.22	1124	1094.69	1095.64	1140.75	1073.42	1131.17	1169.75	1175.08	1196.94	1185.47	1202.39	1203.39	1117.14	1170.42	1202.81	1223.89	1211.25	1189.83	1210.89	1253.78	1187.78	1233.86	1150.97	1208.17	1207.36	1210.44	1211.92	1086.86	1227.22	1282.42	1135.28	1169.25	1193.72	1256.33	1127	1142.64	1181.08	1202	1210.36	1225.03	1308.25	1300.44	1548.61
150	1519.64	1527.47	1478.75	1480.33	1327.86	1271.44	1135.64	1113.86	1107.31	1161.22	1089.83	1136.86	1181	1168.17	1215.94	1184.31	1216.89	1200.64	1121.19	1175.61	1222.72	1228.5	1231.36	1197.11	1215.86	1242.08	1189.14	1239.28	1157.89	1224.06	1220.81	1227.03	1214.19	1101.47	1237.22	1298.31	1160.44	1185.28	1200.11	1258.86	1145.03	1153.56	1195.11	1204.94	1218.17	1228.56	1310.94	1321.44	1562.56
[truncated: 3 more columns]

## Sheet: P76LasI_RFP_1600
Time	Mean1	Mean2	Mean3	Mean4	Mean5	Mean6	Mean7	Mean8	Mean9	Mean10	Mean11	Mean12	Mean13	Mean14	Mean15	Mean16	Mean17	Mean18	Mean19	Mean20	Mean21	Mean22	Mean23	Mean24	Mean25	Mean26	Mean27	Mean28	Mean29	Mean30	Mean31	Mean32	Mean33	Mean34	Mean35	Mean36	Mean37	Mean38	Mean39	Mean40	Mean41	Mean42	Mean43	Mean44	Mean45	Mean46	Mean47	Mean48	Mean49
1	233.889	233.306	231.75	232.861	232.222	230.111	230.444	232.194	230.056	230.917	229.583	227.667	231.056	232.472	228.75	229.75	231.361	231.25	230.056	229.583	227.611	229.361	230.556	228.389	231.139	249.583	234.917	276.389	234.889	283.639	231.722	281.556	228.833	256.722	228.528	226.056	226.389	226.667	227.444	227	228.722	227.778	228.333	230.694	229.944	227.028	227.194	228.639	225.222
2	234.556	234.75	234.694	235.306	235.306	232.833	235.194	237.917	236.278	234.833	234.389	232.139	234.722	234.472	232.028	232.556	233.556	234.75	234	232.667	230.528	230.5	231.972	233.222	231.833	254.833	237.194	280.917	238.167	286.278	235.333	283.667	234.194	256.972	229.583	230.139	229.056	232.556	228.639	231.5	232.5	233.833	231.389	230.944	233.361	229.028	232.222	231.639	227.917
3	226.861	225.972	225.028	226.722	224.972	227.111	225.861	229.361	226.333	224.861	227.139	227.056	227.472	226.306	227.556	226.139	227.528	226.694	224.278	226.75	225.556	224.639	225.306	225.444	225.222	251.639	228.778	271	229.056	271.083	226.806	274.528	225.861	242.611	222.611	222.889	223.639	222.722	222.833	224.639	222.222	224.167	223.472	224.667	225.139	224.75	224.861	225.167	223.5
4	223.444	227.194	224.139	225.806	223.667	224.972	225.389	226.194	223.083	224.75	226.194	224.944	223.306	226.444	224.083	222.556	224.306	224	225.472	224.222	224.417	222.444	222.528	224.861	223.806	250.667	227.583	276.861	227.722	272.833	225.639	271.833	222.972	238.778	223.25	221.889	219.167	223.833	224.028	224.306	224.972	223.278	224.944	223.583	226.083	222.528	223.417	223.056	220.111
5	221.861	224.111	222.556	223.444	220.556	219.028	222.167	223	223.5	223.806	222.306	221.056	221.444	221.861	219.806	221.972	221.833	221.278	225.056	223.194	219.556	220.389	219.583	223.917	219.944	245.028	224.472	270.222	223.25	272.389	224.25	265.944	220.25	235.861	219.944	219.194	217.639	220.25	220.278	221.5	221.972	220.278	220.556	223.5	220.722	220.556	221.583	221.389	220.444
6	222.972	223.778	218.806	222.528	220.25	220.361	221.972	220.194	220.806	219.194	221.111	217.972	219.583	220.583	220.722	222.417	221.306	220.222	217.722	219.361	220.75	218.722	217.722	219.444	222.667	246.056	222.028	268.778	224.333	272.25	221.778	265.167	218.944	234.333	216.75	218.194	221.556	219.528	219.528	222.583	221.417	219.278	219.611	217.917	221.056	217.917	220.056	220.667	219.333
7	220.083	220.528	220.944	222.333	219.778	220.111	220.861	217.972	221.083	221.25	220.639	219.944	221.944	221.944	221.056	218.639	219.694	220.583	221.556	220.611	219.083	219.972	219.167	220.75	220.861	242.944	225.556	269.389	223.056	270.028	222.694	270.083	222.028	236.639	219.167	219.167	218	219.889	221.139	220.694	218.833	219.556	221.278	217.389	221	218.528	220.417	221.167	218.556
8	220.333	221.778	219.528	221.083	220.806	219.778	220.389	219.5	221.389	220.861	219.889	219.722	221.75	218.972	217.972	217.972	219.444	220.556	220.306	218.333	219.694	220.194	218.167	218.944	223.694	245.778	224.861	268.083	223.917	269.083	220.306	263.25	219.083	231.028	218.5	219.5	218.361	219.361	217.278	219.889	216.667	219.167	219.417	219.361	219.806	218.083	221.639	221.778	217.083
9	220.167	220.556	219.25	220.111	219.278	220.75	217.361	220.083	220.389	219.639	220.806	219.333	221.25	219.333	218.167	217	221.389	219.278	219.333	221.111	218.472	219.917	217.778	218.5	218.333	242.972	222.611	270.417	220.639	265.778	219.556	263.583	218.722	233.167	217.278	217.639	217.222	216.333	217.361	219.222	218.056	219.278	218.778	221.222	217.806	216.083	218.333	221.75	217.528
10	221.75	218.889	219.75	218.806	219.361	218.944	220.333	218.667	220.417	220	218.472	219.194	218.472	217.444	216.556	217.5	220.806	217.194	220.806	220.778	217.444	217.056	218.583	218.833	216.556	243.5	223.333	270.75	219.611	267	221.806	266.889	217.5	231.694	217.667	217.583	216.944	218.278	219.556	220.528	218.194	217.444	218.556	217.639	219.417	217.917	219.5	220.056	217.556
11	222.139	223.5	219.5	220.417	219.5	219.417	220.5	220.278	220.528	221.139	220.556	219.306	220.917	220.056	218.222	219.556	219.194	218.278	218.889	219.583	217.167	219.944	219.583	220.583	217.556	246.139	221.778	270.167	221.111	264.972	222.056	266.556	220.083	232.389	217.056	217.861	216.944	219.056	219.028	219.139	219.083	218.389	217.833	219.111	219.667	217.611	219.833	223.667	218.861
12	220.528	220.556	220.889	218.694	221	220.222	219.861	219.472	220.306	221.306	219.917	218.278	218.194	218.972	217.972	219.5	219.083	219.361	219.278	218.556	218.556	219.194	218.444	217.361	217.639	245.194	221.722	265.639	220.944	268.139	221.5	263.167	219.833	232.528	215.806	219.444	215.306	218.139	215.944	217.5	217.639	218.111	219.083	218.222	220.333	219.083	220.611	220.75	217.917
13	221.861	219.861	218.111	219.556	219.639	219.889	223.194	221.25	220.611	221.694	221.611	221.028	220.417	220.111	219.667	219.361	219.722	219.417	221.389	221.056	219.778	218.083	218.861	218.361	217.583	246.333	223.639	266.028	221.722	267.972	220.944	265	219.917	233.25	217.056	216.806	220.333	217.75	218.083	220.306	218.306	219.361	217.722	219.111	217.917	216.889	218.5	220	217.5
14	222.333	220.389	219.25	218.778	221.167	219.111	219.25	221.889	220.889	218.917	219.667	218.472	223.222	218.389	219	216.139	220.889	218.917	218.056	220.778	218.111	218.972	217.722	219.75	219.806	242.833	222.833	267.889	221.194	268.889	218.694	264.556	218.583	233.056	218.917	219	221.667	218.667	219.111	219.444	217.917	218.861	215.75	220.194	220	218.5	218.167	220.528	218.556
15	218.889	220.222	220.639	220.889	221.667	219.944	221.361	218.806	219.472	219.806	219.139	220.722	220.083	218.25	220.5	219.25	219.5	220.25	219.028	222.611	220.306	216.417	218.25	219.778	220.167	247.028	222.472	268.972	219.389	270.444	221.139	265.306	218	233.722	218.5	220	216.472	216.222	219.778	218.889	217.75	219.111	218.111	218.139	220.194	219.417	220.167	222.194	218.111
16	220.972	221.389	218.417	218.833	220.111	219.611	218.611	220.139	219.389	221.028	221.194	218.889	219.472	219.278	217.472	221.833	217.611	223.111	219.639	220.389	216.833	218.722	219	222.056	217.194	245.667	223.528	270.028	222.778	264.972	219.722	265.444	219.139	228.611	218.194	219.806	215	217.861	218.639	218.361	218.444	218.083	221.25	220	219.667	219.556	219.472	222.667	218.889
17	221.833	219.889	216.528	220.5	220.278	219.167	218.694	219.278	218.528	219.75	220.306	219.111	219.611	219.528	219.111	219.5	221.194	220.167	220.611	219.361	217.583	220.111	216.917	217.889	219.778	246.444	222.028	268.361	223.111	270.083	220.389	265.556	217.361	230.833	217.25	219.083	220.556	215.722	219.083	218.139	220.722	218.389	217.778	219.194	218.056	218.778	219.306	220.167	217.444
18	222.611	223.833	220.056	220.417	219.083	217.472	220.139	219.083	220.5	218.833	219.389	219.667	219.194	218.5	219.194	217.944	220.833	217.222	217.778	221.639	219.889	215.722	219.111	218.389	217.833	246.667	222.778	266.639	222.389	267.611	218.5	265.972	219.306	234.472	217.333	219.472	219.778	220.139	217.667	219.583	216.389	219.389	218.194	218.306	220.611	216.222	220.889	222	218.861
19	221.944	219.861	219.639	221.139	220.417	218.139	220.889	220.972	219.528	220.778	219.583	221.556	221.194	219.25	219.361	218.278	220.306	219.333	220.083	219.889	218.333	220.556	218.028	219.444	219.167	247.806	222	266.194	220.972	271.833	219.861	266.417	218.417	229.417	218.028	218.861	218.861	219.611	218.944	219.194	218.194	219.139	220.306	218.472	220	217.194	218.889	221.222	218.306
20	219.5	221.917	221	219.194	219.028	220.028	220.056	220.528	219.556	219.222	219.639	220.056	219.444	221.278	218.389	220.222	219.333	220.222	219.972	217.889	217.111	218.361	217.361	218.917	219.139	246.611	222.556	266.528	222.472	270	220.167	267.611	220.111	231.361	217.778	217.833	216.889	218.389	220	216.583	219.778	218.917	218.833	219	219.917	217.139	219.361	221.806	217.778
21	221	220.889	220.333	218.389	219.444	218.75	219.75	220.389	221.472	219.278	217.639	219.028	218.028	219.25	219.833	218.917	218.917	218.472	222.056	217.5	218.333	217.472	220.611	220.722	220.444	245.778	223.889	267.528	222.75	270.056	219.833	263.667	218.694	231.111	217.639	217.944	220.222	216.75	220.806	217.583	216.417	218.333	219.806	219.111	219.528	218.5	220.389	223.083	219.889
22	222.5	220.556	219.417	217.306	223.139	220.389	222.722	220.306	219.472	222.139	219.194	218.944	218.444	220.861	218.917	220.611	220.806	221.472	220.389	219.306	219.444	218.333	219.25	219.861	220.444	246.806	222.889	270.25	220.944	269.528	219.472	265.944	219.278	231.722	219.889	216.778	218	220.528	220.361	218.5	218.417	218.278	217.278	218.722	219.028	218.611	220.5	220.361	218.889
23	219.5	221.389	220.694	219.333	221.194	220.222	221.806	222.222	217.306	218.806	220.444	218.694	218.417	219.639	218.583	219.361	220.028	221.306	219.306	220.417	218.806	217.389	220.472	218.556	221.972	247.972	223.667	271.222	219.111	266	221.556	263.806	215.972	228.972	219.389	219.639	217.556	217.083	219.889	217.833	219.5	220.306	220.194	218.5	220.861	220.694	217.639	222.583	217.944
24	220.861	219.75	218.5	221.667	222.528	219.694	221.417	221.5	219.722	220.861	218.361	218.889	217.25	218.944	218.333	218.111	220.194	220.472	220.111	221.028	219.778	217.917	221.278	220.778	220.167	246.361	221.806	268.194	223.056	268.944	221	261.306	217.611	232.278	218.972	217.861	216.583	218.694	218.583	220.222	220.028	219.556	219.139	218.361	220.778	219.917	221.972	223.417	218.583
25	219.944	219.028	218.083	221.694	219.917	220.667	220.222	220.417	218.639	220.083	220.806	221.778	218.972	221.083	219.5	218	220.944	220.444	220.889	219.583	218.333	218.639	217.667	218.833	220.389	246.75	222.417	266.528	220.778	268.139	220.472	264.75	220.944	234.111	218.75	219.167	218.083	217.444	219.778	219.917	219.778	219.361	217.861	220.944	221.806	220.472	219.778	222.306	219.361
26	221.944	222.139	220.611	217.611	220.778	222.083	222.056	217.528	219.194	221.389	217.861	218.694	219.306	220.583	220.944	217.889	220.611	219.694	220.222	219.889	218.472	218.722	218.167	220.417	221.139	247.5	222.944	267.472	221.389	267.972	220.472	264.028	220	233.528	219.75	219.056	218.528	215.889	218.694	219	220.528	218.806	217.917	217.583	219.5	217.111	222.333	222.611	220.694
27	220.056	222.528	216.694	222.167	220.444	217.472	221.639	222.333	219.139	219.889	221.722	220.639	219.611	219.694	218.972	218.417	218.944	220.528	218.111	219.556	218.5	217.75	218.306	220.556	218.889	246.139	223.861	269.278	222.444	270.667	220.444	264.75	218.083	231.306	217.25	218.167	218.861	218.583	218.972	220.167	219.556	219.833	220.056	218.389	220.417	217.667	221.139	221.583	218.528
28	222.583	221.444	220.611	219.417	220.111	218.889	219.861	220.861	221.417	218.528	218.722	219.694	221.444	220.333	219.889	218.25	222.056	222.694	220.778	219.917	218.306	217.389	219.167	219.111	221.917	249.167	224.611	269.889	220.861	268.472	220.194	264.333	221.028	228.75	219.222	218.139	217.361	218.556	218.75	220.028	219.972	218.861	218.583	219.222	220.778	218.944	220.889	223.111	218.889
29	222.278	224.139	220.528	221.333	220	220.472	221.889	222.167	219.389	218.694	219.639	220.556	219.417	219.528	219.778	218.472	221.639	218.139	221.083	220.056	219.833	217.528	218.667	220.611	219.306	247.028	222.944	268.361	224.083	269.972	220.917	266.139	219.694	230.5	218.333	218.694	218.667	219.083	219.972	217.194	219.194	218.111	219	220.972	218.944	219.167	218.611	220.778	218.972
30	220.556	221.861	220.694	219.833	219.583	218.972	221.944	221.917	223.222	220.333	219.083	220.5	221.278	219.028	219.5	220.75	220.889	221.111	220.917	218.028	218.444	217.972	220.333	217.667	222	248.333	220.861	269.417	223.167	269.611	223.028	266.167	221.333	228.806	219.833	218.75	218.25	217.861	220.139	219.667	220.333	220.306	220.694	219.167	223.111	218.028	221.667	223.194	219.833
31	223.194	223.944	219.833	219.639	221.25	219.389	222.444	222.194	222.583	221.861	218.333	217.083	221.389	220.083	220.75	217.889	220.194	221.139	222.389	219.361	220.611	219.028	220	221	221.806	251.194	220.583	268.639	222.861	266.944	221.806	264.889	218.194	230.278	219.028	215.972	217.5	217.639	220.056	218.139	219.444	217.167	219.556	219.944	220.694	218.722	223.083	223.639	219.889
32	222.722	226.472	219.472	222	223.306	222.75	222.528	221.056	220.444	220.444	221.861	220.167	220.139	219.722	217.361	218.111	222.556	220.917	219.861	219.167	219.056	220.972	219.778	223.167	221.944	249.611	223.889	271.528	225	272.278	223.278	264.667	218.611	231.694	219.444	218	219.944	219.111	219.25	219.75	218.75	218.722	218.306	219.194	222.444	217.167	224.306	223.389	219.167
33	223.028	224.833	221.611	222.056	219.972	220.056	221.583	219.889	221.278	219.667	219.889	216.028	220.833	219.139	221.25	218.472	221.861	221.333	221.083	219.639	220.139	219.833	221.806	220.611	220.139	247.028	224	265.75	222.917	270.111	219.139	267.889	220.194	232.806	219.917	218.667	220.083	220.694	218.722	218.5	221.222	220.861	220.389	218.333	222.056	221.639	223.417	222.444	219.5
34	223.75	222.75	221.167	219.361	223.861	221.611	224.194	221.111	222.417	221.556	221.056	218.583	220.083	220.25	220	219.139	222.667	221.833	219.25	219.667	220.889	220.306	219.028	223.083	221.278	247.917	223	273.667	224.222	269.278	221.056	267.917	220.194	232.417	217.889	219.528	221.583	218.472	218.778	216.917	220.972	218.611	217.889	216.917	221.944	221.611	223.833	225.083	220
35	222.944	223.083	220.361	219.139	221.75	220.778	220.639	220.167	221	221.694	222.556	218.111	221.083	222.833	221.056	221.083	221.833	220.083	222.528	222.333	220.917	220.111	220.444	219.806	221.333	246.917	224.194	268.556	222.5	270.639	221.139	264.611	220.139	232.056	219.028	219.75	218	217.222	220.083	220.222	219.639	219.083	218.528	219.556	222.722	220.778	222.056	223.556	220.444
36	226.056	226.139	221.472	220.5	224.556	218	223.278	222.639	219.833	220.778	221.5	220.333	220.917	218.028	220.583	219.194	219.75	219.583	220.861	223	220.111	220.5	222.722	222.306	223.333	248.806	222.944	270.194	224.472	270.25	222.722	268.306	220.167	233.667	221.528	220.778	220.333	218.806	222.389	220.944	220	219.944	221	220.111	222.778	218.444	223.972	222.917	221.278
37	226.639	226.361	222.083	220.722	222.639	220.722	223.556	223.917	224.556	220.806	222	219.278	223.167	221.333	220.833	219.722	222.611	220.417	223.667	219.139	222.778	220.583	223.333	219.139	223.083	245.139	223.972	267.889	224.778	270.167	221.25	269	222	233.056	221.139	222.639	219.917	221.583	222.028	220.028	221.806	220.694	220.083	221.917	222.583	219.278	225.694	223.972	222.333
38	223.694	227.167	222.361	218.111	222.556	223.083	222.361	222.639	220.194	222.167	220.889	222.583	221.167	219.861	221.778	220.75	224.028	222.139	220.083	221.111	222.944	219.194	222.111	219.833	221.806	244.972	225.333	272.194	222.278	267.083	221.528	267.694	220.972	234.111	219.694	221.25	220.278	221.833	220.167	221.167	219.333	221.278	222.75	219.694	222.5	220.861	227.222	224.639	221.111
39	226.306	227.667	222.917	220.5	223.444	219.75	222.056	223.028	223.028	220.278	220.306	220.778	222.889	220.278	220	221.056	224.028	221.139	219.5	220.917	220.611	220.306	221.083	220.833	221.361	247.222	224.583	271.472	225.222	272.833	220.833	264.083	221.528	237	220.361	221.833	220.472	219.333	223.278	221.944	220.972	220.944	222.028	220.694	223.667	220.444	227.389	226.167	223.306
40	228.75	228.028	222	221.361	225.083	221.472	222.222	219.194	224.889	222.861	221	221.028	223.333	222	219.944	219.111	223.611	222.25	221.778	218.611	221.389	220.778	220.639	222.25	221.972	248.5	227.056	269.111	223.722	271.778	221.861	265.806	220.833	232.806	219.889	219.639	220.806	219.556	219.75	219.167	220.583	219.639	222.306	220.833	225.25	221.833	222.472	224.917	222.028
41	226.056	231	224.028	220.556	222.556	218.611	222.917	221.861	225.944	221.694	223.194	218.028	223.694	221.75	221.139	219.667	222.694	220.694	224.028	220.778	221.972	217.361	218.944	222.861	222.222	249.111	225.75	272.389	225.778	268.5	221.694	268.028	222.611	231.389	219.972	219.944	222.861	220.889	219.25	220.667	219.833	221.056	221.944	219.75	227.889	219.667	225.944	226.417	223.444
42	229.472	230.556	222.389	224	225.194	222.028	226.083	224.444	225.306	224.444	222.361	221.056	221.444	225.667	222.667	220.944	223.722	222.194	223.417	220.556	224.083	221.694	223.611	221.583	222.056	250.611	225.722	270.278	224.167	272.889	224.111	264.889	223.278	231.833	222.056	220.583	220.5	220.833	221.306	220.444	222.194	221.139	223.694	220.972	226.611	221.833	226.472	224.611	221.083
43	228.306	228.944	225.028	222.472	228.111	221.944	223.889	220.444	223.889	222.194	224.778	221.472	223.528	221.056	224.472	221.694	224.528	220.75	223.972	222	223.722	222.861	221.944	223.167	223.861	251.972	224.278	272.111	224.361	267.417	221.722	270.778	221.25	232.5	222	217.917	222.028	222.611	222.333	219.917	221.667	221	222	222.944	227.111	223.528	227.361	225.75	225.222
44	229.167	231.5	222.833	222.722	226.028	223.25	226.417	224.611	227.778	223.444	223.444	223.861	224.028	223.5	221.556	219.111	224.694	223.333	223.333	224.472	224	222.806	222.75	221.556	222.75	247.556	227.306	270.306	224.528	269.667	224.222	269.167	222.222	231.75	219.528	219.306	222.083	219.556	220.806	222.944	221.833	221.222	223	220.611	228	223.306	229.528	229	224.306
45	231.556	231.472	223.361	223.222	225.028	219.75	227.361	222.417	224.472	221.917	223.444	222.111	223.389	221.389	220.917	220.694	222.806	223.139	225.694	222.167	224.222	220.278	223.5	223.139	221.472	248.778	229	272.389	226.639	271.5	223.056	268.889	222.111	236.389	222.472	220.083	224.333	220.389	221.028	221.583	220.361	222	222.667	223.278	228.583	223.222	230.417	225.111	223.972
46	232.25	232.75	225.222	222.917	228.444	223.111	226.583	222.056	226.583	222.722	226.417	221.25	223.278	222.667	224.722	220.306	226.806	223.75	223.917	223.389	222.639	220.389	224.083	223.528	225.611	248.444	229.667	270.806	226.417	271.722	224.333	268.361	225.5	233.889	222.778	219.611	221.639	221.75	222.194	222.167	223.194	223.611	225.278	224.75	229.528	222.917	231.667	227.417	225.694
47	231.556	234.333	226.139	225.833	227.583	223.444	226.056	222.667	225.833	224.167	225	222.917	225.222	224	222.75	223	224.556	221.806	223.333	221.722	225.306	221.444	224.25	223.917	225.972	248.167	228.75	274.333	227.556	270.694	225.778	268.389	224.361	236.611	221.694	220.889	223.111	222.694	223.222	221.75	223.389	222.333	225.944	221.944	234.083	223.278	232.028	228.389	225.972
48	234.528	238	226.472	225.056	228.639	224.167	227.583	223.611	227.667	224.111	225.306	222.167	224.528	221.639	224.75	221.694	227.528	221.361	226.861	225.306	227.444	224	227.917	224.389	227.806	251.75	227.333	273.972	226.083	270.167	226	268.028	222.861	234.778	225.139	223.111	221.889	220.944	225.778	222	222.139	223.417	225.833	224.333	232.583	224.444	231.889	229.556	228.806
49	237.222	237.944	227.306	226.083	231	223.75	229.583	224.917	227.667	224.278	226.778	225.25	225.833	221.444	224.833	224.556	229.917	224.139	226.556	223.028	225.5	223.194	223.889	224.667	227.5	250.139	230.639	273.611	228.278	273.778	228.028	268.472	224.444	234.778	224.167	223.278	220.444	223.417	227.111	222.694	222.667	224.5	225.222	224.694	234	224.278	232.833	232.056	225.333
50	237.694	239.639	228.806	228.194	231.028	223.556	230.667	224.306	229.361	225.972	228.389	223.278	227.694	224.111	227.5	224.444	229.667	223.139	226.5	227.25	228.5	222.528	226.972	225.833	224.167	251.194	231.111	272.278	229.361	274.806	226.583	270.444	226.167	239.417	224.361	222.139	224.667	224.333	225.667	225.139	222.639	224.917	225.528	225.139	234.361	223.778	234.222	231.389	229.083
51	239.306	244.222	230.583	228.778	232.417	225.25	229.778	224.528	229.778	227.889	226.833	223.778	227.889	224.722	226.639	221.972	229.028	225.472	227.722	225.5	227.694	223.806	227.722	224.5	227.75	252.306	231.028	277.583	230.278	275.306	227.972	273.694	227.833	238.111	228.417	223.611	226.361	226.306	225.972	221.722	227.056	225.5	228.472	224.139	237.306	227.389	236.556	232.417	228.833
52	243.944	244.333	231.833	228.083	232.111	224.917	232.083	226.639	230.556	229.694	228.5	225.361	227.083	224.778	226.778	224.528	230.333	225.306	230.444	224.917	229.694	224.472	229.5	225.111	226.167	252.556	232.917	273.806	229.194	273.972	227.111	270.833	226.306	240.111	225.333	224.028	225.944	221.972	228.833	224.917	225.444	226.5	228.944	226.917	237.444	227.722	238.556	234.944	228.5
53	244.778	246.583	233.75	228.056	234.139	225.778	235.194	226.944	230.278	228.611	228.472	224.917	230.111	228.389	228.639	223.722	232.167	225.556	232.111	227.556	231.278	226.444	228.583	225.111	233	252.528	233	277.5	232.083	275.389	229	270.694	228.611	235.75	229.417	226.111	226.833	223.583	229.056	224.333	226.778	224.5	231.889	228.167	237.139	227.444	241.167	235.833	232.583
54	246.667	248.556	233.028	229.083	235.25	228.444	234.361	229.111	231.833	229.306	231.833	225.333	230.75	228.25	231.639	226.111	232.25	225.75	231.139	227.361	230	224.861	229.833	226.639	227.528	255.25	237.556	278.611	234.194	275.611	228.528	272.167	229.333	236.222	229.528	227.306	228.667	225.639	228.25	226.417	227.556	226.222	231.222	227.667	242.389	227.611	241.278	234.667	232.583
55	249.806	253.861	236.306	231	235.694	226.778	240.25	229.25	234.361	230.556	233.278	230.222	233.639	229.389	232.111	225.194	236.111	229.028	231.778	228.028	234.333	226	232.972	227.111	231.028	255.028	236.194	279.417	233.306	277.528	230.833	275.722	230.194	236.944	229.278	228.083	231	227.083	229.833	227.361	230.861	227.389	231.667	230.278	242.833	232.944	243.722	237.75	235.306
56	251.556	255.222	238.278	232.361	239.889	229.806	236.25	230.306	234.306	231.667	234.667	228.833	231.75	228.556	232.139	227.278	234.583	227.889	234.694	228.583	236.25	229.389	233.639	229.472	233.278	257.139	236.028	277.944	236.556	276.417	232.972	274.222	233.611	239.444	231.417	228.194	229.306	229.778	230.139	226.75	230.722	231.861	234.639	233.528	246.25	235.25	246.056	237.944	237.389
57	256.444	256.472	242.111	234.583	242.833	230.917	241.528	233.417	237.333	233.083	237.139	230.833	234	232.083	236.528	230.028	233.667	229.667	238.333	231.222	235.389	227.167	233.75	228.861	236.361	256.694	239.694	281.361	236.389	274.222	235.333	276.944	231.306	244.139	232.028	227.667	232.722	229.944	230.889	228.889	231.583	230.194	235.333	231.194	249.583	233.556	250.917	241.694	237.639
58	261.667	261.861	241.333	235.583	246.194	232	242.556	234.861	241.111	237.222	236.861	233.861	240.389	232.361	238.5	230.083	241.306	234.056	240.306	234.361	240.611	232.806	238	232.806	236.778	258.944	243.611	282.694	240.167	281.167	236.528	279.333	235.722	244.194	234.472	231.75	236.139	232.389	237.556	233.611	236.861	232.556	240.333	235.833	253.806	237.472	252.417	246.806	240.694
59	267.194	268.611	244.028	238.861	250.194	234.667	246.306	238.028	242.167	237.722	241.25	234.556	242.944	234.694	240.5	232.111	245.694	233.444	240.194	231.778	242.139	232.306	239.639	231.639	241.944	260.306	243.917	283.833	243	281.639	236.75	280.389	236.667	244.278	235.917	233.583	237.333	235.472	238.278	236.111	236.556	233.972	240.722	237.861	255.889	238.278	261.083	245.583	241.806
60	265.889	270.472	248	242.028	249.556	234.694	248.444	240.667	247.667	242.528	246.639	237.306	242.167	236.639	241.917	231.5	246.917	235.056	242.417	233.778	243.139	232.194	240.889	234.528	242.194	264.278	246.389	287.194	244.972	285.278	243	284.111	238.806	247.278	240.889	236.194	237.778	236.611	239.889	237.722	237.028	237.889	243.139	238.833	258.611	239.611	261.361	252.278	247.167
61	274.667	276.028	255.972	245.528	256.556	239.556	253.417	242	254.056	244.5	250.056	241.333	247.889	240.694	245.75	236.611	247.778	238.694	245.806	239.694	249	239.028	244.75	238.639	246.194	266.694	253.278	287.25	250.167	289.25	246.361	286.75	243.083	251.5	239.944	236.75	242.167	238.028	241.972	240.139	242.278	238.222	248.917	242.833	263.222	242.583	266.75	257.444	246.583
62	279.611	282.639	255.861	246.139	260.111	242.639	255.639	245.806	251.583	247.278	249.694	239.417	246.083	242.306	247.111	236.194	250.722	242.111	249.806	240.556	252.611	238.528	246.5	244	251.333	266.722	252.278	291.333	251.833	293.556	246.917	289.861	244.944	251.889	244.417	239.778	242.472	244.25	243.889	240.25	242.694	239.972	247.889	244.694	268.861	247.972	271	258.556	252.528
63	287.667	286	257.972	248.611	262.528	246.722	259.389	250.056	255.861	249.222	251.917	241.611	251.583	246.75	252.278	240.194	252.722	244.556	252.889	244.389	255.833	242.667	250.333	243.444	254.917	268.472	257.861	294.722	255.889	294.472	253.083	295.167	248.278	256.333	250.056	241.833	245.194	244.528	249.444	243.889	243.889	245.389	252.139	246.306	271.722	248.833	275.361	262.083	254.472
64	293	296.139	261.806	255.583	269.194	249.139	265.972	253.583	263.639	253.028	261.056	249.778	258.944	250.611	259.556	243.278	258.417	249.111	258.028	249.194	262.278	249.389	257.25	250.194	256.5	274.139	260.222	299.278	261.167	301.278	255.639	297.139	251.611	261.972	253.944	245.917	251.694	249.083	255.111	248.778	249.639	249.056	260.972	254.139	278.806	255.694	281.25	266.306	258.639
65	299.306	301.111	267.861	259.833	273.639	252.917	268.556	255.778	267.083	256.861	264.139	249.694	261.389	251.611	260.444	246.389	264	253.083	263.028	253.111	264.778	251.028	259.444	250.194	259.944	282.389	266.333	300.833	263.25	302.75	263.222	297.333	256.194	262.667	256.694	249.889	253.111	253.639	257.25	252.111	253.167	253	263.861	256.667	285.444	258.528	289.083	271.111	262.111
66	300.611	298.611	266.083	256.75	270.944	248.306	268.306	249.194	258.833	250.333	256.944	245	256.639	249.056	255.028	242.25	261.278	245.361	258.667	248.139	260.889	243.306	255.194	246.667	253.778	271.472	259.306	295.917	256.472	299.778	254.333	291.944	253.639	256.306	249.472	244.306	250.056	245.833	249.944	247.278	248.583	247.417	259.139	252.278	283.972	252.5	284.083	270.528	260.778
67	307.722	308.222	266.5	259.056	274.833	253.444	270	256.389	264.5	255.083	262.139	252.083	260.444	254.278	262.694	245.5	264.556	251.889	262.944	253.222	263.528	248.444	257.389	250.056	260.361	277.833	266.389	301.75	263.111	298.917	257.167	298.722	257.111	260.889	255.639	249.611	255.472	252.361	254.306	252.361	253.889	252.667	261.833	256.833	290.944	260.333	290.667	274.361	264.833
68	319.028	320.056	278.194	269	286.528	262	283.861	265.722	275.472	268.806	272.778	259.222	270.806	261.528	271.25	253.889	274.083	263.611	271.583	261.861	275.833	258.028	269.778	259.889	269.778	287.917	274.111	313.139	270.861	308.5	267.333	307.667	263.889	268.611	266.361	255.056	266.056	263.194	266.889	259.722	259.889	263.639	275.917	266.361	299.778	270.694	304.861	284.972	271.972
69	325.667	328.861	286.806	276.25	290.056	266.417	287.556	270.194	279.528	272.222	277.167	261.611	275.417	263.278	278.167	260	278.806	264.667	275.667	266.806	283.806	262.278	273.222	263.333	273.583	290.667	282.583	314.194	278.889	318.222	270.833	311.972	271.083	270.306	270.028	259	267.028	261.861	267.417	265.5	263.944	266.667	276.917	271.528	302.278	274.194	311.833	291	274.861
70	330.972	330.861	284.833	274.444	294.694	266.139	293.778	271.583	281.694	271.722	277.639	264.722	278.556	264.083	277.75	258.333	281.222	264.528	274.556	262.472	281.083	259.944	274.583	259.5	273.861	288.417	283.417	317.417	278.833	314	271.917	312.083	270.25	278.306	272.111	261.028	265.639	266.167	271.972	264.5	267.306	264.472	275.889	273.639	309.389	276.139	314.583	291.972	278.222
71	339.833	340.111	288.694	277.083	299.75	270.667	289.194	272.083	282.056	273.167	279.361	268.806	280.5	267.139	277.111	259.417	284.972	268.556	281.389	265.139	285.944	261.028	272.528	262.778	277.389	291.056	284.417	314	280.667	315.5	272.194	314.25	271.472	273.528	273.028	259.444	267.139	265.5	271.028	262.778	266.528	272.444	281.139	274.333	315.722	277.667	319.5	300.722	285.139
72	351.194	349.278	302.111	286.694	309.25	273.194	301.917	279.639	295.667	282.5	290.083	270.056	287.5	271.917	285.5	264.389	292.917	277.472	288.889	273.778	293.944	271.333	285.333	276	285.972	297.583	297.194	323.889	294.333	325.139	283.611	317.417	282.611	282.389	278.028	268.861	277.139	275.639	279.167	274.528	273.472	278.083	287.778	283.417	324.972	285.528	329.556	309.278	287.528
73	362.444	366.5	309.611	295.556	318.25	281.944	308.361	290.778	304.5	293.444	299.722	279.722	296.528	284.667	296.306	273.556	304.056	282.944	301.833	283.528	306.167	277.278	294.611	280.75	292	306.333	304.194	336.889	301.861	334.944	291.389	326.333	285.556	289.333	291.333	279.083	284.611	281.028	287.972	282.611	284.278	282.528	300.139	291.75	335.917	294.778	340.861	317.417	295.194
74	373.278	376.861	317.5	301.278	323.167	287	316.611	295.333	311.667	297.306	301.083	281.972	301.167	284.389	296.972	273.611	307.111	285.194	305.611	282.917	309.361	279.306	295.722	279.083	298.917	311.361	305	338.889	302.5	331.667	297	326.5	290.417	290.583	290.861	278.917	291.889	287.722	292.528	288.139	286.75	289.028	302.333	295.889	340.889	300.139	350.528	324.722	298.056
75	376.5	381.806	320.278	304.556	329.694	290.222	322.222	297.778	318.222	298.75	305.028	285.278	301.778	287.083	302.139	275.389	312.306	292.611	307.389	287.583	310.667	284.5	299.278	284.194	303.972	311.917	310.306	336.278	304.028	339.472	296.278	330.306	294.528	291.639	296.333	282.583	295.556	289.472	297.861	287.944	287.917	292.944	305.472	302.278	351.694	303.333	351.861	326.944	303.111
76	396.639	396.472	330.417	314.639	340.472	297.889	323.389	308.639	322.667	307.889	314.444	296.639	313.361	297.806	313.306	286.889	320.583	295.889	313.222	295.528	324.639	290.806	312.167	292.778	315.806	324.111	319.306	344.139	314.667	346.361	308.389	342.25	303.833	304.389	300.639	291.778	299.556	297.417	305.639	296.694	294.389	301.806	314.778	306.111	363.806	312.361	363.583	339.75	312
77	409.222	406.611	341.389	326.944	349.75	310.083	334.472	315.722	329.694	316.056	327.583	299.611	323	304.833	316.5	291.778	331.194	306.333	325.889	303.083	330.25	296.306	319.75	296.972	319.972	329.833	330.056	352.861	324.806	355.167	312.667	348.833	310.917	309.417	309.944	297.111	304.75	308.028	307.778	302.222	301.5	305.444	324.722	319.917	369.5	324.667	375.556	347.833	313.278
78	418.667	417.083	348	329.139	357.139	312.111	345.722	320.722	337.917	322.417	329.917	307.222	327.111	307.028	325.75	296.556	333.694	315.056	333.278	309.056	336.944	304.389	321.694	303.333	323.111	334.083	334.528	361.806	330.889	364.667	321.667	355.722	318.806	312.611	316.194	304.583	311	309.528	318.056	305.806	308.222	309.944	327.917	322.444	384	327	386.667	360.361	324.556
79	424.361	425.75	352.167	331.944	359.167	316.25	349.472	326.667	341.861	327.5	335.139	306.472	332.028	313.75	328.111	298.583	338	315.5	335.833	310.056	343.528	303.944	327.028	302.5	327.028	336.861	337.278	358.917	334.194	360.611	325.722	357.972	316.389	312.639	318.333	304.556	315	309.528	317.278	308.639	310.944	314.028	331.5	322.278	389.5	331.944	388.028	360.972	322.583
80	438.333	434.417	359.944	344	370.417	323.111	360.667	333.75	349.528	336.722	345.167	314.528	342.722	323.472	341.083	306.056	346.528	325.833	344.472	321.778	352.083	311.861	335.972	312.694	340.639	348.111	345.861	374.944	345.444	370.583	334.667	366.722	328.528	322.75	325.944	313.694	324.944	322.528	326.778	320.056	321.306	324.194	343.972	336.639	399.833	340.194	396.694	373.694	327.333
81	450.861	451.167	369.306	350.972	383.722	332.417	370.889	345.472	361.861	342.861	355.778	328.694	356.694	330.056	350	311.222	360.778	335.889	352.194	329	360.194	322.694	342.361	322.944	343.417	353.917	351.694	378.806	355.917	381.861	343.833	370.694	334.528	330.5	335.806	322.833	331.639	330.306	331.083	326.333	330.25	334.5	351.694	343.806	419.972	350.194	416.028	385.639	335.833
82	467.972	454.611	383.667	360.75	400.194	341.556	383.028	348.417	373.194	355.278	362.583	333.472	365.778	340.194	356.139	318.722	368.917	340.361	362.861	333.5	368.861	328.5	354.5	328.389	352.611	355.861	367.833	385.389	363.611	387.944	348.167	379.139	344.444	333.917	346.028	326.306	338.528	338.639	340.806	335.583	331.972	340.611	361.667	349.833	432.972	361.889	426.278	399.5	342.944
83	482.417	478.694	402.611	380	409.944	356.611	394.611	369.25	384	366.889	375.083	345.611	372.528	351.528	374.75	333.583	381.667	363.222	375.583	350.306	389.028	340.806	365.611	342.472	364.028	370.833	382.917	402	380.639	404.861	364.778	396.972	359.528	349.194	353.667	342.806	349.333	351.694	352.222	351.5	345.306	350.472	374.361	366.667	445.306	376.278	437.528	410.806	357.472
84	490.694	487.111	401.444	381.528	412.278	354.306	399.111	363.5	386.778	368.694	377.083	345.583	375.306	350.972	372.833	332.222	387.028	352.167	373.694	349.389	386.278	340.139	366	339.25	366.472	371.472	379.972	401.306	377.333	404.139	361.861	399	360.111	352.75	356.278	343.694	351.5	352.556	351.25	348.833	345.833	353.25	376.639	367.972	449.444	377.139	446.389	414.333	355.167
85	489.972	486.083	398.083	380	414.861	354.806	396.5	363.833	387.556	366	377.806	343.944	379.972	353.25	375.944	330.556	385.972	355.556	373.778	345.75	383.417	338.444	363.833	336.917	360.917	368.444	376.722	403.722	376.778	395.806	360	392.389	355.222	347.833	351.028	340.361	349.111	347.833	352.333	349.167	342.417	352.083	376.306	364.444	450.444	377.139	443.5	410.667	353.417
86	522.889	515.861	417.917	400	433.75	372.306	422.722	390.028	408.306	391.639	400.75	367.194	400.278	372.583	393.889	352.028	408.194	377.778	399.778	370.139	411.806	358.861	387.139	361.222	390.889	389.556	402.222	428.667	396.917	421.167	381.778	418.111	376.917	367.861	376.944	358.056	363.222	372.083	369.639	371.972	365.889	372.833	400.444	388.25	474.667	401.056	461.444	434.083	371.333
87	537.472	533.222	435.667	410.083	450.833	390.361	426.333	398.306	417.417	398.778	408.917	374.222	410.639	382.5	404.528	356.083	418.167	386.75	407.444	377.333	413.417	364.333	394.722	364.306	398.444	400.944	407.972	432.722	412.833	433.111	387.361	427.111	386.444	378.111	377.389	370.806	374.833	380.833	377.833	378.111	370.194	378.778	408.806	394.972	487.639	410.889	478.25	447.861	381.278
88	546.75	546.972	451.5	430.528	459.306	399.972	441	403.833	426.25	408.917	418.194	388.444	419.306	390.5	413.917	364.472	425.556	396.944	418.75	388.944	430.944	372	406.028	381.25	406.75	408.389	417.972	446.361	419.528	444.5	400.389	434.861	395.889	389.444	391.333	375.417	386.889	391	385.417	388.028	382.889	393.111	417.917	402.833	506.139	418.194	488.75	464.25	384.111
89	552.333	545	449.75	425.333	459.472	391.278	440.167	406.778	426.667	406.694	421.75	383.083	424.972	392.778	411.111	364.778	430.389	396.583	422.111	391.25	430.083	376.028	408.778	374.389	402	408.583	417.194	441.472	416.722	438.667	399.222	438.111	397.694	384.611	387.5	373.944	383.944	391.167	383.361	390.139	379.083	388.083	419.222	412.556	503.806	422.472	497.083	466.667	384.278
90	555.806	543.556	446.028	428.056	456.278	386.667	442.111	409.444	427.778	404.75	418.778	385.667	420.667	387.333	412.444	362.944	426.778	399.917	416.333	382.278	440.389	368.861	403	376.194	397.806	405.278	414.306	441.583	418.833	443.139	396.333	436.194	396.611	383.361	385.028	376.083	382.444	390.361	379.222	383.694	376.917	393.806	422.056	407.056	511.389	425.944	494.722	461.611	382.75
91	579.083	573.306	470.722	448.833	477.472	410.472	462.75	423.25	443.417	425.917	442.75	398.528	441.222	410.833	428.75	379.639	444.917	420.083	431.139	400.139	451.333	387.833	420.972	394.139	423.139	422.972	436.694	464.056	432.028	463.917	418.417	457.194	415.139	402.722	406.361	391.917	400.861	413.306	398.889	403.528	397.056	408.611	438.139	428.583	533	442.361	514.083	481.556	396.861
92	604.861	592.778	483.194	461.917	499.889	424.917	473.5	438.417	462.139	440	452.361	412.222	451.528	420.083	446.417	388.417	461.444	430.25	450.222	409.389	466.861	405.917	436.667	406.556	436.639	438.861	453.806	478	449.083	475.25	426.278	465.444	429.833	414.917	417.278	402.75	413.278	421.583	412.75	419	407.75	415.667	452.583	444.222	550.167	454.444	523.333	500.833	407.694
93	608.778	602.806	493.861	476.333	504.917	436	488.472	450.5	472.667	449.056	463.944	422.25	466.611	430.389	458.083	400.722	465.833	440.5	458.806	428.222	479.167	410.139	442.611	416.111	441.528	442.139	457.444	487.361	458.722	485.917	437.694	476.611	438.333	422	426.167	416.667	421.5	429.333	419.333	428.278	413.972	426.139	467.667	452.917	556.056	472.389	540.75	507.694	410.444
94	633.5	612.75	501.806	483.861	525.306	444.056	507.556	461.25	483.417	461.5	475.056	432.5	476.778	443.889	472.611	409.889	480.75	454.083	471.722	439.139	486.389	420.389	457.167	425.556	463.667	461.75	476.361	501.806	472.917	495.389	447.194	491.5	451.722	437.75	440.306	434	436.472	448.639	434.139	437.611	424.694	443.222	474.972	464.917	574.889	487.833	549.861	519.806	421.028
95	645	630.639	530.333	503.833	538.528	460.639	520.611	475.556	494.333	472.583	488.333	442.472	493.528	457.25	479.861	424.417	495.611	472.861	485.583	449.972	493.889	431.917	465.972	435.333	464.917	469.944	483.111	517.278	484.222	511.139	462.389	508.694	464.25	441.167	449.972	435.361	440.528	461.806	442.083	449.667	434.556	454.861	486.639	476.639	588.722	495.389	557.333	532.361	432.194
96	647.944	641.75	526.583	500.611	539.306	457	522.444	476.444	492.167	475.333	492.083	445.722	493.056	451.5	484.667	422.111	497.556	475.722	488.5	444.833	500.139	434.667	465.111	433.944	467.444	464.806	484.861	512.639	484.444	511.5	465.917	509.806	465.306	440.278	450	437.583	445.944	457.722	441.472	447.5	438.194	453.611	490.139	482	587.139	497.778	564.306	530.611	429.194
97	666.944	651.139	537.167	520.861	551.444	469.667	538.528	487.222	507.694	490.75	505.722	460.222	501.556	469.861	495.5	429.667	508.611	485.472	505.722	469.194	518.556	441.5	480.333	454.25	485.389	480.333	496.75	528.806	500.861	518.861	475.389	518.778	477.944	455.5	460.278	447.333	458.083	476.056	448.444	462.028	444.472	465.694	501.861	494.056	605.306	507.611	571.556	545	439.278
98	679.111	661.639	550.556	526.639	560.722	480.639	538.389	495.75	514.694	492.472	507.694	458.25	512.75	480.361	505.694	436.833	516.972	491.222	510.611	465.639	521.111	450.056	486.944	457.361	486.139	492.833	503.694	538	501.611	531.056	484.972	520.917	483.167	462.694	463.444	454.861	462	480.167	454.194	465.167	449.278	472.111	512.444	500.139	606.139	521.222	577.583	548.056	437.861
99	688.528	666.611	556.694	531.528	571.444	490.611	554.167	503.833	529	503.25	519.25	468.778	519.944	489.528	512.472	449.417	528.056	499.5	513.444	475.806	536.611	464.444	487.861	455	491.194	492.306	513.194	544.083	511	538.861	487.417	535	488.833	474.306	473.028	461.694	476.833	486.667	465.611	474.25	456.389	481	516.472	509.333	619.722	530.556	582.861	560.972	444.083
100	710.806	690.306	568.5	560.389	592.194	504.861	571.528	517.056	544.556	520.528	539.444	488.194	543.944	504.861	526.889	469.194	545.333	524.417	536.722	493.944	553.333	475.028	511.278	482.833	507.194	512.944	538.694	567.139	539.694	560.583	507	556.278	514.528	490.861	489.194	482.5	487.083	510.139	481.944	495.583	471.667	495.806	533.972	531.083	629.167	541.444	605.833	576.361	456.556
101	740.25	720.417	598.75	577.444	612.417	529.806	590.528	543.194	562.417	543.444	559.361	504.556	562.306	525.944	558.917	482.556	563.75	550.5	556.694	519.444	574.667	491.667	529.111	505.667	529.111	531.278	552.25	592.722	555.778	584.139	527.167	573.889	533.389	515.111	510.528	497.528	507.833	534.389	497.472	512.361	488.944	517	556.139	550.111	656.528	561.417	624.806	594.778	479.444
102	743.944	724.528	602.778	588.667	623.278	536	600.111	548.361	570.917	545.556	566.861	509.972	571.25	531.75	565.722	481.667	571.556	552.972	563.889	518.944	574.25	489.944	536.056	508.083	539.417	541.556	559.833	594.167	565.611	590.944	531.306	588.528	540.361	515.028	513.417	501.556	514.111	533.167	499.639	522.306	491.667	529.444	561.222	551.694	660.472	568.111	628.972	598.278	476.361
103	759.667	731.889	618.25	602.917	635.111	547.778	612.056	557.139	582.556	565.028	578.028	528.222	583.306	546.111	572.167	490.667	581.194	562.5	572.361	533.917	594.556	509.083	549.083	522.361	543	547.528	575.833	610.444	580.111	603.722	544.611	597.806	547.944	522.333	524.806	522.389	525.361	549.222	509.722	528.056	507.667	537.056	573.917	565.306	675.611	589.583	634.611	613.028	484.333
104	795.222	776.361	654.139	639.861	668.889	591.139	640.444	599.194	618.528	599.944	614.861	560.5	615.111	584.111	600.806	524.083	615.083	603.917	600.528	570.417	624.889	538.111	577.444	553.111	578.75	582.639	606.5	645.306	606.75	635.139	578.806	633.889	586.167	567.861	560.111	549.583	553	581.556	535.694	560.167	537.167	558.778	607.417	592.111	703.139	614.889	665.25	644.861	510.25
105	788.278	761.472	642.667	622.833	653.5	569.528	636.25	579.361	602.583	580.111	597.583	537.75	600.944	564.25	592.083	508.667	610.083	587.417	586.833	553.083	617.139	526.167	563.333	537.5	567.556	572.861	594.25	626.167	586.722	626.611	568.5	614.111	573.833	546.028	546.389	541.917	543	566.667	525.722	555.694	514.167	545.917	587.583	580.722	688.944	599.25	645.806	631.139	490.056
106	797.333	773.667	651.611	634.667	670.306	581.778	651.889	593.389	620.833	601.861	615.056	554.583	613.167	576.056	614.639	523.833	615.833	610	612.056	564.917	628.25	534.861	575.111	558.417	576.861	586	600.583	642.806	604.806	634.556	582.889	628.778	583.778	557.278	557.5	548.75	557.139	577.417	538.611	561.944	530.306	564.75	600.028	597.444	700.75	615.722	660.944	642.278	500.944
107	857.806	841.556	717.139	702.222	737.028	647.417	713.056	657.167	677.611	661.389	676.111	610.75	677.167	640.222	660.639	578.917	679.306	664.278	663.778	624.444	683.722	594.333	635.361	604.583	633.833	642.028	665.528	708.306	667.194	697.722	632.75	694.917	648.306	617.444	612.111	604.528	605.5	626	590.889	619.194	582.833	617.111	653.528	643.417	752.806	659.056	716.833	690.722	545.111
108	841.25	824.167	696.833	679.417	710.694	625.694	694.25	631.444	651.5	633.611	661	593.528	662.556	612.5	648.472	570.222	660.889	650.25	646.5	608.944	662.361	567.556	612.25	591.25	614.917	624.222	642.167	681.5	647.222	669.861	621.25	672.111	628.389	596.028	587.972	585.861	592.056	618.5	570.472	594.778	562.417	596.25	639.583	628.861	727.278	645.361	686	676.111	527.056
109	846.944	828.333	703.278	690.194	718.139	627.472	698.278	639.694	664.389	636.861	659.528	597.944	661.694	631.111	656.333	566.583	666.361	657.417	649.778	617.556	672.389	578.417	617.806	598.944	624.111	621.472	652.611	698.056	652.722	680.806	620.111	686.583	634.222	602.444	591.944	590.583	597.75	613.5	572.806	604.806	562.417	602.667	646.361	631.778	730.583	647.583	691.722	677.861	534.25
110	855.528	834.389	712.056	694.639	729.694	636.111	710.528	651.139	666.111	650.944	667.306	606.833	665.806	628.417	667.5	568.694	680.028	658.861	663.972	619.028	684.806	592	623.583	609.028	627.111	630.306	659.889	698.361	662.778	689.528	632.194	682.583	642.278	609.278	606.528	595.917	597.528	621.389	584.361	606.556	569	603.778	639.889	648.083	737.472	655.583	696.833	680.944	527.778
111	881.667	856.917	729	719.083	747.611	662.667	731.806	670.389	693.778	670.972	688.639	627.417	694.25	647.528	688.556	590.778	692.083	679.611	686.528	643.278	697.25	610.75	643.139	621.306	646.194	651.361	674.722	723	682.139	711.528	646.25	710.528	657.833	625.944	623.722	613.833	614.778	644.639	600.361	631.25	589.028	617.861	659.806	652.611	758.444	670.583	710.222	702.75	547.444
112	876.861	851.139	736.667	714.111	747.833	650.278	730.333	668.583	685.25	675.583	684.917	620.25	691.167	654.417	686.111	592.694	691.972	677.389	687.611	631.694	702.444	609.833	640.889	619.083	644.639	646.083	676.583	723.25	677	709.111	652.778	704.944	660.25	619	615.611	608.389	618.444	634.944	591.639	623.361	585.028	619.972	661.5	650.556	748.722	662.167	708.111	696.306	537.222
113	909.667	876.583	753.556	732.222	761.583	671.694	752.694	682.611	707.306	700.778	711.139	644.75	716.472	676.889	700.861	613.306	714.111	706.444	698.639	654.944	723.028	618.222	664.194	638.028	669.222	665.278	693.25	736.083	695.278	741.722	661.389	726.444	675.556	643.333	628.056	639.917	637.75	658.472	615.778	643.306	603.389	639.444	677.111	665.75	760.972	683.333	731.361	711.917	558.694
114	906.528	886.556	766.278	740.333	764.028	682.222	759.278	693.722	715.639	707.361	714.444	648.528	709.194	669.389	710.528	605.333	709.306	700.556	700.333	657.778	728.056	624.389	671.417	645.361	668.194	663.472	703.889	746.083	700.556	746	670.667	727.389	677.528	645.694	637.278	635.278	635	663.639	615.028	651.75	608.472	642.083	677.556	677.583	766.75	682.806	723.611	715.667	557.944
115	917.028	884.639	763.5	751.722	769.556	681.361	759.528	695.472	717.639	703.833	720.917	653.444	724.694	680.694	715.694	613.944	724.139	722.417	719.333	669.472	738.083	634.083	673.389	648.639	674.361	670.806	706.889	753.167	706.694	747.778	678.778	731.389	680.389	645.806	638.972	639.528	638.806	669	620.167	653.917	611.083	649.306	682.639	677.556	760.944	687.639	726.444	721.222	557.167
116	951.25	919.556	798.528	779.694	809.889	716.306	791.222	730	745.528	734.222	744.75	684.556	746.556	707.972	737.194	637.917	748.056	743.611	736.278	692.639	757.528	658.306	696.917	669.222	701.444	705.694	746.167	778.417	728.667	773.222	696.028	758.778	701.472	677.722	670.861	668.611	660.667	686.111	648.5	674.5	636.722	671.111	707.111	700.75	791.944	707.639	743.472	727.361	574.306
117	941.944	920.333	800.833	788.861	804.5	716.028	790.75	726.972	747.639	737.333	742.5	679.361	760.5	711.278	745.417	641.139	754.222	744.583	735.861	700.722	763.722	662.778	699.722	673.194	703.722	714.306	733	785.528	730.472	766.833	699.833	762.083	704.417	676.639	673.639	668.722	665	696.972	648.194	669.917	632.528	673.472	705.917	702.306	787.417	709.667	751.389	732.833	569.778
118	961.472	940.556	819.972	813.278	821.306	736.833	807.472	750.5	772.556	760.25	760.583	701.167	772.722	730.583	756.833	655.833	765.528	765.667	765.417	714.861	775.167	680	719.5	692.917	718.972	720.889	750.028	803.417	752.194	789.25	718.889	780.5	722.556	696.861	687.722	684.056	678.5	701.833	663.639	686.194	649.306	693.222	715.722	711.167	805.694	727.806	762.278	749.75	585.139
119	966.972	949.528	831.694	814.861	827.944	752.667	817.556	758.417	779.306	772.722	774.028	714.417	779.472	741.528	762.139	671.833	774.806	781.278	768.25	719.417	786.806	683.75	726.833	697.556	732.139	724.694	762.444	813.861	760.694	803.833	729.472	784.472	725.528	700.472	693.472	690.25	682.111	718.222	663.667	698	650.222	697.056	723.778	719	808.917	737.75	766.5	756.167	588.917
120	968.444	938.917	824.694	817.694	830.694	751.556	817.694	753.028	775.778	762.806	771.722	713.833	769.333	732.667	766.667	664.722	780.194	777.583	770.222	728.333	779.583	681.5	723.667	693.917	726.028	721.361	761.861	809.194	755.389	794.083	721.444	782	724.389	700.139	688.639	688.389	680.806	708.528	663	691.889	651	684.222	712.861	711.222	800.806	729.139	760.444	756.083	579.361
121	997.972	971.583	847.722	836.028	859.417	768.639	840.083	776.361	796.389	785.556	796.278	731.694	803.472	754.556	774.5	687.417	784.028	800.944	783.833	745.806	793.194	700.278	745.25	716.306	747.917	753.417	783.556	821.278	774.528	817.694	741.5	797.944	739.917	724.111	710.222	706.694	695.861	731.028	686.75	722	668.472	707.778	733.028	737.75	821.972	742.028	766.806	774.694	595.417
122	1002.89	976.75	859.75	849.222	869.444	771.417	855.556	784.306	809.972	797.194	801.417	739.972	814.111	769.028	795.556	698.083	806.583	809.667	794.222	755.111	803.583	712.222	749.806	726.667	761.278	757.778	798.778	837.528	785.528	829.722	751.389	822.028	755.083	728.667	716.306	712.222	702.028	741.5	686.806	725.944	673.639	716.472	744.806	740.583	824.306	749.972	777.944	768.694	605.361
123	1013.28	998.111	889.944	874.722	893.556	804.167	873.528	812.222	837.556	830.806	822.056	772.556	838.028	790.583	818.778	722.694	822.528	838.861	817.917	781.222	823.139	733.75	777.139	750.056	780.75	775.917	818.111	865.889	808.389	846.25	775.75	836.722	765.028	745.278	745.944	733.972	730.667	752.667	705.972	745.25	704.5	735.861	756.861	766.306	836.139	766.083	795.611	796.111	617.722
124	1055.92	1031.47	918.028	908.528	923.361	840.528	907.361	839.694	856.972	850.778	851.194	800.611	861.556	820.917	848.306	747.25	849.667	860.694	844.472	808.778	853.778	749.972	798.361	783.944	813.611	807.889	851.778	891.278	835.667	881.472	805.361	869.028	797.5	779.806	757.528	757.833	752.25	782.444	734	762.278	724.917	756.222	786.472	785.944	869.611	794.056	828.806	814.306	640.194
125	1069.17	1037.08	925.611	912.583	927.278	849.639	915.583	858.778	872.194	869.222	858.25	813.139	862.528	819.639	853.25	752.417	868.556	878.083	854.389	811.667	864.833	768.472	805.278	780.556	813.222	813.556	852.611	900.694	838.361	887.444	811.5	872.583	801.111	789.444	768.167	767.528	760.639	788.194	737.528	775.111	725.611	772.194	788.833	795.472	869.556	799.694	827.222	821.028	640.167
126	1057.28	1035.58	919.611	914.806	916.528	838.111	902.694	845.639	863.528	860.194	851.806	803.972	865.833	818.278	848.194	760.944	861.361	863.75	841.5	813.083	854.472	765.917	806.861	773.5	812.444	809.917	838.639	896.694	835.306	880.222	803.5	865.861	797.056	776.861	759.389	762.111	757.944	776.389	739.222	771.333	716.167	762.5	781.028	780.361	858.639	785.056	818	805.944	636.167
127	1069.72	1052.83	928.75	920.444	928.861	849.306	918.722	858.389	875.306	874.306	874.972	815.889	872.917	833.972	857.306	758.861	867.083	876.417	855.139	812.778	870.917	773.278	806.75	789.583	817.472	820.389	856.028	901.861	852.583	887.556	813.528	870.389	807.528	790.083	773.333	771.806	759.444	787.556	743.917	775.194	725.528	774.25	795.833	790.972	886.972	792.861	827.444	825.583	640.083
128	1065.53	1040.17	917.972	917.75	928	855.111	914.222	860.056	866.194	872.306	866.917	810.417	871.361	842.972	849.306	756.667	861.944	871.694	856.333	819.889	866.139	772.944	809.056	782.333	815.583	821.222	855.75	900.917	835.306	883.944	817.167	871.278	798.667	784.889	770.806	765.028	760.806	783.917	743.194	777.806	722.194	767.611	789.472	779.167	869.778	799.056	826	815.75	630.444
129	1082.31	1072.89	944.694	950.056	948.889	881.806	939.083	877.194	897.861	888.972	883.556	843.889	889.361	853.028	877.417	781.806	889.833	898.778	871.694	846.944	890.944	802.194	828.417	805.722	835.167	840.194	877.5	921	854.833	906.611	834.111	896.139	824.5	802.278	788.639	787.194	777.028	799.778	766	792	747	788.194	819.111	808.083	886.083	814.194	840.222	836.222	651.306
130	1093.22	1079.31	962.194	960.667	961.222	879	947.889	886.278	903.667	911.417	899.333	845.583	908.639	862.694	889.528	798.556	898.75	903.472	882.194	847.306	891.5	797.222	839.917	815.694	846.056	840.528	886.806	932.444	871.444	917.833	841.194	898.583	825.083	810.444	786.917	788.833	782.306	814.972	762.972	795.083	748.194	789.417	814.944	805.972	899.361	818.083	840.972	846.25	650.889
131	1104.5	1082.36	959.806	956.889	958.75	883.278	953.472	894	905.889	903.444	898.278	849.389	918.278	860.556	884.75	800.306	894.667	905.889	886.389	861.389	899.444	805.583	846.583	816.444	845.194	841.611	877.944	939.833	869.194	925.278	851.917	908.694	835.778	810.528	798.528	791	787.111	814.944	769.917	800.972	757.917	795.278	812.611	812.889	890.389	820.5	843.167	837.972	655.722
132	1121.42	1104.19	981.694	987.417	988.944	909.5	979.444	907.444	934.222	935.806	924.25	884.194	926.583	893.167	909.333	822.111	920.722	927.861	908.306	881.194	922.417	832.306	860.389	841.556	870.722	880.639	913.833	957.639	897.611	940.889	863.5	921.806	850.25	843.222	813.528	813.083	803.833	836.389	797.5	826.75	769.167	826.472	836.722	832.194	908.972	845.194	862.75	866.694	673.389
133	1135.75	1109.11	994.75	999.194	996	919.694	981.972	923.639	942.25	944.583	932.639	885.944	945.806	900.972	919.889	830.778	928.972	938.333	919.472	883.694	925.472	835.139	875.417	851	881.417	877.444	909.25	962.167	899.25	942.972	869.444	933.806	859.167	840.194	817.75	824.556	803.806	842.944	795.583	827.194	777.333	814.556	837.917	835.556	921.75	843.194	872.083	863.694	676.194
134	1134.11	1129.11	1004.11	1011.36	1002.19	926.611	982.694	929.528	950.444	952.056	940.472	891.694	939.556	913.472	929.778	833.944	932.861	949.806	925.028	896	928.944	847.028	881.667	864.639	876.667	885.306	922.306	974.528	907.306	962.139	877.778	939.806	862.278	849.611	829.028	833	821.25	845.306	801.583	833.25	787.722	831.806	850.722	840.833	927.472	843.917	870	860.167	676.111
135	1136.53	1129.72	1008.08	999.444	1006	922.528	984.25	927.361	944.472	949.167	937.167	895.972	941.361	908.861	923.25	850.333	929.778	940.056	914.639	889.861	921.472	838.389	875.889	852.111	878.5	897.861	915.972	966.778	901.056	947.944	875.528	928.472	859.472	845.472	820.056	829.972	808	846.306	800.444	823.583	786.25	820.389	836.639	841.194	918.472	849.444	863.472	860.194	673.528
136	1158.36	1137.28	1013.83	1018.28	1012.61	939.194	1001	945.139	947.639	963.111	932.667	902.389	951.667	921.778	921.194	848.861	940.083	951.389	926.556	889	934.25	848.083	892.611	860.833	888.556	886.75	931.889	977.444	916.167	965.639	890.056	942.222	864.611	855.833	830.444	831.139	817.972	842.778	818.667	836.417	796.556	834.194	846.694	846.028	926.139	856.028	863.889	867.833	681.722
137	1170.14	1162.89	1042.03	1031	1028.39	965.472	1024.5	967.556	976.806	993.639	960.917	925.722	970.694	942.194	952.444	881.111	969.861	978.5	954.861	932.556	957.583	873.944	906.944	881.083	906.583	921.472	941.806	996.028	937.361	984.083	909.389	959.139	873.667	871.056	852.361	845.583	838.917	871.944	824.722	854.139	806.389	841.472	863.667	869.528	935.194	864.306	891.528	890.528	695.361
138	1188	1173.25	1052.25	1050.64	1038.97	976.639	1026.72	983.028	989.333	992.5	968	938.611	982.056	950.167	951.056	882.944	969.833	979.944	961.556	930.833	967.111	872	910.806	890.583	921.806	919.25	957.25	1009.22	937.833	996.778	910.278	965.806	882.778	883.056	854.028	856.278	841.556	863.861	832.861	861.528	806.917	859.972	874.194	865.028	944.75	875.944	886.333	901.806	708.028
139	1186.28	1187.47	1050.89	1055.39	1052	976.833	1029.67	991.333	993.222	993.222	984.556	947.333	985.861	952.333	968.556	885.611	971.056	990.639	973.278	937.528	968.417	889.111	922.889	902.611	917.083	937.639	962.194	1011.39	953.028	997.944	923	970.417	891.556	893.306	865.778	870.194	858.028	881.444	840.278	862.778	826.278	871.833	870.806	881.028	948.861	891.972	899.889	901.333	704.694
140	1199.61	1177.06	1057.94	1065.92	1047.08	992.167	1041.19	985.861	1004.14	1009.67	986.944	939.861	993.75	968.722	977.556	900.028	982.25	994	966.056	938.056	979.75	890.944	918.028	908.944	925.417	946.694	963.694	1027.17	947.028	1009.06	929.361	990.111	897.139	895.472	868.583	872.139	866.389	888.694	842.194	882.972	819.083	859.028	879.722	882.889	949.806	888.111	892.556	899.972	707.083
141	1199.75	1202.89	1078.5	1084.36	1083.42	1013.97	1063.44	1013.06	1014.14	1024.31	1004.92	971.917	1011.44	973.028	981.806	918.472	994.611	1008.83	993.75	973.028	986.278	909.611	945.472	930.333	948.417	953	985.194	1042.58	976.028	1021.69	940.25	1004.36	915.306	905.944	874.694	876.389	870.194	899.639	863.056	895.472	829.5	876.694	891.5	897.194	963.944	903.611	918.972	926.944	716.583
142	1212.33	1196.78	1082.97	1079.83	1062.39	1005.42	1056.61	1010.67	1017.94	1021.06	1007.28	976.861	1011.81	981.556	993.75	911.889	993.917	1019.83	988.972	966.139	978.278	915.833	941.833	919.444	947.278	959.556	994.111	1036.39	964.111	1025.42	934.556	1002	911.694	909.139	877.333	885.389	865.389	902.5	852.972	890.861	840.222	877.694	895.194	892.722	961.528	898.222	908.25	919.667	714.167
143	1206.75	1197	1089.36	1087.19	1079	1008.58	1068.58	1019.81	1019.83	1032.61	1001.58	977.444	1005.86	976.222	992.972	916	1005.86	1015.56	993.972	973.694	989.806	914.556	938.556	923.167	950.194	963.028	990.778	1031.36	975.75	1021.64	939.028	993.333	915.389	911.417	881.778	882.167	869.361	900.444	865.333	892.722	835.528	875.472	889.694	902.083	964.056	906.639	907.083	919.833	715.5
144	1214.28	1205.86	1082.31	1091.58	1077.56	1017.19	1061.53	1013.83	1019.5	1031.92	1002.36	980.333	1023.86	993.111	986.639	926.611	999.083	1023.83	990	974.25	993.556	912.444	943.639	924.25	942.389	958.667	994.028	1043.89	968.833	1023.78	952.222	1013.97	921.194	913.361	879.833	882.472	870.583	906.972	862.611	891.889	835.806	883.861	897.611	898.778	960.417	902.083	919.194	924.861	706.25
145	1214.61	1210.61	1079.19	1090.58	1085.56	1011	1061.94	1019.22	1022.64	1035.39	1012.33	980.222	1014.42	986.833	988.417	917	1006	1014.56	995.278	975.139	979.778	917.167	954.917	922.722	954.75	964.778	998.111	1041.81	979.361	1021.11	952	1005.83	917.694	914.722	877.722	887.778	872.222	911.25	858.389	889.889	840.528	872.556	890.556	894.361	960.028	903.194	914.861	914.639	714.778
146	1220.28	1222.81	1092.33	1096.53	1094.97	1018.31	1074.42	1031.56	1025.64	1046.08	1013.44	994.917	1026.83	993.389	1005.75	933.861	1011.89	1024.47	1000.25	986.472	997.222	921.306	947.917	930.417	958.111	974.694	995.694	1043.86	972.083	1033.03	950.889	1014.36	915.083	910.972	886.861	896.111	885.917	905.667	872	897.167	847.833	883.5	898.722	900.75	963.444	910.611	924.361	916.667	716.806
147	1217.39	1223.92	1098.33	1108.5	1100.03	1025.72	1081	1035.47	1043.61	1059.81	1026.19	1001.42	1033.33	1009.14	999.139	942.417	1015.25	1036.47	1010.5	991.611	999.944	926.75	957.556	942.25	969.194	983.5	998.972	1050.97	983.639	1044.56	963.778	1028.56	929.583	925	885.472	898.722	887.639	900.944	875.889	906.694	852.444	893.861	894.583	908.917	966.861	908.028	916.417	927.083	720.611
148	1240.61	1233.14	1114.61	1123.44	1104.5	1040.97	1093.53	1047.17	1055.42	1070.19	1024.08	1007.92	1045.39	1015.25	1014.47	944.222	1031.06	1043.14	1015.69	998.778	1011.03	936	953.944	957.306	970.667	986.361	1009.67	1065.56	989.194	1047.06	969.806	1029.5	939.361	931.889	904.889	909.944	888.722	916.528	878.278	908.194	855.139	897.25	911.917	911.556	973.889	922.25	923.472	931.694	732.861
149	1242	1245.86	1118.11	1133	1108.81	1048.64	1086.89	1062.33	1054.97	1078.89	1035.39	1015.58	1049.69	1023.86	1021.67	950.5	1038.94	1049.17	1026.86	994.833	1019.69	951.306	961.222	955.389	982.222	1002.61	1019.61	1078	1001.67	1060.17	970.583	1039.61	929.833	932.333	903	909.972	898.694	932.917	887.972	919.306	867.861	901.889	913.056	918.361	977.111	924.667	927.083	936.25	731.333
150	1247.36	1252.61	1125.03	1149.5	1114.39	1055.53	1109.69	1062.5	1063.89	1085.03	1039.39	1029.81	1057.53	1031.81	1036	971.444	1044.31	1050.47	1023.31	999.167	1022.81	953.194	974.694	967.361	985.361	999.556	1020.78	1085.92	1007.03	1065.5	977.278	1040.92	940.333	946.472	912.083	921.333	907.889	938.389	895.556	923.583	861.361	909.278	924.75	925.028	986.5	926	936.694	943.556	728.194
[truncated: 3 more columns]

## Sheet: P76LasI_RFP_16000
Time	Mean1	Mean2	Mean3	Mean4	Mean5	Mean6	Mean7	Mean8	Mean9	Mean10	Mean11	Mean12	Mean13	Mean14	Mean15	Mean16	Mean17	Mean18	Mean19	Mean20	Mean21	Mean22	Mean23	Mean24	Mean25	Mean26	Mean27	Mean28	Mean29	Mean30	Mean31	Mean32	Mean33	Mean34	Mean35	Mean36	Mean37	Mean38	Mean39	Mean40	Mean41	Mean42	Mean43	Mean44	Mean45	Mean46	Mean47	Mean48	Mean49
1	225.333	223.556	225.278	227.222	222.306	224.194	225.111	226.111	225.111	225.361	223.972	224.417	223.361	225.222	223.972	222.917	224.944	224.694	226.889	224.194	222.806	226.639	223.139	226.528	226.056	227.306	226.556	226.361	224.833	224.75	224.472	225.222	221.861	220.611	223.833	224.556	221.778	222.25	222.306	223.028	219.583	222.194	222.139	220.472	219.806	223.833	224.778	224.778	223.444
2	227	225.389	226.639	225.139	225.111	224.583	227.389	229.194	228.611	229.028	228.778	227.333	227.611	226.306	226.5	225.667	225.778	225.694	227.861	229.111	223.917	227	227.389	229.333	226.944	226.444	229.25	230.389	227.361	226.333	226.056	226.528	224.583	224.861	226.556	225.333	225.472	225.528	225.5	223.194	223.278	224.417	223.889	226.639	224.556	222.472	227.528	226.556	226.056
3	220.139	220.861	220.444	221.278	219.861	222.389	222.139	220.889	218.889	222.389	220.75	221.944	221.028	223.139	219.194	218.917	221.806	221.444	222	219.417	222.778	222.194	220.75	221.528	222.583	221.917	220.972	223.389	222.472	221.889	221.583	221.889	219.667	221.194	220.806	219.278	219.472	220.611	220.583	218.972	218.333	219.306	218.944	217.056	218.861	219.417	223.361	221.111	220.667
4	219.333	219.139	222.389	220.278	221.667	219.944	218.972	222.056	221.194	219.194	221.389	222.167	221.278	218.639	220.417	218.583	219.333	221.278	219.028	218.917	218.694	220.611	220.778	218.694	220.333	221.833	223.222	224.444	219.306	220.5	223	219.778	218.5	217.444	219.25	217.5	220.444	216.056	218.611	217.167	217.75	218.222	219.722	217.806	218.611	219.722	220.5	219.361	217.083
5	218	218.194	220.028	219.944	217.944	217.361	217.667	217.861	216.639	218.583	217.056	218.583	217.667	216.972	215	217.333	218.167	218.083	219.944	217	219.361	217.667	217.889	215.417	220.306	217.667	218.667	219.833	219.861	216.889	216.528	218	215.806	215.5	216.444	216.333	217	216.722	218.139	217.389	215.028	215.778	216.917	215.167	216.944	216.806	218.306	217.028	217.861
6	217	217.389	219.833	215.5	216.972	216.889	217.611	216.639	215.028	218.417	219.139	216.417	220.056	220.25	217.167	213.028	215.361	218.528	219.917	219.306	217.611	216.722	215.083	218.944	219.083	217.389	219.139	218.75	217.639	218	217.917	214.917	216.639	215.111	218.139	216.806	216.472	217.139	214.583	215.278	216.722	214.528	216.667	216.583	215.556	214.194	218.583	217.444	218.194
7	216.472	217.139	216.75	217.694	217.583	216.167	216.667	218.083	216.278	216.833	215.194	218.306	216.222	219.833	213.917	217.056	217.75	216.444	218.167	216.139	215.25	217.556	216.5	216.444	216.278	214.361	216.583	218.694	215.444	215.861	219.083	215.611	218.056	216.333	214.472	215.472	218.861	215.556	217.222	217.778	213.444	216.639	215.833	216.806	216.028	216	215.444	216.167	217.556
8	216.222	216.722	218.639	216.667	216.472	215.639	216.583	214.639	217.528	217.694	216.611	216.944	216.222	217.889	214.028	214.444	215.417	217.611	216.194	215.667	218.528	215.389	218.778	217.167	215.083	216.611	214.528	215.75	217.444	217.306	218.306	216.25	216.861	216.278	216.056	216	214.389	213.222	215.611	215.833	213.861	213.25	215.944	214.667	215.389	214.944	214.556	216.417	217.861
9	216.333	218.583	215.806	219.611	216.111	215.806	217.139	215.75	215.139	215	217.722	217.861	214.139	216.222	214.5	214.583	216.972	215.833	214.972	215.139	216.944	214.611	216.667	215.278	214.333	217.833	218.583	216.528	215.611	215.25	217.389	214.583	214.5	215.278	215.194	213.972	216.472	214.222	215.194	216.306	213.611	214.306	214.972	214.694	213.5	214.861	216.528	217.333	215.722
10	216.222	218.667	216.139	215.333	215.583	216.361	215.361	217.806	215.139	215.028	216.972	215.972	217.528	217.111	216.278	213.611	215.778	216.056	215.833	217.111	216.167	216.111	217.306	216.028	214.667	219.25	217.333	217.056	215.639	215.111	215.722	216.306	217.333	213.806	217.083	217.444	216	215.444	215.056	215.722	216.472	212.194	214.639	214.861	215.389	216.5	219.583	214.5	218.222
11	216.806	219.333	217.306	215.167	217.056	216.111	216.583	215.333	219.167	218.167	217.278	218.222	215.278	218.444	213.25	219.194	214.806	217.722	215.333	216.056	217.667	217.583	215.694	216.139	215.75	215.861	216.972	215.889	215.194	217.694	217.111	216.778	218.556	215.194	217.278	214.139	214.833	213.861	214.389	216.222	213.028	217.083	214.722	215.278	214.944	215.5	220.194	217.889	217.889
12	216.111	217	218.639	215.667	218.028	216.139	215.972	217	216.056	217.167	215.5	216.111	217	214.472	214.417	216.278	215	216.056	215.444	214.139	218.444	215.389	216.028	214.917	217.806	217.833	217.333	218.556	216.639	215.556	216.5	218.611	215.306	215.722	215.972	216.861	214.722	213.917	215.278	214.111	214.694	215.306	215.028	215.333	214.472	213.972	218.222	215.194	216.833
13	217.222	215.139	218	215.944	216.556	215.944	216.806	215.972	215	217.472	216.306	214.639	216.889	216.111	215.778	214.806	216	216.528	216.722	217.889	215.694	216.417	219.306	218.278	217	217.111	216.444	217.056	215.583	215.361	218.75	217.028	216.861	214.972	215.889	216.444	215.167	213.611	215	215.583	215.278	216.417	217.417	214.667	214.278	215.472	219.333	217.361	216.972
14	215.944	217.389	215.278	215.972	218.111	215.472	216.944	215.278	215.361	216.917	215.333	214.194	216.056	218.917	215.5	217.5	217.889	217.583	215.083	213.167	215.083	218.583	216.917	214.528	217.083	217.667	216	218.361	215.417	215.611	216.222	214.5	216.083	214.444	215.361	215.472	216.778	214.472	216	215.167	216.194	213.917	216.75	215.528	214.694	216.361	218.722	218.361	217.472
15	216.056	217.111	215.667	216.5	216.5	215.778	217.25	217.472	218.333	218.75	215.167	215.361	215.056	216.111	216.139	213.611	215.333	214.306	217.306	218.5	216.778	217.25	215.639	218.806	217.694	214.667	217	215.583	217.389	216.306	215.167	216.972	215.694	216.694	214.806	214.806	213.694	214.139	214.944	215.167	214.722	215.167	215.444	216.278	214.306	214	216.75	217.639	217.889
16	217.583	215.667	217.306	215.167	215.639	215.361	216.556	217.167	215.833	217.056	217.639	217.333	217.056	218.278	214.194	215.556	215.861	216.917	219	215.694	216.583	216.889	216.556	216.972	215.444	215.444	213.861	216.111	216.167	217.028	217.25	217.139	218.389	215.75	215.389	215.278	215.833	215.083	214.222	213.778	213.25	217.111	213.389	215.278	214.667	216.722	218.444	218.333	216.833
17	215.417	217.75	217.889	218.472	215.139	217.222	216.556	216.639	218.861	217.5	217.528	217.361	217.139	215.722	216.889	215.056	215.556	215.444	216.139	215.722	213.944	219.472	217.028	216.778	217.167	215.972	216.167	216.861	215.694	214.111	217.694	216.583	216.222	215.667	213.611	212.75	215.5	217.389	215.889	213.333	214.111	216.667	214.778	216.389	215.139	216.833	216.278	217	216.861
18	219.444	216.556	216.611	216.167	216.611	215.694	217.972	219.194	216.306	216.167	217.667	217.444	215.583	218.444	214.833	214.861	214.694	215.194	216.194	215.611	216.472	215.333	216.472	217.417	215.694	216.611	216.528	218.417	216.806	217.194	216.056	219	215.028	213.528	216.75	215.139	216.167	215.417	215.361	214.861	214.889	216.278	215.611	216.194	216.389	214.833	219.389	217.028	217.194
19	217.583	216.889	215	217.333	216.528	216.944	217.222	216.972	217.306	215.278	217.417	217.639	217.056	217.472	215.25	215.444	214.444	217.417	216.611	214.667	215.806	216.167	216	216.361	215.528	217.25	216.111	216.778	215.944	216.194	215.667	216.972	216.556	216	215.806	216.944	217.306	214.083	215.389	216.25	215	215.667	215.444	212.583	214.472	216.722	220.528	217.75	219.083
20	217.028	215.694	216.222	217.556	216	216.472	217.889	219.444	216.833	218.611	215.889	216.667	215.611	215.139	215.972	216.75	216.167	218.194	214.444	216.167	214.75	216.25	217.5	218.389	218.806	218.194	216.556	216.972	215.528	214.5	214.056	215.306	215.75	215.583	215.278	217.083	215.417	215.278	213.5	215.444	214.556	214	216.75	215	216.944	214.5	217.778	218.028	217.861
21	218.167	217.278	215.222	216.194	218.222	218.417	216.222	218.472	217.528	218.083	217.75	218.417	216.667	215.806	214.667	216.25	215.778	217.917	217.111	217.722	217.306	217.722	216.75	216.611	216.944	217.167	215.472	217.667	214.639	215.722	216.944	217.194	217.278	214.667	216	214.806	216.444	213.833	217.806	216.139	214.667	214.472	216.5	217.389	217.111	214.917	218.306	217.694	217.583
22	218.528	217.778	215.722	218.278	220.694	218.722	215.806	217.417	216.583	216.139	218.694	217.639	215.333	217.861	214.861	215.639	214.306	216.778	216.139	215.667	217.028	214.611	217.472	216.722	216.528	215.556	218.917	218.889	217.75	215.389	216	215.083	215.222	218.028	217.056	215.889	214.611	216.222	217.667	215.694	213.056	214.75	214.778	216.25	216.694	214.5	218.111	218.333	218.722
23	219.167	216.972	216.639	218.556	217.722	215.833	215.917	217.611	218.139	219.222	216.889	216.944	217.667	217.861	213.5	214.556	216.194	218.556	216.528	216.639	215.778	214.306	214.056	215.167	217.194	218.639	218.222	218.722	216.167	216.944	216.889	215.139	215.472	212.667	218.639	216.306	216.583	215.444	217.417	216.944	214.5	214.639	217.222	217.389	216.639	216.667	218.5	219.278	218.139
24	217.5	219.194	216.444	216.083	216.639	217.111	217.583	218.25	215.806	213.778	215.833	215.139	215.778	217.306	213.917	216.917	215.833	215.972	216.556	217.639	216.444	217.417	218.444	217.472	216.444	217.028	218.167	215.472	214.667	215.639	218.389	217	216.667	215.75	217.972	214.833	214.222	217.056	215.028	216.444	216.333	214.25	216.694	215.722	216.333	216.028	216.556	218.556	219.75
25	218.25	217.944	217.222	215.583	217.361	218.333	217.778	219.278	218.667	217.083	218.889	217.778	215.583	216.889	215.167	215.889	215.056	216	215.306	218.111	217.389	217.083	216.972	219	217.611	217.833	215.694	218.556	216.722	218.444	217.25	215.139	216.222	214.389	215.75	217.083	214.472	214.972	215.944	215.361	214	215.833	213.694	214.917	216.583	214.056	219.556	219.389	220.583
26	216.5	216	217.222	215.167	217.278	214.583	216.417	215.972	218.417	218.278	216.639	217.944	216.556	217.806	214.778	215.361	215.917	218.944	215.639	217.694	214.806	217.806	217.5	216.944	216.972	215.528	217.278	217.194	217.472	216.361	216.417	215.472	215.861	215	216.25	215.5	214.389	214.222	217.25	213.611	216.611	214.25	215.639	216.889	216.083	214.444	219.861	219.417	220.194
27	215.5	216.583	216.528	218.694	216.722	217.25	217.056	214.889	216.389	217.417	216.056	217.5	216.222	216.583	215.083	216.861	214.528	218.194	217.417	216.417	215.306	215.417	216.361	218.167	217.5	214.389	217	219.361	217.639	217.528	216.222	217.028	215.972	216.083	217.611	217	217.5	218.583	216.75	216.444	214.917	213.694	215.194	216.333	217.583	214.306	216.528	218.25	219.278
28	217.694	219	217.833	216.444	218.056	219.389	216.611	218.722	216.167	219.361	216.667	216.639	215.778	215.917	214.167	215.25	214.25	215.417	217.222	216.389	216.028	219.528	217.5	216.222	217.5	217.306	217.306	216.889	218.222	219.194	217.278	217.25	217.111	214.361	215.5	214.75	217.583	217.944	218.139	216.25	213.5	215.833	217	216.333	218.722	214.917	219.306	219.944	219.75
29	218.556	219.417	218	216.333	218.389	218.5	218.722	215.917	217.417	217	218.611	217.472	217.583	219.222	215.278	215.861	214.972	217.417	217.056	217.444	215.889	218.444	216.472	217.333	217.889	216.5	218.333	217.556	218.194	217.361	215.472	214.278	216.444	216.778	213.583	215.694	215.056	216.917	216.972	215.417	215.667	213.5	215.861	215.944	215.389	215.861	220.222	220.111	219.861
30	218.667	216.333	216.389	216.972	217.583	219.694	215.556	218.5	217.472	219.389	217.556	218.75	215.083	216.583	215.111	215.972	216.111	218.111	216.083	218.111	216.583	217.028	216.083	218	217.139	219.333	217.111	218.778	216.694	217.111	217.972	218.5	214.472	215.944	216.028	217.083	214.361	216.194	218.167	219.167	217.25	214.833	216.389	216	216.056	216.722	221.639	219.639	220.083
31	218.889	215.028	217.278	218.806	216.639	217.5	216.5	217.139	215.75	216.389	217.667	216.972	216.083	216.861	216.389	216.222	217.778	216.972	218.389	217.472	217.583	216.667	219.028	218.694	215.75	216.444	218.861	216.833	219.25	217.528	216.611	215.667	218.083	217.861	217.806	216.444	216.667	216.611	218.444	215.861	216.361	215.361	215.778	216.222	217.167	215.389	219.778	221.167	219.972
32	219.25	216.472	217.556	218.75	219.889	216.333	219.25	220.056	216.278	217.056	217.667	218.75	217.5	218.222	216.167	216.639	215.778	217.972	217.778	218.556	217.056	216.444	216.889	215.667	218.111	216.25	217.889	216.944	217.333	215.778	218.139	214.583	218.694	217	219.806	216.417	216.306	216.639	216.194	213.75	214.833	216.028	217.583	217.639	215.556	216.583	221.889	221.528	219.944
33	218.944	219.528	219.278	219.694	216.528	216	216.389	216.833	218.806	218.139	216.944	219	216.611	218.083	216.056	214.111	216.083	215.833	216.194	219.694	216.306	217.583	217.139	219.333	217.222	218.028	218.528	218.194	218.889	219.917	217.083	219.722	218.75	217.278	218.944	215.583	216	215.528	215.972	215.333	216.722	217.306	217.083	218.722	217.056	215.972	224.028	219.944	220.139
34	218.028	217.889	219.333	216.389	216.417	217.806	217.278	219.139	219.111	217.694	218.528	219.444	216.861	217.417	215.389	216.694	217.917	216.5	217.611	218.083	215.639	219.417	217.389	216.528	217.583	218.611	217.778	219.139	217.528	222.083	216	218.972	216.667	218.472	214.944	217.667	215.944	217.694	215.833	215.917	216.278	215.639	216.25	215.778	219.25	219	223.694	222.306	221.278
35	219.833	220.611	217.806	219.111	217.028	219.222	217.806	218.889	217.833	218.389	218.5	218.139	220.861	219.361	217.25	218.944	216.806	217.417	218.222	216.917	218.806	218.833	217.028	218.611	217.056	219.611	218.25	217.861	218.472	217.972	217.75	214.444	218.194	216.194	218.306	216.639	216.167	218.361	217.389	218.222	216.417	217.139	217.722	216.222	217.306	217.667	222.333	221.75	218.972
36	219.917	219.667	218.667	219.056	218.306	218.583	216.917	220.75	217.306	218.306	218.444	217.111	217.389	216.361	216.611	216.139	217.333	217.444	215.639	219.25	218.306	219.444	220.861	219.472	218.194	217.639	220.694	219.528	217.806	217.278	216.917	217.75	217.472	216.861	217.389	214.167	218.472	216.25	219.278	216.917	217.083	218.528	217.306	216.528	217.944	219.75	223.556	223.278	220.361
37	221.722	218.472	217.778	218.139	220.944	219.778	219.167	221.222	219.75	217.111	219.917	219.556	219.889	219.167	215.694	216.5	217.833	217.583	219	219.639	219.333	217.806	218.222	218.833	217.25	220.806	221.528	220.556	217.5	217.167	218.194	217.583	217.972	217.5	219.611	217.75	217.833	218.306	215.5	215.417	217.111	217.111	215.528	217.583	218	216.694	222.5	223.667	219.556
38	221.278	221.083	217.139	220.056	219.556	217.333	216.028	219.25	218.028	218.75	217.944	218.417	217.556	218.194	216.444	218.222	216.333	218.694	219.444	219.139	219.833	217.778	218.5	221.472	216.778	218.222	220.167	219.111	218.528	217.667	219.111	218.194	217.528	218.694	218.75	217.722	216.833	217.361	217.611	218.583	215.889	219.472	216.278	217.972	218.306	218.611	224.333	222.167	221.083
39	223.167	220.028	219.083	219.722	220.389	219.278	219.889	220.111	218.972	219.389	218.056	215.778	219.139	218.111	217.306	219.111	217.056	220.028	217.944	217.444	220.694	221.222	216.722	219.333	219.167	220.361	217.222	219.75	216.917	218.667	218.389	216.778	218.111	221.083	215.778	215.25	217.972	216.111	217.222	217.583	216.667	218.306	216.139	219.361	219	217.944	225.139	224	220.889
40	222.222	221.667	219.306	218.472	220.667	218.306	219.639	219	218.611	219.861	218.917	219.111	218.028	217.667	218.056	218.667	219.472	217.083	217.861	219.306	219.056	216.222	218.111	217.056	217.972	219.194	219.111	222.306	218.306	218.611	217.222	219	220.222	218.194	220.111	217.944	218.444	218.056	219.139	219.528	217.583	216.5	218.139	216.417	220.222	218.556	228.389	224.583	224.778
41	221.972	219.639	220.611	222.611	220.139	219.694	216.917	219.556	220.194	219.111	219.194	220.389	218.333	219.222	218.722	219.306	219.583	220.694	220.306	219.056	219.25	218.306	219.833	220.389	218.694	222.278	218.694	217.972	217.5	221.056	217.25	221.361	217.528	217.861	219.194	217.528	219.611	217.889	219.361	215.944	217.167	215.917	218.694	218.917	219.528	218.444	225.306	225.194	223.083
42	221.694	220.861	219.722	218.361	219.5	221.056	220.083	221.028	222.056	219.833	221.472	219.194	219.556	219.111	217.861	218.194	218.25	219.556	217.861	220.444	219.028	219.222	220.056	218.611	217.167	218.25	219.861	219.944	220.25	218.861	218.222	219.5	218.556	220.611	218.472	220.194	216.972	217.167	218.139	219.194	217.306	220.389	218.417	217.639	220.028	220.361	228.361	224.25	223.5
43	223.361	222.944	220.111	220.694	221.278	219.722	221.111	221.528	216.75	218.861	221.194	220.75	221.806	219.417	217.611	217.667	219.75	220.361	217.111	221.111	217.583	221.278	219.139	221.111	219.25	222.861	219.528	221.333	220.139	218.778	221.194	218.139	218.778	218.472	218.194	217.444	218.333	218.722	217.472	219.556	216.889	217.972	218.833	217.583	219.167	219.528	228.611	226.389	225.25
44	226.639	223.778	219.583	222.389	220.889	222.389	220.639	221.75	220.639	222.611	221	222.194	220.694	221.083	219.222	220.5	218.694	220.472	218.444	220.139	219.694	221.306	217.111	221.278	220.972	223.167	219.583	220.833	222.056	221.833	220.167	221.167	221.833	219.694	221.528	219.667	219.111	219.5	220.056	218.111	218.889	221.528	218.5	217.639	219.389	220.639	229.833	226.5	223.417
45	226.361	224.583	221.972	223.028	220.944	220.833	222.806	221.528	220.333	219.583	221.25	220.389	221.028	220.611	217.556	218.278	217.778	220.861	218.667	220.556	218.111	222.972	221.306	221.5	220.667	221.778	220.639	221.778	220.056	221.111	220.694	219.778	220.194	220.639	219.528	219.472	220.278	219.111	220.583	219.583	219.389	219.778	218.056	219.306	220.806	219.611	232.667	231.083	225.306
46	225.833	224.861	224.556	218.75	218.861	223.222	220.694	222.083	221.361	221.444	221.556	223.944	220.972	221.528	222.778	221.694	219.806	222.806	221.583	222.694	220.75	219.361	222.306	220.389	220.028	219.111	221.389	221.472	220.167	222.333	220.889	220.472	221	219.278	219.611	219.722	218.111	220.083	220.833	220.056	218.583	219.361	220.694	217.889	222.167	220.917	232.361	229.222	228.639
47	226.528	223.444	223.333	222.944	221.083	223.667	220.028	221.444	223.861	222.694	222.611	223.444	222.806	221.028	219.361	223.083	221.361	224.167	220.028	221.306	222.333	222.167	222.472	222	219.944	222.917	222.722	224.833	224.583	222.556	220.194	220.556	223.611	220.75	219.917	222.333	218.472	219.361	220.667	220	217.278	220.722	220.306	220.417	221.667	218.389	234.417	232.5	226.972
48	226.833	224.139	223.222	221.389	223.306	224.472	219.528	223.722	222.667	223.75	218.667	219.167	221.972	222.917	220.333	222.833	219.222	224.389	220.583	223.333	222.028	224.361	220.389	223.917	222.972	224	222.417	223.639	222.528	221.306	221.389	219.25	221.528	223.917	219.944	221.306	220.556	221.583	222.917	222.972	220.333	220.667	222.111	219.139	222.806	220.389	235.556	232.583	230.306
49	227.306	227	220.222	224.972	224.444	224.861	225.306	225.083	222.583	222.806	221.75	222.056	225.389	225.972	221.861	223.361	218.306	223.528	221.306	224.306	223.306	225.083	223.333	224.083	223.278	222.917	224.25	226.111	223.5	220.25	222.167	222.583	221.472	222.278	221.194	222.694	219.972	221.028	222	219.5	221.972	218.75	223.222	220.806	223.528	223.917	236.361	235.444	228.194
50	229.944	228.194	223.417	222.389	222.778	224.722	223.972	224.667	223.222	222.861	222.028	226.306	223.972	226.056	220.278	223.722	223.722	224.639	223	225.917	222.528	224.25	223.167	227.444	222.056	225.5	223.694	223.806	223.917	222.583	221.361	221.167	220.278	224.194	222.861	221.417	221.444	222.361	224.111	224.417	219.889	222.361	224.167	221.917	225.306	224.861	240.778	236.889	228.917
51	233.5	228.417	225.611	228.083	224.694	225.778	223.639	223.944	223.389	225.111	225.889	223.806	223.472	227.444	223.722	226.056	222.222	225.444	221.583	224.694	223.167	225.306	224.083	226.583	222.083	223.444	223.611	227.611	225.75	227.111	221.972	224.194	225.25	223.306	220.889	225.083	220.75	221.833	221.472	222.278	221.75	222.25	220.556	222.333	223.917	224.139	241.667	236.667	228.944
52	232.167	228.194	225.139	226.167	224.472	226.722	223	227.583	226.444	224.028	225.111	224.833	224.111	227.028	224.944	225.306	221.972	225	224.722	225.139	223.944	226.556	224.111	226.389	226.333	227.028	225.083	225.444	225.75	226.389	222.583	223.194	221.722	227.139	226.944	223.528	223.417	225.167	224.917	222.833	224.667	223.861	225.389	222.472	224.222	225.083	240.25	239.361	228.167
53	236.5	232.278	228.194	228.444	225.5	227.111	224.944	226.528	225.722	225.278	226.556	225.389	227	226.861	222.972	227.5	224.861	227.556	225.222	228.861	227.194	227.472	221.778	224.639	227.639	230.056	227.25	228.694	224.361	228.528	224.972	225.028	223.194	228.361	224.556	226.556	223.611	225.528	225.444	225.389	226.111	224.083	227.028	220.778	227.444	227.194	242.556	240.667	232.583
54	235.972	231.944	227.917	227.972	228.167	229.444	225.056	228.917	226.944	226.583	226.778	228.111	228.611	226.806	223.111	228.75	224.833	227.75	223.056	227.917	225.056	229.611	227.417	229.333	225.667	228.083	227.528	228.833	225.667	230	226.944	226.25	225.389	227.389	225.667	226.667	224.111	227.167	226.278	227.111	225.889	225.722	227.583	223.5	230	227.667	247.417	243.361	233.583
55	237.556	233.528	228.667	228.333	228.222	228.722	227.111	232.667	229	228.778	228.889	227.389	228.389	228.028	224.944	226.639	226.139	232.972	225.889	230.861	229.25	229.944	226.833	228.667	226.639	229.306	230.278	231.306	230.028	229.083	226.889	228.222	227.639	229.667	228.139	227.667	225.889	226.972	224.667	226.222	224.917	226.194	226.861	226.278	231	227.389	247.028	245.667	234.194
56	240.75	237.056	226.639	233.583	227.278	231.028	231.194	232.278	230.056	228.056	227.472	229.75	229.167	229.333	227.917	230.028	228.222	230.333	227.861	233.75	226.778	231.667	228.889	230.833	227.556	232.417	229.528	231.556	230.611	232.583	227.944	229.667	228.889	230.528	228.472	229.917	230.444	232.611	230.028	226.333	225.583	227.972	227.083	228.778	232.306	230.111	250.194	248.972	237.528
57	243.444	239.556	233.306	231.917	229.417	233.778	229.694	230.806	230.194	232.528	231.639	230.111	229.667	233.25	230.417	230.722	228.889	233.083	229.25	232.306	228.944	234.361	230.972	233.611	229.194	232.167	229.472	233.806	228.917	231.472	230.861	230.111	231.833	233.917	229.667	228.611	227.667	231.222	230.889	231.778	228.5	230.083	230.083	228.861	231.861	231.111	251.889	251.722	236.528
58	246.778	240.889	235.056	236.917	231.944	235.028	234.833	234.944	233.472	234.028	233.167	233.639	236.167	235.833	232.25	237.472	232.833	236.306	229.139	234.5	231.472	236	230.361	234.167	232.278	233.833	232.528	234.139	234.417	234.889	230.972	235.028	231.889	237.556	232.25	232.083	228.861	233.111	229.028	233.389	230	230.778	231.25	232.25	234.667	234.028	256.472	253.472	239.417
59	248.361	246.139	234.556	235.111	235.167	236.139	234.889	238.639	230.222	236.667	233.889	235.306	236.611	237.139	229.389	236.722	234.194	239.583	232.056	238.417	235.028	239.972	234.611	239.278	234.806	239.694	233.944	238.056	234.056	240.944	233.889	234.611	234.944	238.472	236.194	234.694	230.611	234.722	235.556	234.972	232.139	234.194	236.25	231.833	236.667	236.917	261.056	260.583	240
60	250.944	246.306	234.75	242.722	238.75	241.222	238.028	239.722	235.306	238.028	237.083	235.556	237.361	237.444	234.806	238.611	234.361	238.056	234.5	241.25	236.25	239.111	233.889	238.278	233.583	238.806	234.194	239.917	238.222	240.611	237.028	237.917	236.472	240.639	236.972	236.194	233.056	235.25	236.861	237.056	232.083	236.222	235.806	235.944	239.361	238.944	268.222	262.139	243.528
61	256.417	250.583	241.222	243.722	239.5	242.556	239.222	242.111	238.556	241.917	241.722	239.556	241.972	241.583	237.917	244.611	238.472	243.417	236.139	243.944	241.278	245.556	236.611	240.389	239.278	247.583	238.694	246.472	241.083	244.25	239.694	242.389	236.417	242.5	239.167	240.694	235.667	238.778	237.056	238.778	236.611	237.139	242.083	241.083	242.639	240.361	269.361	267.111	246.278
62	259.889	256.472	242.944	247.333	241.083	244.611	242.778	248.056	238.722	240.333	244.806	243.833	242.361	245.806	239.222	247.111	239.806	244.5	237.417	245.333	241.278	246.889	243.361	246.833	242.333	249.556	240.333	248.222	244.028	246.472	240.972	243.972	239.889	247.611	240.75	242.028	237.583	242.75	240.306	242	235.639	240.722	243.861	238.75	245.083	241.667	275.528	272	247.556
63	261.722	260.333	244.917	249.972	243.306	249.25	245.556	252.944	241.222	244.556	243.417	245.5	244.972	249.361	242.444	245.5	241.611	247.25	239.083	252.556	244.944	251.083	242.528	250.389	243.083	250	243	250.028	248.028	248.917	240.972	248.361	243	251.222	243.056	241.694	240.917	244.361	241.056	241.944	239.833	241.639	244.167	239.75	245.75	245.278	280.722	280.389	250.778
64	271.5	265.667	250.472	255.417	249.583	257.194	245.917	255.75	246.139	247.333	251.028	248.444	250.139	253.306	243.417	253.639	247.167	251.583	243.361	257.889	250.222	257.222	245.056	253.083	248.722	256.472	248.194	253	251.194	252.917	249.194	251.528	248.528	255.694	247.806	250.556	244.972	248.111	249.278	249.306	245.5	246.417	248	249.944	253.139	252.778	283.944	283.75	253.194
65	270.833	271.556	251.306	256.028	250.389	258.694	251.667	259.306	249.306	255.583	252.694	253.167	254.028	255.861	247.194	256.556	244.306	258.528	247.972	256.778	250.111	257.722	251.389	258.972	252.417	259.917	250.611	261.389	250.917	256.861	250.222	253.389	249.972	258.694	253.556	251.944	243.583	251	250.194	250.75	248.5	253.056	252.778	247.917	255.694	254.278	293.611	288.639	258.417
66	274.361	265.861	250.972	256.083	246.75	254.222	249.222	257.333	246.472	251.583	250.083	248.611	248.028	253.111	248.25	254.806	244.028	253.778	244.361	255.028	251.194	255.944	248.944	256.806	247.778	256.889	248.639	257.556	248.444	254.5	246.333	249.75	248.083	256.361	249.139	245.778	243.194	248.25	245.861	248.611	246.806	246.5	249.917	246.028	253.056	250.5	289.889	290.778	253.167
67	279.556	271.944	252.5	258.056	253.667	258.222	254.389	258.889	249.306	254.667	252.917	251.278	252.028	257.972	248.056	261.111	246.667	257.306	247.694	261.25	252.472	261.306	248.278	257.139	252.444	259.972	254.417	261.306	253.917	254.417	249.806	255.25	251.083	259.167	253.778	251.694	245.722	251.333	252.417	248.806	248.833	248.944	253.25	251.917	258.361	256.972	300.75	299.194	255.111
68	288.583	281.861	263.306	267.111	260.861	269.111	262.056	267.778	257.889	266.278	261.639	265.028	261.722	267.556	255.611	271.361	256.444	267.083	256.194	271.5	261.222	271.444	258.111	267.639	256.861	271.667	261.778	270.583	264.278	268.694	259.722	263.778	259.944	266.833	258.361	262.694	254.139	260.333	257.139	258.056	257.528	261.194	258.306	258.389	267.472	264.444	310.694	307.111	264.833
69	294.889	287.389	266.917	272.194	262.472	269.361	268.278	274.611	260.694	267.389	263.556	264.972	267.278	269.778	260.056	270.472	261.111	271.694	258.361	274.278	264	273.417	264.361	271.472	262.722	274.778	264.167	275.306	267.472	274.583	263.361	267.361	260.194	272.639	259.861	266.139	255.972	265.361	263.417	263.861	258.361	265.611	262.944	262.167	272.861	267.5	317.722	313.222	266.389
70	297.667	290.944	271.694	276.806	263	271.972	264.944	276.722	261.917	264.667	266.333	267.222	267.222	273.111	256.528	273.167	260.056	271.75	258.806	274.333	264.944	274.75	262.833	273.944	263.083	279	269.083	280.361	269.194	274.278	266.722	272.778	264.722	271.194	261.556	262.333	256.667	262.778	264.306	264.778	259.111	265.306	267.889	262.944	275.583	269.944	321.583	317.944	264.167
71	298.389	295.333	266.583	276	266.167	275.5	270.778	276.722	265.75	268.833	268.944	271.361	271.444	275.389	261.361	278.472	261.25	274.694	262.556	279.139	266.667	276.25	265.444	278.472	264.472	279.167	272.083	282.361	271.889	279.778	263.111	270.444	264.444	274.5	264.889	269.111	261.639	267.694	266.333	267.25	265.75	268.444	267.833	265.083	272.806	271.083	328.194	323.333	267.333
72	309.25	302.861	276.028	283.667	277.917	286.25	274.722	287.806	269.389	276.667	278.5	278.778	275.278	280.444	268.139	284.056	269.556	280.167	269.889	288.139	274.861	286.778	273.306	286.111	271.389	288.111	278.833	290.25	278.583	285.167	273.5	276.472	273.694	284.167	271.167	274.917	266.556	273.389	271.75	275.167	271.222	277.083	276.333	272.25	284.417	277.806	335.861	328.25	273.944
73	321.139	315.194	282.611	293.611	283.639	293.639	280.806	297.667	279.528	286.5	284.056	286.111	285.722	292.111	278.972	294.889	277.417	292.833	273.083	293.556	282.667	293.556	280.694	294.5	283.917	298.083	285.5	299.611	289	291.472	284.333	286.222	279.528	291.944	280.694	283.194	272.278	281	278.639	281.5	278.167	284.694	282.806	279.139	289.083	287.861	345.5	344.194	279.833
74	328.028	317.833	289.417	296.694	287.333	298.972	289.417	298.333	281.222	291.75	286.333	292.444	286.972	294.889	282.167	299.139	281.139	293.361	279.278	301.472	288.083	299.111	288.667	300.611	289.667	299.306	287.139	302.611	293.278	295.139	284.528	290.667	282.361	298.222	283.194	291.889	276.361	284.361	283.944	285.167	280.917	287.722	285.639	284.028	296.167	293.194	351.5	353.083	279.889
75	330.528	324.806	294.25	303.194	292.528	302.5	291	305.167	284.778	291.389	289.444	295.972	290.389	298.361	282.861	300	286.611	300.361	280.167	302.583	292.028	302.111	289.333	303.972	288.917	306.556	289.667	305.722	293.278	298.917	288.306	294.278	288.389	301.278	289.944	292	280.139	288.5	287.278	286.444	281.028	289.528	291.25	286.778	298.056	292.139	359.417	356.167	282.139
76	346.389	335.444	300.028	313	295.389	307.583	298.722	312.5	292.694	300.806	296.528	305.944	296.889	311.139	289.167	311.861	293	305.639	287.778	315.389	301.778	313.389	294.167	311.444	297.75	309.778	301	317.194	299.917	313.583	295.778	303.056	293.722	309.556	295.833	300.556	286.417	295.639	291.028	295.472	289.472	296.778	298.556	294.167	307	303.417	372.778	373.028	285.083
77	355.694	347.278	306.111	320.667	304.861	319.722	304.028	321.361	297.333	309.611	305.667	311.194	311.056	315.861	299.056	319.917	301.722	313.75	295.806	318.944	306.528	324.028	304.583	318.861	305.889	324.5	307.139	325.556	309.722	321.194	301.528	311.944	299.806	322.528	302.861	305.417	291.75	303.667	301.306	299.389	296.694	305.472	306.111	296.389	313.5	311.778	384.167	379.111	292.75
78	360.694	359.833	314.111	328.5	310.111	325.583	311.25	330.194	306.75	316.333	310.056	315.611	313.889	321.972	303.306	323.139	304.889	321.944	302.278	329.806	310.833	326.861	306.083	325.778	309.306	330.111	312.861	329.194	313.222	323.889	309.556	318.194	306.139	325.472	308.417	311.333	300.917	307.694	303.639	311.694	300.972	312.611	308.944	305.833	318.333	318.861	389.306	385.167	295.5
79	372.5	360.944	318.806	329.667	313.639	327.861	314.111	334.389	305.194	319.167	310.972	320.806	314.917	324.667	308.556	331.222	309.667	324.833	303.861	332.389	317.694	330.861	313.944	328.056	314.194	336.611	317.611	335.694	317.028	326.417	311.972	317.056	307.472	331.333	312.639	316.722	300.306	310.472	310.917	314.417	304.167	309.528	314.639	312	324.444	318.222	394.028	393.583	296.806
80	377.889	375.556	326.222	340.583	322.583	339.694	320.472	342.083	317.806	327.889	323.639	330.306	327.972	337.333	309.333	337.75	315.222	335	311.444	336.778	323.417	344.806	322	339.583	326.167	342.222	327.333	344.194	327.722	339.806	319.528	330.306	314.917	339	316.722	324.75	308.861	321.5	319.556	321.278	309.417	321.944	320.917	317.944	334.556	326.472	408.111	407.389	303.417
81	394.25	385.333	333.694	355.333	329.889	351.639	327.778	354.056	321.306	339.444	331.833	339.972	334.722	346.889	321.472	355.25	322.861	346.639	317.722	356.806	334.889	352.472	331.056	349.278	328.333	356.389	337.111	357	331.917	349.028	329.389	339.694	325.444	348.972	335.278	332.778	316.861	329.361	326.917	328.972	321.722	330.861	328.528	325.361	342.889	340.556	417.75	412.833	309.5
82	405.361	394.083	344.5	361.861	337.139	357.25	337.861	367.806	329.806	347.944	334.944	349.667	348.639	355.083	333.5	358.694	327.944	348.778	328.861	360.778	339.139	361.056	337.472	360.806	339.583	365.889	342.472	365.639	345.056	357.333	336.056	349.389	333.194	359.611	336.028	342.306	321.75	340.667	331.972	336.778	330.583	338.556	338.75	336.639	351.75	345.222	425.194	433.778	316.083
83	419.944	411.528	355.083	375.111	348.833	375.611	351.556	379.833	342.667	358.417	346.583	361.944	354.583	367.139	337.25	371.556	340.056	365.333	337.639	371.25	353.111	374.333	352.139	374.25	354.167	381.833	360.833	375.722	357.472	367.972	346.722	359.944	345.806	376.861	347.306	353.833	336.639	348.889	348.528	349.528	335.028	353.75	351.389	346.194	362.389	355.944	444.833	443.639	319.611
84	428.111	417	357.972	378.306	356.167	376.806	353.5	379.75	344.361	359.806	356.667	361.583	362.722	373.5	348.75	378.194	341.806	370.556	343.583	377.917	358.944	380.639	353.444	373.111	353.583	383	364.417	383.222	363.111	371.861	353.861	365.444	347.194	373.361	351.861	360.833	336.417	349.694	348.333	352.194	339.667	356.389	356.639	347.556	364.972	362.056	452.389	452.111	319.889
85	428.194	421.611	359.806	382.5	354.972	376.111	352.75	378.583	344.222	360.694	353.972	361.417	359.111	375.889	343.417	378.167	344.139	367.083	344.583	374.694	354.528	380.944	355.75	375.944	354.278	378.028	367.222	381.694	361.472	371.111	350.25	363.306	350.583	377.972	355.056	357.056	335.472	357.083	347.667	353	342.056	353.889	356.583	347.611	368.972	365.306	451.389	453.556	316.25
86	450.944	441.306	380.917	404.472	370.306	403.111	377.306	403.972	357.667	376.111	374.361	383.083	378.25	395.278	361.889	398.417	360.222	390.444	362	397.472	373.222	404.611	375.222	396.778	372.444	406.889	384.25	408.917	377.528	392.361	369.861	382.056	365.278	395.778	368.694	378.111	352.25	375.194	366.639	371.611	355.444	377.417	370.667	366.444	385.056	382.278	472.944	468.361	330.778
87	464.972	456.472	388.778	410.806	382.722	409.861	383.306	411.833	370.222	388.861	381.639	395.833	394.667	405.889	373.306	410.694	370.889	401.25	367.139	407.278	382.972	408.722	383.222	408.944	381.5	415.139	395.194	418.333	392.139	404.444	376.361	391.222	377.556	404.778	379.639	384.722	359.944	378.833	375.444	378.389	356.389	381.75	381.667	373.222	396.056	393.5	482.889	484.194	336.556
88	478.556	471.278	399.139	424.389	398.806	418.306	391.167	428.972	381.556	397.167	396.361	404.083	404.444	417.361	380.417	423.167	386	404.194	373.5	419.917	395.222	417.194	392	416.75	395.778	427.306	402.278	434.028	398.25	412.139	386.333	406.056	385.722	414.333	387.667	397.806	371.639	392.528	386.056	396.222	373.056	397.639	392.694	388.194	400.778	402.472	495.583	493.778	344.528
89	487.694	474.361	401.528	434.806	396.917	426.639	393.167	430.028	381.028	403.306	392.806	404.611	407.889	419.833	386.917	422.806	385.694	407.278	381.056	429.25	399.944	429.444	394.194	423.417	398.083	434.028	410.333	433.528	405.611	419.944	386.75	404.833	384.472	424.028	394.083	399.861	377.389	396.028	382.944	394.972	374.722	397.056	395.194	395.083	407.417	405.139	507.361	505.278	335.778
90	496.167	478.333	405.944	431.389	397.778	433.25	393.694	432.75	383.667	405.972	400.444	401.833	404.722	423.556	381.694	428.722	383.667	413.389	384.5	422.722	398.917	425.694	393.222	419.75	396.889	432.861	408.75	428.444	402.444	417.944	385.111	402.25	381.111	426.556	390.389	402.861	374.556	393.833	386.806	395.889	379.889	397.5	394.556	394	411.639	407.806	506.306	505.944	337.556
91	514.444	495.444	423.333	453.806	415.75	451	419.139	455.278	397.361	416.278	417.25	422.75	426.917	442.417	399.111	445.028	406.194	432.944	396.444	450.306	416.583	448.25	412.5	443.556	414.194	455.917	430.167	452.472	423.111	436.472	408.444	422.333	401.972	447.083	411.333	424.389	393.972	411.25	402.694	412.333	393.972	415.333	415.306	402.75	428.278	426.667	522.25	524.722	347.306
92	529.611	512.778	436.556	464.694	433.667	463.833	428.194	468.028	406.111	434.722	425.278	440.444	434.639	457.333	416.583	459	416.083	442.583	411.611	464.028	430	459.583	428.444	454.722	426.278	462.194	445.917	464.667	434.306	445.444	418.056	438.639	418.583	460.639	425.833	435.5	402.306	426.5	421.278	418.361	407.833	423.556	423.5	421.167	446.722	438.75	539.083	536.083	357.111
93	544.083	531.528	445.833	480.917	443.778	475.722	439.889	484.528	422.417	442.389	435	444.694	447	471.611	423.806	474.889	427.806	452.639	423.194	474.556	438.722	473.389	437.056	470.222	435.806	472.917	454	477.528	449.917	454.111	427.889	442.306	427.25	468.556	436.833	439.75	415.889	429	425.889	433.139	410.25	435.556	432.111	432.194	452.917	447.5	549.556	545.944	360.889
94	552.611	537.75	461.583	496.917	456.306	494.694	455.306	494.167	436.778	456.5	449.972	466.25	460.194	485.083	436.444	488.167	437.5	469.444	434.528	491.75	449.083	487.694	453.167	480.944	449.639	496.944	468.167	496.944	461.611	473.028	445.917	464.667	434.139	483.056	454.861	454	429.333	447.639	440.861	445.611	422.917	448.333	446.611	440.389	465.028	459.722	557.861	562.972	364.75
95	569.583	556.639	471.25	508.056	464.25	504.861	465.389	508.972	444.25	470.778	457.778	476.944	474.583	500.778	444.139	503.056	448.083	478.861	441.611	506.583	457.944	508.361	456.306	494.222	466.361	509.028	483.417	512.639	471.417	488.222	452.389	469.639	454.944	492.139	457.5	466.389	432.5	452.611	449.5	458.583	432.056	458.917	452.972	454.694	474.556	472.75	573.278	570	369.417
96	578.694	559.167	478.333	513.806	473.722	514.417	464.056	513.972	440.778	473.972	465.861	477	479.556	499.639	451.417	508.75	459.722	488.778	451.528	510.861	469	508.556	469.528	497	467.25	506.472	492.694	514.25	480.75	487.444	452.139	470.389	450.528	504.667	467.278	472.306	442.5	461.417	456.667	457.306	442	467.278	464.5	456.056	479.75	475.917	577.222	580.528	366.028
97	598.167	573.444	492.694	535.278	487.417	528	480.611	530.75	462.361	487.722	480.583	491.389	494.778	525.167	463.667	515.917	469.444	496.444	466.25	528.028	479.667	525.139	480.972	515.306	482.222	524.361	500.361	528.806	490.417	502.722	471.528	489.667	461.556	514.722	480.583	487.778	458.806	474.389	471.5	476.861	459	474.694	473.389	468.111	490.5	489.778	589.833	592.806	374.111
98	609.861	585.833	503.194	542.167	496.833	543.028	493.333	541.111	467.417	493.806	494.861	507	505	527.472	470.139	527.694	481.111	507.861	474.306	534.278	489.278	533.972	493.222	526.417	489.972	536.25	512.722	542.667	499.917	513.556	478.194	499.694	475.778	525.083	493.111	495.167	460.083	479.306	475.472	483.639	460.833	486.722	483.944	474.25	500.389	495.056	605.75	600.389	374.583
99	621.861	602.056	515.111	552.972	512.472	549.5	497.5	554.556	477.639	505.833	498.417	510.833	510.028	541.889	481.333	542.306	492.444	513.056	478.944	540.667	499.722	540.111	502.972	530.75	496.889	534.194	520.778	542.611	509.278	521.972	485.556	508.583	490.222	533.056	498	503.028	470.75	495.333	483.611	489.111	467.667	494.278	492.306	487.472	505.111	508.583	612.167	599.5	379.306
100	643.917	625.583	538.722	574.028	524.389	575.528	513.806	571.667	494.417	524.917	518.139	529.5	529.944	562.833	497.028	558.694	511.694	533.417	498.944	568.611	514.056	565.556	526.528	546.833	522.194	568.472	543.25	573.778	523.972	540.861	504.111	523.972	501.306	552.917	519.694	520.806	491.306	510.417	502.389	506.5	484.056	511.944	510.778	505.944	528.861	526.028	630.25	624.056	388.611
101	663.611	642	557.333	595.028	546.944	589.194	533.444	592.306	511.639	543.583	546.694	554.889	552.278	583.778	515.861	581.917	524.25	554.75	523.028	586.694	540.139	585.222	542.472	574.111	538.139	581.056	568.139	595.028	551.306	561.556	518.639	547.583	519.694	570.222	537.833	540.694	506.556	524.222	517.528	521.75	502.5	529.806	526.778	517.25	548.667	535.75	638.583	638.417	398.528
102	674.25	652.722	569.028	607.389	553.306	600.556	546.333	604.556	520.361	552.056	550.639	565.25	559.972	588.861	526.806	594.194	535.528	564.472	518.5	596.75	546.306	593.556	552.833	592.639	548.75	592.778	576.083	600.111	560.194	564.556	524.194	554.556	535.611	583.111	549.667	551.139	509.583	537.639	530.361	539.639	511.472	538.667	534.472	523.917	552.5	553.972	644.583	647.028	400.611
103	695.417	671.278	587	621.25	565.472	619.361	560.5	622.944	532.667	558.833	569.083	577.111	579.75	607.278	539.833	611.306	553.306	581.694	545.417	614	561.194	612.972	569.222	594.583	565.194	610.25	593.306	621.361	574.111	586.611	547.472	567.111	549.639	603.111	571.278	566.333	530.556	549.389	543.5	552.833	520.528	553.306	547.472	545.306	566.583	562.194	665.556	662.667	411.806
104	721.778	709.194	611	652.639	601.111	650.167	591.611	654.778	559.361	599.889	595.917	610.583	600.556	643.694	562.056	639.917	577.889	605.167	570.694	645.417	588.806	646.694	587.389	630.861	593.861	641.278	623.639	656.444	600.639	616.306	575.972	606.833	571.75	630.611	584.417	590.083	554.278	576.139	566.028	575.194	542.639	578.222	573.556	567.556	586.139	595.833	687.583	682.417	426.417
105	722.611	693.25	606.889	646.917	598.944	653.306	582.194	644.528	555.25	593.583	588.972	604.833	597.472	641.944	563.028	633.111	575.611	602.639	565.75	637.111	590.722	640.222	592.972	617.722	585.444	631.278	616.083	644.083	595.25	613.611	569.389	596.556	570.361	631.417	589.583	594.528	547.639	572.944	563.444	565.639	540.639	567.972	564.25	554.889	589	585.25	684.417	680.833	417.556
106	728.778	711	628.306	665.75	617.806	663.667	594.139	663.5	575.25	603.611	608.833	618.833	614.389	643.972	568.75	653.611	597.306	615.028	586.889	656.417	602.611	652.444	608.222	643.056	591.972	650.306	637.222	658.944	617.889	615.306	583	600.917	586.583	641.417	601.5	599.583	559.917	587.75	579.694	586.333	557.667	584.917	583.583	569.722	598.833	606.556	694.611	690.111	424.806
107	780.861	757.389	671.722	714.167	662.889	708.306	644.167	714.972	609.472	658.583	656.389	675.083	655.056	695	612.5	693.806	639.639	661.639	624.111	698.083	654.167	702.111	661.306	690.444	653.667	711.444	687.222	716.528	659.667	679.5	631.806	658.889	629.889	688.667	648.861	643.111	606.222	624.75	620.278	629.167	592.889	623.583	624	608.056	642.333	642.556	736.5	739.806	458.139
108	774.389	748.667	667.472	706.111	660.167	704.833	639.389	700.472	608.194	643.972	650.056	662.861	652.222	691.528	601.667	683.028	627.167	651.139	621.833	691.528	646.278	695.556	646.167	677	639.25	696.25	674.222	697.139	641.528	660.889	620.972	639.833	613.972	677.833	641.528	636.694	596.111	616.111	621.472	614.333	583.861	620.25	619.75	608.056	636.583	641.056	715.167	724.111	448.5
109	795.917	758.167	678.861	709.306	666.083	720.833	650.528	712.944	618.972	655.111	661.917	671.194	664.889	708.111	615.139	701.639	634.806	653.556	625.361	704.583	652.472	704.861	651.5	688.472	648.75	699.306	690.5	715.278	652.222	670.333	624.806	652.167	633.583	688.611	654.75	646.639	613.139	630.139	621.056	625.75	593.417	631.722	620.778	609.361	647.111	641.611	726.833	730.556	444.75
110	798.917	775.806	689.75	726.889	682.444	728.833	660.694	729.944	623.667	663.417	667.722	690.167	664.111	723.111	617.833	718.861	646.167	675.5	633.917	721.333	659.389	717.222	658.472	697.028	660.389	713.167	698.861	722.361	663.722	675.472	640.417	661.111	639.472	699.222	660.833	661.444	615.056	640.806	635.444	638.694	604.917	636.167	637.361	619.306	650.722	654.472	730.361	743.083	453.056
111	824.139	790.694	724.444	749.833	702.806	746.833	686.667	757.361	641.194	679.25	692.972	710.111	693.778	740.222	639.444	732.694	673.444	698.5	656.389	738.806	682.694	731	681.361	714.361	681.722	729.556	713.972	746.722	684	704.306	659.194	681.861	653.722	719.028	674.278	673.306	637.639	656	650.278	648.944	614.694	653.833	654.306	638.972	667.167	670.139	750.444	755.167	459.111
112	829.722	794.389	720.722	752.806	713.722	744.5	686.194	754.194	647.722	682.944	697.111	699.778	699.278	746.139	647.333	738.083	673.028	702.806	662.444	743.472	692.611	737.639	689.139	720.083	682.444	733.25	717.194	750.639	687.5	704.389	663.028	686.25	660.528	728.778	686.556	679.472	631.417	654.139	653.806	655.639	619.25	658.778	656.889	640.389	673.667	671.861	743.667	750.528	457.694
113	849.083	816.222	741.194	770.139	724.111	775	708.722	773.25	663.5	715.583	718.222	730.25	714.333	765.917	663.861	751.194	688.056	718.444	683.028	764.056	714.611	751.583	708.917	750.806	704.972	760.111	736.056	769.917	707.333	714.5	677.556	706.167	681.083	740.694	697.194	694.917	659.167	673	673.611	669.917	635.694	682.611	678.639	651.361	688.528	691.5	776.528	769.472	465.028
114	857.528	818.111	753.667	777.472	743.778	782.889	717.917	789.222	672.5	715.611	719.889	738.194	725.889	759.667	675.028	762.306	685.778	724.472	692.111	771.389	719.278	758.333	712.694	751.611	710.889	762.056	748.694	779.972	721.389	727.75	692.528	708.111	689.083	750	710.972	701.667	660.306	681.861	676.139	681.139	646	682.028	684.778	657.167	694.167	692.75	770.167	776.139	472.333
115	870.139	836.083	769.278	788.75	744.667	799.278	729.083	796.75	685.139	725.472	735.889	745.222	733.444	778.861	679.861	768.75	707.889	735.556	698.833	781.444	726.472	773.972	730.361	760.889	724.667	767.5	761.583	790.917	718.278	733.833	691.75	720.667	700.889	763.306	728.361	708.25	677.25	686.5	689.333	691.639	649.194	687.694	697.306	675.667	705.5	711	783.417	779.056	476.083
116	896.472	863.389	782.778	809.889	781.056	820.694	757.639	815	706.083	755.278	756.444	770.361	755.111	809.222	704.056	801.889	734.972	754.472	724.167	811.333	754.472	785.694	750.333	792.75	741.25	793.167	783.111	819.389	746.944	759.167	716.361	747.472	726.972	785.056	742.444	735.472	693.639	712.528	711.75	711	671.889	705.583	706.778	682.556	722.306	726.278	796.056	796.194	488.333
117	898.167	867.778	801.222	821.139	786.556	837.889	754.389	818.139	710.361	760.444	766.389	778.472	772.5	809.639	711.111	805.389	736.806	762.583	734.861	812.722	760.389	799.639	760.528	788.194	752.889	803.917	787.639	819.083	754.583	757.778	731.056	744.333	731.417	793.75	745.889	751.306	705.306	723.056	717.778	717.611	672.528	717.944	717.306	696.944	727.056	735.556	805.861	799.972	486.306
118	925.167	889.333	822.889	836.667	805.139	847.639	781.75	848.861	730.972	781.361	785.611	798.083	792	829.583	730.333	823.472	752.806	787.944	750.028	832.639	779.083	822.556	775.194	808.944	774.944	828.778	810.056	846.278	774.778	783	740.944	773.333	746.944	810.306	774.5	753.167	718.472	739.806	727.694	730.833	692.667	737.111	742.111	713.667	746.361	740.028	816.278	814.083	499.5
119	937.778	904.861	825.139	851.75	817.778	867.333	794.083	856.306	744.306	787.806	800.417	816.778	805.583	843.083	734.972	823.472	773.306	796.5	768.389	840.611	787.389	830.611	788.722	819.889	777.25	827.5	821.667	855.056	795.944	798.028	752.25	772.111	760.361	820.167	780.611	770.806	733.889	738.139	745.694	748.306	699.472	743.194	743.944	724.889	759.306	752.139	822.056	817.583	499.722
120	934.944	900.306	827.75	854.806	820.194	873.778	793.361	863	743.306	789.361	794.083	815.361	809.194	843.528	735.194	835.056	767.5	798.889	771.111	842.75	795.111	823.639	796.972	820.722	781.5	828.056	827.667	848.972	789.889	798.833	758.5	778.25	760.528	822.667	782.389	772.75	728.278	748.028	747.917	745.139	703.75	744.278	747	727.139	761.222	757.278	820.111	822.139	498.194
121	956.583	928.333	847.528	877.222	847.361	885.528	813.111	889.083	771.639	820.944	817	835.083	827.25	863.222	760.361	844.944	790.528	819.444	793.333	861.972	809.972	856.444	817.556	847.722	806.333	862.583	844.861	868.25	809.083	818.5	778.583	799.722	774.611	843.472	801.556	795.639	751.889	766.472	759.667	769.278	725.278	761.861	762.667	741.5	776.417	767.972	831.472	832.639	516.556
122	968.056	924.5	866.139	890.944	863.444	908.528	831.111	890.222	781.389	831.139	829.25	843.056	840.528	885.222	771.972	855.75	807.306	841.75	811	878.861	824.917	854.75	832.306	861.083	824.25	869.806	856.222	883.472	823.194	830.056	788.333	814.5	794.222	849.667	813.278	799.389	763.333	775.417	782.056	774.75	732.917	770.611	777.25	749.528	793.25	785.222	837.083	848.556	521.778
123	997.417	959.056	888.167	908.889	879.361	926.611	848.611	920.139	796.111	854.944	856.222	864.222	861.5	910.222	790.944	876.083	820.972	861.778	826.694	904.389	845.222	884.444	856.222	883.972	843	886.639	883.639	911.917	847.417	848.639	805.306	831.694	809.75	867.861	839.389	825.361	779.944	791.861	797.944	798.25	749.611	793.639	797.972	780.028	809.028	803.278	852.944	861.111	532.5
124	1019.69	972.75	913.111	938.139	904.083	951.778	873.028	943.306	826.417	875.944	885.944	899.722	886.389	933.778	814.472	893.75	848.806	889.444	852.667	919.194	861.333	910.778	877.194	907.028	859.333	908.167	904.056	937.333	879.25	879.417	841.444	862.944	836.083	889.028	858.25	843.389	800.778	813.444	812.944	811.833	769.139	817.25	813.389	792.417	826.194	818.472	880.194	878.333	547.306
125	1029.75	1008.11	930.722	948.028	913.75	958.583	879.75	959.139	831.75	891.389	882.472	902.917	900.5	935.222	823.694	920.639	861.75	896.972	873.417	931.944	879.028	917.889	884.389	916.861	882.222	917.361	923.444	944.611	874.278	884.583	844.167	867.306	851.75	901.5	868.25	852.417	818.222	827.75	831.778	827.833	782.306	823.278	827.972	801.917	834.889	829.139	886.5	879.361	555.361
126	1026.36	998.528	930.028	942.806	919.833	960.722	888.056	952.722	835.306	886.528	892.194	910.583	901.778	940.639	820.806	910.917	862.472	892.889	874.472	942.444	869.972	917.278	887.972	916.306	877.389	919.75	923.056	943.083	874.278	880.389	849.139	868	841.639	905.917	871.944	854.194	819.222	828.111	828.861	822.194	779.778	821.028	822.972	801.194	831	825.028	878.472	883.306	553
127	1047.72	1014.28	938.028	961.056	932.972	969.833	898.417	963.806	854.306	901.472	908.611	928.611	903.556	952.806	843.861	923.389	874.111	905.056	879.278	942.444	882.583	925.611	899.806	924.028	892.528	935.972	935.111	958.056	889.444	898.639	867	877.389	859.472	917.778	888.167	867.639	819.5	838.833	850.778	832.861	793.556	832.333	836.306	813.806	837.639	840.944	880.417	883.444	555.028
128	1048.89	1016.89	943.944	956.444	939.417	982.333	905.389	964.889	858.833	899.333	900.639	921.944	913.417	952.25	836.583	919.556	884.861	908.278	880.861	948.083	894.167	929.472	907.806	923.639	887.389	928.806	927.361	952.833	891.583	895.111	859.028	877.111	858.361	917.5	877.611	871.944	827	839.306	845.306	840.083	793.889	836.861	830.75	809.389	839.694	840.556	889.889	891.083	553.194
129	1069.56	1040.94	962.083	984.222	962.806	1006.67	927.944	990.111	874.278	924.472	922.028	955	934.25	974.972	864.5	943.083	907.167	935.083	904.778	967.417	911.583	944.167	924.361	942.417	911.833	956.5	955.861	981.167	918.111	917.639	880	904.889	880.472	933.389	901.639	885.889	852.917	857.611	860.806	859.806	818.889	858.861	841.583	834.667	861.083	863.639	910.167	914.583	562.167
130	1081.67	1046.64	977.25	1002.33	966.972	1020.39	928.083	987.639	884.583	941.056	937.028	963.083	957.389	985.25	874.444	955.083	915.306	943.694	908.75	965.444	918.306	957.694	931.722	963.722	918.778	957.806	966.806	980.056	922.556	928.417	890.167	905	881.056	951.417	904.083	892.306	856.25	867.722	870.028	864.694	815.528	854.667	860.667	845	868.389	867.417	910.972	907.5	567.083
131	1088.31	1063.56	982.333	1000.92	967	1019.78	942.028	999.444	897.139	946.111	945.667	963.028	948.417	987.722	879.917	958.389	917.667	941.361	917.472	980.333	927	959.222	933	968.444	931.528	966.333	978.917	988.667	926.806	934.389	893.056	916.028	886.583	947	919.611	915.278	867.75	866.528	875.556	874.389	818.389	863.444	867.278	842.167	869.083	868.417	910.583	918.056	568.306
132	1113.72	1081.97	1006.67	1022	999.083	1046.83	971.361	1020.69	915.056	964.222	955.972	980.167	979.333	1013.14	897.722	973.778	946.167	977.333	934	1004.94	947	977.861	964.806	982.5	945.306	988.778	1000.56	1015.5	950.194	955.667	923.278	938.75	912.778	967.583	929.556	927.972	882.861	891.528	899.389	900.25	842.222	890.444	879.806	861.75	886.944	894.556	932.083	933.75	581.639
133	1120.94	1101.31	1021.06	1041.36	1004	1049.61	976.556	1037.11	933.778	978.167	975.194	986.861	988.056	1034.64	906.583	1001.81	954.583	981.167	954.111	1012.78	955.694	994.639	970.389	998.778	953.472	992.861	1013.28	1023.89	963.25	963.694	922.556	940.806	923.528	972.833	942.056	933.444	892.139	896.722	908.111	898.722	860.806	888.333	888.917	872.722	898.611	894.861	938.667	937.083	590.472
134	1144.44	1114.22	1031.61	1050.42	1026.94	1064.11	985.361	1042.08	941.306	983.778	983.472	1005.92	999.75	1043.11	920.222	1004.22	966.222	986	954.889	1025.33	961.444	1003.44	978.944	1004.44	975.25	996.861	1020.64	1033.36	971.806	965.694	936.167	952.917	934.306	987.222	958.389	943.028	901.472	907.111	926.639	911.5	863.861	903.556	902.139	875.611	903.222	904.083	940.889	948.444	593.111
135	1139.31	1106	1039.89	1047.72	1030.47	1071.03	986.389	1049.61	949.861	986.972	985.528	1006.92	1005.89	1030.64	925.361	992.306	959.944	989.056	970.611	1019.03	967.611	998.389	974.75	1011.03	964.944	996.972	1017.19	1030.58	966.694	976.083	936.944	947.861	933.472	990.361	954	941.972	903.528	907.722	912.278	911.639	862.444	898.444	892.083	881.361	907.222	890.611	942.944	940.528	587.417
136	1142.36	1122.86	1038.72	1062.94	1036.08	1080	991.444	1056.17	953.167	1006.64	1006.22	1006.08	1006.42	1059.11	935.167	997.111	966.528	1003.22	966.778	1032.61	977.028	1003.25	985.694	1017.47	979.167	1011.94	1024.42	1042.67	977.778	976.861	940.444	965.611	943.639	996.139	971.083	953.556	910.861	925.528	930.167	922.167	871.444	909.889	907.889	891.444	908.194	918.278	944.194	947.333	594.111
137	1184.58	1141.75	1067.39	1082.31	1053.75	1098.92	1026.44	1077.39	976.083	1014.25	1025.36	1028.83	1034.56	1060.64	952.056	1026.19	995.361	1024.06	999.472	1058.08	992	1027.67	1007.86	1033.78	1003.78	1038.28	1057.19	1061.81	993.778	991.694	969.306	973.361	970.722	1016.92	985.667	971.444	930.5	940.944	936.528	932.917	884.139	922.639	920.778	907.444	938.25	924.944	959.111	957.306	605.028
138	1183.81	1146.36	1076.56	1102.89	1060.67	1113.69	1033.86	1080.83	985.222	1030.08	1027.92	1037.64	1056.47	1066.31	957.139	1037.81	1005.83	1027.72	1007.44	1065.03	1004.58	1037.06	1019.28	1047.58	1019.25	1047.78	1058.39	1067.69	1012.67	1007.61	976.917	985.583	967.333	1013.36	989.611	980.667	937.861	944.778	958.028	949.75	899	930.667	936.333	917.083	941.278	928.889	962.361	964.361	613.167
139	1205.69	1172.03	1083.22	1106.69	1079.86	1120.61	1043.11	1090.64	994.25	1037.94	1038.69	1053.19	1055.42	1083.58	968.611	1035.89	1005.64	1049.11	1016.06	1071.92	1011.72	1050.17	1035.19	1054.53	1023.97	1055.44	1065.67	1075.53	1019.33	1028.25	977.667	996.944	976.528	1033.03	1008.36	985.472	951.417	943.306	963.639	955.444	901.194	941.444	933	921.056	950.778	944.167	972.778	976.583	614.167
140	1207.03	1172.5	1106.64	1118.17	1095.19	1131.08	1061.97	1106.83	1003.14	1048.33	1043.94	1050.31	1060.17	1096.47	969.833	1051.03	1016.33	1060.17	1014.69	1080.36	1024.14	1047.75	1037.94	1068.22	1023.72	1059.81	1071.78	1079.5	1024.5	1020.33	1002.22	1006.86	997.389	1036.58	1013.47	991.75	953.778	955.583	966	965.889	911.389	955.083	942.306	915.75	954.778	955.306	975.278	982.833	625.667
141	1215.94	1191.64	1109.31	1129	1103.81	1145.83	1070.19	1117.25	1030.69	1068.36	1065.83	1079.86	1082.61	1107.28	985.917	1063.86	1021.44	1069.19	1040.47	1088.56	1033.22	1068.11	1043.97	1076.92	1047.03	1068.69	1091.39	1096.39	1040.92	1037.69	1018.61	1028.86	998	1039.64	1016.61	1008.36	968.111	977	978.583	986.056	920.472	956.25	950.917	939.694	973.722	953.278	987.444	978.972	624.444
142	1212.31	1192.31	1117.81	1127.22	1113.36	1155.83	1076.94	1118.11	1019.61	1081.11	1068.42	1080.42	1078.75	1106.53	1000.06	1071.36	1034.75	1068.25	1040.5	1104.47	1035.19	1071.56	1058.97	1089.89	1060.47	1081.47	1100.33	1092.08	1038.28	1041.97	1016	1021.08	1010.11	1053.86	1027.44	1006.92	967.306	981.306	987.806	973.639	927.028	958.806	961.611	953.944	973.889	957.861	980.417	986.806	624.194
143	1218.11	1203.44	1132	1142.36	1112.89	1163.83	1078.69	1122.69	1039.22	1074	1070.36	1085.17	1084.61	1108.67	997.889	1069.89	1048	1085.22	1059.5	1099.83	1038.72	1074.42	1066	1089.58	1056.22	1081.31	1089.83	1113.31	1040.75	1043.56	1026.28	1023.81	1008.17	1063.42	1032.61	1016.17	966.389	979.111	987.083	982.778	929.833	969.611	974.917	957.778	980.306	973.833	990.833	990	627.528
144	1227.97	1213.69	1135.78	1138.44	1118.25	1165.94	1082.86	1131.78	1044.33	1076.28	1084.89	1088.5	1096.11	1113.06	1001.17	1082.28	1054.47	1076.61	1052.17	1096.22	1048.89	1073.75	1068.14	1093.72	1061.28	1081.89	1112.31	1124.97	1053.03	1041.94	1020.19	1032.31	1019.44	1063.89	1039.69	1017.31	979.694	992.75	990.25	993	932.333	975.722	975.25	957.667	984.694	963.472	988.861	988	618.639
145	1232.08	1213.81	1140.75	1142.28	1124.81	1175.75	1092.64	1140.83	1046.08	1082.53	1078.39	1091.47	1089.78	1120.53	1009.42	1083.22	1047.08	1088.08	1061.25	1106.97	1052.19	1081.33	1072.19	1097.61	1065.25	1088.83	1105.08	1111.75	1053.36	1055.72	1034.72	1042.72	1019.67	1069.64	1047.64	1027.72	986.333	995.222	1009.11	996.472	938.444	983.333	967.139	957.444	984.583	968.556	999.694	997	623.861
146	1248.06	1215.28	1152.69	1160.78	1147.58	1183.31	1089.44	1149	1062.22	1096.61	1089.03	1102.44	1119.56	1130.97	1019.81	1089.39	1061.75	1089.44	1074.03	1108.44	1058.39	1092.94	1083.28	1118.08	1077.44	1096.83	1117.67	1123.19	1071.53	1060.83	1031.33	1043.5	1036.06	1078.14	1045.61	1034.19	999.333	1000.03	1010.44	1003.83	939.694	980.583	981.556	964.944	984.583	984.528	994.611	1008.17	630.917
147	1249.39	1233.44	1166	1170.5	1149.03	1189.25	1113.42	1152.56	1072	1111.56	1103.78	1109.47	1108.61	1141.25	1033.58	1092.22	1067.61	1095.61	1079.44	1124.67	1064.53	1094.92	1085.17	1109.81	1081.92	1098.64	1126.92	1136.81	1071.53	1069.44	1049	1053.69	1042.69	1080.31	1062.11	1033.22	996.417	1003.36	1014.08	1009.39	951.028	992.444	983.944	970.639	991.972	988.333	1001.36	1002.25	640.028
148	1270.72	1245.81	1163.86	1183.42	1157.81	1197.19	1123.08	1161.86	1082.22	1112.11	1118.94	1114.5	1117.08	1149.72	1037.06	1105.97	1085.39	1108.83	1093.17	1138.56	1080.86	1113.83	1100.72	1123.89	1092.92	1102.11	1138.97	1145.97	1088.81	1080.58	1054.67	1057.53	1052.19	1088.28	1073.44	1050.25	1025.83	1019.58	1019.94	1013.44	972.028	1002.36	987.444	980.333	1003.06	990.111	1007.25	1005.03	637.222
149	1282.89	1260	1178.78	1195.08	1170.5	1210.14	1134.58	1176.47	1086	1105.25	1116.42	1127.39	1131.5	1158.03	1050.03	1114.19	1083.11	1124	1092.78	1142.31	1082.33	1118.42	1113.28	1131.5	1102.61	1123.53	1137.17	1148.78	1086.69	1092.33	1061.75	1066.17	1047.03	1087.08	1075.39	1059.61	1019.25	1025.03	1032.22	1018.83	964.75	1005.89	1003.47	980	1012.25	994.694	1009.5	1016.03	641.25
150	1281.47	1273.97	1190.33	1200.89	1175.5	1225.86	1134.69	1177.67	1101	1121.33	1126.33	1129.47	1143.89	1165.86	1050.89	1123.11	1088.56	1129.36	1107.22	1154.75	1097.81	1119.33	1111.03	1131.22	1100.5	1125.44	1147.75	1156.19	1100.5	1095.94	1068.58	1072.06	1065.89	1107.19	1083.97	1059.25	1025.78	1027.58	1036.47	1032.75	980	1012.47	1008.03	992.694	1013.53	995.611	1011.97	1013.17	645.611
[truncated: 3 more columns]

## Sheet: P76LasI_CFP_16
Time	Mean1	Mean2	Mean3	Mean4	Mean5	Mean6	Mean7	Mean8	Mean9	Mean10	Mean11	Mean12	Mean13	Mean14	Mean15	Mean16	Mean17	Mean18	Mean19	Mean20	Mean21	Mean22	Mean23	Mean24	Mean25	Mean26	Mean27	Mean28	Mean29	Mean30	Mean31	Mean32	Mean33	Mean34	Mean35	Mean36	Mean37	Mean38	Mean39	Mean40	Mean41	Mean42	Mean43	Mean44	Mean45	Mean46	Mean47	Mean48	Mean49
1	234.444	233.056	233.278	233.806	237.583	238.361	234.389	235.472	235.083	235.444	233.972	238.583	235.806	235.306	235.917	236.444	233.472	237.083	235.889	235.639	231.639	235.944	236.222	234.861	235.583	238.75	239.5	238.861	239.306	239.361	237.778	238.611	239.361	241.472	239.222	236.75	235.111	236.222	238.694	233.833	235.972	235.194	239.667	239.583	236.778	239.694	238.472	239.667	235.611
2	234.111	234.361	235.583	234.417	234.083	236.056	233.639	236.694	234.139	234.444	233.556	235.528	234.056	233.361	233.361	237.167	236.917	237.111	237.111	231.944	232.972	235.806	237.639	238.611	239.222	238.917	237.639	237.472	235.472	238.917	233.667	236.583	239.75	241.361	235.389	237.833	237.889	239.806	235.278	236.972	236.194	237.25	238.722	236.611	236.861	241.167	235.889	236.722	235.611
3	233.778	235.194	233.528	233.111	233.667	233.056	232.056	234.306	236.111	236.861	235.556	231.583	237.056	233.639	234.222	233.806	235.167	235.889	233	233.444	235.278	234.167	231.861	235.583	238.194	235.722	239.028	238	235.778	237.944	236.417	239.444	237.778	234.361	237.361	240	236.306	235.861	233.444	236.444	235.944	235.722	239.917	237	232.972	238.5	235.75	237.25	237.111
4	236.667	234.972	234.833	232.25	235.111	235.333	230.583	232.556	235.306	235.583	236.111	234.361	232.889	234.944	234.5	234.75	236.583	236.528	234.389	233.833	233.306	234.556	236.806	236.028	236.472	237.639	235.5	238.056	236.861	237.722	238.667	236.472	235.194	237.5	238.667	236.083	234.611	234.972	235.028	238.111	235.111	235.361	234.722	236.472	234.5	238.056	236.861	235.389	237.944
5	234.25	232.722	234.083	236.833	232.611	236.222	233.167	235.583	232.667	233.583	232.167	235.333	234.778	232.833	235.167	234.528	232.917	236.833	232.25	231.306	233.806	232	233.778	236.472	234.222	235.722	232.778	237	236.194	236.472	236.028	233.917	235.806	239.083	236.25	234.444	235.028	236.333	236.222	236.889	233.333	236.194	234.389	236.5	235.306	240.5	234.944	235.389	235.083
6	232.167	234.111	231.806	233.361	232.083	233.25	230.417	232.5	232.694	233.917	234.861	234.25	235.194	237.361	233.25	233.111	233.194	236.417	230.5	234.833	234.111	232.611	233.694	235	233.111	234.639	234.139	234.833	233.417	238.583	235.667	237.417	232.75	237.222	233.5	238.083	234.389	232.917	232.861	234.222	235.667	238.611	234.25	235.361	233.111	239.278	237	234.25	231.833
7	230.667	231.25	229.333	232.611	233.194	232.583	231.25	232.472	233.944	230.306	234.278	235.056	234.417	234.5	234.917	234.417	233.667	232.944	230.694	231.667	233.056	235.528	235.639	235.306	235.861	236.528	237.806	237.389	233.472	238.083	236.944	235.5	234.528	239.444	233.611	236.361	235.722	233.917	234.389	236.333	233.722	234.694	234.833	237.194	235.944	237.278	235.444	236.944	234.056
8	233.75	233.528	233.722	230.944	231.194	234.778	232.056	233.417	235.556	230.972	234.806	232.722	235.667	231	231.278	234.25	235.472	234.917	232.917	233	233.806	234.361	233.722	234.25	232.5	234.667	238	234.694	235.306	234.472	234.111	237.25	234.167	237.028	237.194	235.889	237.694	235.472	234.167	234.889	235.583	235.694	235.389	235.667	234.25	234.222	233.194	235.778	233.556
9	232.694	232.056	232.167	232.806	232.806	233.139	232.444	232.778	230.083	236.083	230.861	233.056	232.083	234.5	235.056	233.167	235.444	235.694	230.556	232.194	231.944	234.944	231.444	233.25	234.028	233.528	237.278	238.583	237.056	234.306	232.583	236.694	234.417	236.583	235.833	238.417	236.278	236.194	234.139	234.806	234.389	233.417	233.778	236.889	235.528	237.25	235.222	234.417	232.806
10	233.861	231.472	232.417	231.694	230.722	231.306	231.583	234.278	231.639	231.972	230.5	232.389	232.639	234	235.111	231.583	232.722	236.417	233.25	233.361	231.278	231.944	233.667	234.778	236.167	234.694	236.861	237.222	233.889	233.861	235.111	233.694	234.389	236.694	234.917	235.278	230.389	234.5	233.111	232.056	234.417	232.667	233.583	237.667	231.583	232.222	236.361	234.139	233.472
11	233.667	232.222	231.583	232.278	232.361	232.917	234.306	233.556	231.833	232.167	234.722	234.111	235.333	233.472	232.917	235.444	233.167	233.25	231.889	234.444	233.306	232.583	234.611	234.028	234.972	235.111	234.972	236.917	234.028	233.694	235.5	237.389	233.611	236.639	233.528	236.111	233.028	234.167	232.972	236.083	232.667	237.194	234.139	235.083	234.75	236.444	233.833	235.472	232.778
12	232.083	233.056	232.361	233.694	232.306	234.083	233.833	233.806	234.444	234.333	232.778	234.056	233.889	230.972	232.083	233.389	233.139	234.583	229	231.694	233.944	232.444	234.778	234.722	236.556	236.417	235.778	232.056	235.194	237.5	235.222	234.361	233.833	236.778	232.917	234.917	233.444	236.389	234.833	231.917	232.722	237	234.194	235.556	235.694	235.722	235.722	237.472	233.083
13	230.528	231.778	231.361	230.528	230.611	234.417	233.611	232.694	233.25	231.972	235.361	234.722	232.889	233.722	230.972	230.778	236.917	234.861	230.111	230.667	234.444	234.639	233.278	235.167	232.917	234	234.611	233.556	235.222	233.639	236.222	235.583	234.222	235.167	235.694	236.944	231.333	235.333	234.222	238.806	235.833	235.333	233.556	238.139	233.417	234.583	234.056	235.639	231.75
14	230	230.083	232.917	231.778	232.444	234.944	230.556	236.5	231.333	232.389	236.25	232.278	232.5	234.444	233.278	235.889	234.028	233.694	232.972	235.083	233.556	232.444	233.139	235.306	235.222	233.5	233.333	237.083	234.222	235.472	235.806	233.5	234.194	238	235.583	236.917	233.944	234.611	234.417	234.917	236.417	236.139	233.111	235.778	234.194	234.333	234.528	236.444	232.639
15	232.278	233.861	229.778	233.694	232.556	232.806	232.139	233.194	231.5	233.417	233.389	233.639	232.806	236.444	234.306	233.778	232.111	232.194	231.806	232.528	233.222	233.944	233.806	234.278	234.389	232.417	235.889	236.861	233.611	234.25	233.667	233.25	234	237.5	233.556	234.472	231.361	235.139	231.833	233.833	234	236.444	233.694	235.167	235.583	236.111	236.611	234.889	233.667
16	231.472	231.472	230.278	232.083	235.889	233.528	232.972	232.25	234.417	233.556	233.111	232.444	235.25	234.75	232.111	231	234.111	233.472	231.75	234.5	232.472	232.472	231.25	236.306	235.056	234.75	234.139	235	235.389	236.028	232.833	234.917	236.028	236	232.556	235.694	236.083	232.556	232.556	235.139	234.389	231.583	233.778	236.639	234.361	236.972	236.778	234.389	234.389
17	232.083	232.139	233.083	234.222	233.75	231.639	232.306	235.917	231.25	234.056	232.528	230.833	234.306	233.222	233.167	235.972	233	236.056	234.194	231.111	233.056	232.694	234.306	234.806	236.444	236.75	235.861	236.278	236.583	233.917	237.667	236.111	235.639	235.75	236.583	236.639	235.111	233.278	233.611	234.833	234.389	232.972	235.972	235.889	234.75	236.778	233.944	235.139	235.389
18	232.611	233.611	231.944	233.056	233.111	232.806	233.833	232.917	233	235.389	233.5	235.278	236.139	234.528	233.361	234.056	232.861	233.278	234.194	232.139	232.75	233.861	235.111	235.194	233.556	237.444	234.972	234.5	233.417	231.028	234.361	234.028	234.639	239.139	232.667	233.806	233	236.472	232.833	236.833	233.528	234.333	233.306	234.944	234.667	233.583	234.167	233.194	233.028
19	229.389	233.972	233.5	233.083	234.333	234.667	232.417	230.639	232.583	233.25	232.333	232.222	231.944	234.083	231.222	234.667	231.75	235.222	232.056	232.778	231.111	232.056	235.361	232.278	233.972	235.139	234.361	235.028	233.944	234.361	236.25	234.028	233.694	236.972	235.556	235.056	234.778	236.25	235.361	232.222	233	232.861	232.861	235.139	232.361	235.722	233.806	235.667	231.639
20	233.417	231.861	233.583	232.778	234.833	234.778	233.056	233.139	233.028	233.778	233.333	233.944	235.361	235.472	232.306	233.028	234.583	233.306	233.278	231.889	233.694	231.667	234.722	237.722	233.556	235.528	236.556	233.278	234.111	235.75	235.5	238.222	232.833	235.444	236.75	234.833	234.389	235.167	231.944	235.889	233.083	235.5	234.75	233.556	233.111	232.361	234.278	234.417	233.667
21	231.75	231.639	234.833	230.5	232.556	234.361	232.75	232.472	233.5	233	232.778	235.056	233.583	235.833	234.583	232.194	233.667	234.694	233.611	234.361	233.222	234.111	233.167	236.472	232.417	237.083	234.833	239.833	234.944	234.167	235.611	235.833	235.25	235	234.222	234.861	232.861	234.278	233.667	235.028	235.278	236.583	232.667	235.278	233.667	235.444	234.583	233.972	235.694
22	231.528	232.694	232.389	231.917	232.028	232.944	233.167	233.472	231.75	233.306	231.889	233.528	231.778	235.222	234.139	233.361	231.472	233.056	230.75	231	231.556	229.778	231.889	232.222	236.444	235.222	232.75	237.417	233.778	235.944	234.722	234.583	235.5	238.083	236.583	237.111	235.028	233.389	235.806	235.778	235.5	234.556	235.917	234.083	234.556	233.139	232.861	233.944	236.583
23	231.806	232.778	230.139	230.722	230.444	233.972	233.889	233.917	231.5	234.639	231.972	234.389	232.639	235.083	232.944	236.5	234.583	236.111	232.889	232.361	234.028	232.611	232.389	236.444	232.472	233.222	232.917	235.111	232.056	237.306	236.5	237.694	233.472	234.972	236.361	231.139	233.083	233.75	234.583	236.278	233.5	233.917	233.861	234.778	233.25	235.5	235.417	236.25	234.667
24	232.583	234.194	232.722	233.139	231.861	232.806	232.444	231.833	232.639	231.861	232.306	234.278	231.667	232.333	233.611	232.556	233.639	236.056	231.389	232.583	233.75	233	235.417	237.194	233.028	234.944	235.306	234.611	231.861	235.111	234.833	234.583	232.889	236.944	236.278	235.167	232.694	235.194	234.944	237.222	235.056	236.278	234.556	236.528	234.861	235.528	235.75	236.556	234.083
25	232.528	231.778	230.778	232.056	232.944	236.139	229.611	232.944	231.833	233.25	231.667	233.972	234.194	237.806	233.444	233.417	232.056	236	233.5	234.667	231.667	231.944	235.333	236.083	232.056	235.889	232.972	233.222	234.583	236.222	235.778	234.778	234.639	236.972	231.778	234.083	235.583	236.278	234	231.417	233.75	236.5	234.278	235.528	235.417	236	234.917	233.778	235.444
26	233.139	233.417	234.306	233.333	231.972	231.917	230.861	234.417	232.194	236.639	232.694	234.028	234.778	233.306	230.556	233.056	235.083	233.75	232.361	231.194	231.5	236.278	237.306	236.806	236.194	235.25	234	234.361	232.556	235.083	239.889	237.778	234.611	237.083	232.472	236.556	232.667	234.167	234.056	235.222	232.722	232.778	234.25	235.833	233.806	234.389	233.639	235.083	232.861
27	231.278	232.222	233.778	233.167	234.583	232.056	235.111	234.944	234.333	233.389	234.528	232.75	234.417	233.056	231.417	231.472	233.694	234.167	230.75	235.25	232.944	234.778	236.472	234.722	238.083	236.556	234.194	234.917	234.389	233.917	238.417	235.917	233	237	235.5	235.972	233.806	236.389	233.222	236.5	233.833	234.556	233.972	236.028	233.667	234.833	233.306	232.667	234.361
28	230.972	232.139	231.444	232.944	232.556	234.306	229.528	233.806	230.944	233.528	230.944	233.167	234.889	235.472	233.444	235.778	234.194	234.25	231.472	233.639	232.028	234.333	235.528	235.694	234.944	234.417	236.333	234.972	232.417	239.417	234	237	232.194	239.306	233.889	234.222	233.083	230.556	235.528	237.472	235.028	235.583	234.944	238.25	232.194	237.25	235.028	235.667	235.278
29	229.917	231.667	233.111	235.917	232.472	234.333	232.944	233.889	231.278	229.833	232.056	233.528	232	234.333	232.111	234.389	234.778	233.778	232.583	233.75	233.222	234.25	234.472	235.139	236.861	238.139	238.5	234.639	235.944	235.333	235.167	237.444	234.028	235.222	236.306	234.222	231.083	234.944	235.194	236.25	233.083	234.806	232.583	233.694	235.222	238.778	233.417	236.722	231.556
30	233.472	235.25	235.833	233	232.806	235.667	230.75	231.333	231.667	232.694	234.806	234.722	235.306	231.972	233.722	234.889	233.056	233.194	235.278	230.806	234.028	235.222	235.083	235.167	234.083	234.944	235.528	235.722	235.389	233.528	233.611	237.639	234.833	235	233.278	234.306	234.389	235.5	234.028	234.222	235.611	237.611	237.833	240.333	234.806	235.806	235.167	237.056	233.333
31	233.028	232.667	233.278	233.361	235.167	234.556	232.694	232.917	232.361	233.472	233.028	234.917	232.028	234.806	233.889	234.389	235.167	235.444	232.806	234.889	234.389	233.722	236.111	233.5	233.75	234.861	236.667	234.972	234.583	235.694	235.806	236.333	233.25	236.5	233.694	237.083	232.444	234.361	234.667	237.083	235.056	234.111	232.611	235.667	234.417	235.694	236.694	234.167	235.5
32	233.444	232.694	233.5	233.139	233.278	233.417	229.861	234.444	233.528	232	233.194	233.556	231.917	232.833	233.722	235.444	234.667	236.361	231.722	231.944	231.917	234.861	232.806	235.944	234.222	237.222	235.556	234.528	235.028	235.194	235.361	236.222	235.528	238.194	236.139	236.333	235.583	235	234.528	236.194	234.083	235.139	235	237.111	233.556	235.361	234.139	236.694	232.972
33	235.111	234.639	232.25	232.083	234.972	232.778	231.889	232.667	232.778	234.417	232.75	233.194	230.25	233.917	234.167	235	235	234.722	232.167	232.611	232.972	233.833	233.222	236.944	238.306	237.639	237.861	236.722	233.5	236.028	236.222	236.083	233.833	236.472	232.111	235.167	233.722	235.25	234.083	236.139	234.722	236.667	233.944	235.806	236	234.222	233.667	236.5	231.222
34	233.528	232.139	230.583	233.778	232.889	233.778	234.083	232.917	227.806	235.333	232.056	236.306	232.778	234.306	231.917	233.667	232.417	233.75	232.417	234.222	232.139	234.917	234.139	235.944	235.889	236.611	234.972	233.056	235	234.528	237.667	236.472	234.278	238.889	233.889	235.083	234	233.417	232.722	236.806	235.639	235.556	234.778	236.917	236.361	238.028	234.583	236.083	233.306
35	234.5	233.222	235.778	232.139	232.306	233.111	232.5	234.583	234.167	232.694	237.278	234.722	234.389	236.333	235.944	235.111	235.667	235.056	232.472	232.722	230.861	233.889	231.972	232.75	235.389	234.972	233.972	234.361	234.111	235.722	236.472	239.861	234.722	235.889	235.222	233.194	232.111	233.611	234.667	233.861	234.917	236.472	237.333	234.972	234.389	237.583	235.861	235.333	233.028
36	233.389	232.167	232.639	232.611	234.361	236.194	231.5	232.556	234.722	235.444	234	236.222	232.639	234.222	235.667	234.194	233.972	237.306	233.389	232.083	232.833	234.361	235.611	234.583	233.667	234.389	237.583	238.194	237.139	235.722	234.694	237.167	234.056	240.361	234.333	236.806	233.611	234.889	233.444	237.417	234.222	234.194	233.611	234.917	235.639	236.389	236.75	235.5	237.472
37	232.806	235.722	231.194	230.389	234.833	236.278	232.917	236.028	233.556	234.278	235.389	234	232.417	236.833	233.417	233.5	236	233.861	231.889	233.917	231.139	234.667	235.472	234.528	233.139	234.083	233.722	234.778	234.361	236.333	237.667	238.806	236.389	236.833	235.861	235.611	234.944	236.75	236.694	234.111	234.194	236.444	233.444	235.194	232.778	238.778	235.028	234.917	236.722
38	231.25	235.139	232.806	232.694	232.806	234.111	233.75	236.194	234.5	235.556	232.111	232.222	236.944	235.556	233.083	235.417	234.639	236.139	231.778	234.5	235.583	233.889	232.917	233.806	235.528	235.889	234.333	234.528	234.167	235.833	233.306	236.444	233.889	235.361	235.611	236.167	235.361	234.417	235.5	236.556	236.556	236.194	234.528	236.333	233.5	238.889	237.111	238.111	234.639
39	233.556	235.667	233.889	232.333	232.556	231.944	232.139	234.278	235.833	236	234.417	235.111	233	234.278	235.361	232.306	235.083	236.194	230.778	234.778	234.667	236.472	233.639	237.278	234.722	237.167	236.722	236.333	234.222	234.833	235.722	236.417	237.556	236.222	233.472	237.111	234.028	237.444	234.972	236.111	234.444	233.222	237.139	236.139	235.639	238.083	236.306	234.417	235.778
40	233.25	234.861	233.5	233.167	231.583	233.333	233.5	236	232.722	232.639	234.472	236.5	236.833	238.306	233.556	234.361	235.389	236.056	233.389	235.472	234.333	235.944	234.75	236.167	233.444	236.25	236.111	235.222	234.083	235.861	237.722	236.694	237.056	237.056	236.722	237.694	233.083	235.75	232.222	234.25	233.556	235.278	234.25	234.722	235.056	235.667	236.722	236.75	234.917
41	234.167	235.889	229.722	236.222	232.972	232.139	231.639	235.056	235.167	233.556	232.833	233.917	235.306	234.306	234.333	235.139	233.194	237.056	232.75	233.139	234.028	235.167	235.222	233.861	234.083	237.361	235.611	238.139	231.944	233.861	236.139	236.611	235.028	234.972	235.111	233.444	234.889	234.722	232.889	235.972	238.056	235.528	235.75	235.806	235.194	237.278	237	237.333	234.222
42	234.306	233.417	234.167	236.111	231.111	234.333	233.083	232.278	234.861	234.5	235	234.639	234.861	235.472	233.056	236.167	234.889	236.833	232.167	235.556	234.306	236.806	233.139	231.472	234.639	235.667	236.333	235.222	234.778	237.194	236.361	239.25	236.194	234.722	237.194	236.972	235.306	234.5	234.722	236.667	236.583	237.278	236.25	236.056	234.833	237.083	234.417	235.639	235.75
43	235.528	235.806	234.861	236.278	230.833	233.306	233	234.222	234.306	233.417	232.611	231.139	236.028	236.861	234.361	234.722	235.861	236.417	233.167	234.861	232.806	233.667	235.5	237.583	236.972	236.694	234.639	234.972	234.722	233.389	236.306	238.361	235.667	235.333	235.472	237.083	234.25	234.139	235.75	237.028	234.25	237.861	233.389	237.056	233.444	236.278	237.111	236.917	234.944
44	235.306	234.889	235.222	232.472	232.861	234.778	230.806	233.5	235.278	234.833	237.222	235.944	233.444	235.667	236.722	233.472	232.278	235.556	233.778	232.306	234.278	238.278	235.833	237.472	235.111	236.111	234.833	236.833	234.722	238	236.583	240.361	238.056	237.694	234.944	232.861	232.639	236.806	235.528	236.861	233.778	236.278	235.333	240.167	235.083	237.472	232.944	237.667	235.583
45	233.944	236.639	232.778	232.556	234.056	233.944	233.333	235.556	236.083	234.694	232.611	236.444	235.167	237.444	234.222	236.75	236.694	236.083	233.972	234.694	234	234.139	235.583	237.278	234.278	234.861	234.778	238.333	237.056	239.139	234.667	236.722	233.806	235.806	235.389	235.306	233.667	234.472	237.278	237.861	233.944	235.111	235	237.806	234.417	235.861	238.111	237.25	235.5
46	232.528	233.944	233.5	237.056	236.167	234.694	232.5	233.667	232.417	232.083	233.694	235.944	234.639	236.083	233.778	235.917	235.722	237.25	232.389	231.472	233.861	233.111	237.111	236.111	237	238.528	238.5	236.722	235.833	236.083	237.917	241.806	235.333	235.806	233.972	238.583	234.444	235.861	236.333	237.056	235.361	234.222	233.806	239.278	235.417	237.694	238.333	238.833	236.361
47	233.889	235.5	232.278	234.694	235.722	237.833	232.889	232.139	231.306	234.028	237.583	235.75	233.361	234.611	233.833	234.917	234.889	234.944	231.167	234.222	233.222	234.306	235.917	235.028	237.278	235.861	235.972	235.083	238.056	239.444	237.111	236.5	234.667	235.528	234.944	236.444	236.028	233.611	235.056	236.472	233.917	235.306	235.861	238.972	234.917	238.333	238.611	237.444	236.861
48	234.028	237.417	233.472	234.806	234.389	234.028	234.417	235.611	231.778	234.194	233.139	235.583	236.083	238	235.083	232.833	232.222	234.611	233.389	234.861	233.5	236.306	234.944	235.444	235.222	236.833	236.444	236.278	237.278	240.056	237.778	236.444	235.75	237.028	236.667	236.833	236.278	236.917	232.861	234.278	236.5	236.389	235.722	236.639	236.611	235.944	234.75	238.306	234.472
49	235.167	235	234.056	237.694	234.722	233.278	233.361	233.472	231.083	236.167	233.944	237	233.972	235.028	234.556	234.722	233.333	234.667	230.167	232.444	234.278	235.611	235.361	236.5	235.889	235.722	236.389	239.722	235.528	236.528	236.972	236.556	234.056	238.75	236.139	237.028	235.167	234.556	234.333	234.056	233.833	236.889	235.333	239.861	234.083	236.583	236.25	238.861	236.778
50	236.278	238.222	232.417	235.306	233.722	234.083	235.056	233.056	233.278	234.861	235.75	235.5	232.917	235.417	233.278	236.139	232.861	234.972	235.806	233.778	235.056	237.417	235.278	235.167	237.167	236.028	236.444	238.778	235.583	234.528	237	238.972	236.833	237.306	234.444	238.5	235.389	234.722	236.222	234.806	236.139	237.083	236.778	238.111	233.361	236.306	236.833	235	236.556
51	235.972	237.417	232.306	233.5	237.083	233.111	233.583	232.806	233.583	235.639	235.139	235.694	235.667	234.583	232.778	234.722	233.75	236.528	233.222	234.306	233.333	234.389	234.139	235.972	234.667	237.556	235.111	234.917	234.028	236.333	235.556	236.528	236.417	235.639	235.806	236.083	233.417	234.806	237.361	235.861	236.333	236.75	234	237.361	234.111	237.611	238.306	237.028	237.972
52	238.083	237.861	232.917	234.833	236.694	237.833	232.75	234.194	232.667	235.611	232.917	236.278	237.222	235.583	235.694	237.194	236.806	235.972	233.806	234.111	234.278	231.778	237.111	235.444	234.083	237.25	237.111	238.083	236.222	239.194	239.944	240.111	234.833	237.944	234.278	238.417	237.111	237.167	235.944	236.833	234.028	234.611	236.167	239.278	233.889	238.222	238.861	239.361	238.833
53	237.028	238.056	232.722	235.778	235.444	235.194	232.75	234.639	233.361	236.167	233.083	236.417	232.389	235.806	234.972	236.25	236.222	236.556	235.306	234.028	233.028	235.75	237.028	238.917	233.028	235.667	237.139	234.083	235.75	236.5	235.528	237.639	236.167	237.111	236.833	237.389	235.667	237.167	234.861	239.611	235.194	236.667	235.222	240.861	234.472	237.806	236.639	235.472	238.861
54	235.861	238.111	235.861	236.333	235.944	235.611	233.556	234.056	234.611	239.417	235.556	236.5	234.778	234.167	232.833	235.972	236.472	237.639	232.667	232.694	234.889	233.694	236.944	237.694	236.861	239.056	235.528	238.222	233.056	236.667	238.5	235	237.472	238.444	236.028	237.25	234.306	234.694	234.306	237.639	239.25	237.194	236.639	237.583	236.889	238.333	239.333	238.889	239.444
55	238.833	240.694	235.278	235.5	234.667	233.694	232.583	235.667	235.556	236.472	235.306	237.889	233	239.25	235.778	234.111	234.417	235.528	233.583	235.472	235.278	234.028	233.694	235.611	236.556	236.444	235.778	239.139	235.667	238.111	236.278	239.333	239.167	240.528	235.417	236.25	237.167	236.361	233.472	236.694	234.028	235.222	238.611	236	235.722	239.694	242.111	238.75	238.75
56	237.528	240.472	233.194	234.556	236	236.778	234.028	236.25	235.917	237.5	232.278	235.972	233.528	234.722	236.75	235.889	235.306	235.25	234.278	235.639	234.667	236.028	235.806	235.361	235.75	237.75	235.861	238.75	236.472	238.833	237.75	240.917	237.167	238.389	236.056	238.083	236	238.694	234.028	235.583	235.75	237.5	235.472	237.389	233.306	238.833	239.5	239.861	235.472
57	238.306	236.944	234.333	237.889	234.444	236.944	234.528	236.222	235.444	237.194	236.028	239.472	236.056	239.194	235.778	238.25	236.528	239.806	233.278	234.222	234.528	237.722	236.472	235.917	234	236.361	236.389	239.306	238.583	237.806	237.417	238.278	237.333	238.639	236	239.472	235.583	237.5	236.5	237.444	235.25	236.278	237.722	238.417	235.944	237.222	241.361	241.222	238.944
58	238.111	239.389	235.111	236.417	237.694	236.167	234.889	236.278	234.806	234.056	236.639	237.667	234.861	236.861	236.944	237.583	234.667	234.417	235.278	235	234.583	239.167	234.5	236.139	237.806	239	236.917	239.75	236.056	236.806	237.639	241.639	236.389	238.389	237.722	239.972	234.528	237.889	235.389	237.028	237.583	235.111	237.167	239.389	237.25	239.194	238.722	242.917	239.667
59	240.528	240.222	234.306	235.278	235.278	237.861	235.861	237.667	237.111	239.389	236.083	237.417	234.306	238.972	237.889	236.417	237.806	242.806	234.333	236.639	235.333	235.667	235.944	237.694	235.25	236.694	236.444	238.472	234.417	237.111	235.639	238.333	237.333	238.556	238.333	241.528	234.694	238.306	236.306	236.611	236.583	239	236.611	240.75	236.889	240.694	241.889	241.028	241.056
60	243.444	241.056	236.139	238.861	236.806	236.556	236.25	237.583	234.944	236.972	233.722	236.889	234	237.222	236.5	234.556	237.583	238.861	235.25	238.444	236.528	237.889	234.806	237.778	237	237.111	236.861	237.833	239.583	239.389	238.778	238.056	235.028	240.778	235.333	239.528	237.5	236.583	235.222	240.056	236.139	237.083	239.194	239.917	234.972	241.361	242.139	241.917	241.556
61	240.917	241.278	235.833	237.306	236.028	236.194	233.611	236.806	237.889	237.056	236.611	238.25	235.167	240.861	235.056	236	239.056	236.472	236.25	237.167	235.778	236	236.278	239.722	237.833	239.889	238.778	238.167	238.194	237.361	238.833	239.361	236.75	241.556	237.667	242.611	239.861	238.833	237.028	239.444	235.917	237.444	236.861	238.167	238.722	240.056	240.639	240.75	242.25
62	243.167	241	234.667	235.722	235.778	237.306	238.306	237.75	236.917	238.472	233.583	239.861	238.361	238.139	234.611	238.139	235.972	237.889	234.167	234.889	236.389	237.139	239.694	237.444	238.639	238.889	238.417	238.333	238.306	239.889	239.25	238.389	237.417	241.944	238.861	238.528	236.083	238.944	237.833	238.028	235.333	236.944	236.361	241.722	238.722	240.417	244.917	244.056	241.417
63	244.222	245.222	237.972	234.917	237.806	238.139	236.167	238.556	237.083	239.75	236.611	238.889	235.056	238.722	237.667	238.833	238.028	241	236.389	236.389	237.861	237.167	237.944	239.25	237.722	238.167	235.861	240.25	235.722	240.583	239.778	241.028	238.306	239.278	236.611	241.417	233.722	239.556	239.056	240.556	238.583	239.611	235.167	239.472	238.167	241.667	245.222	243.361	243.5
64	243.694	246.5	238.444	239.667	239.306	236.722	235.361	238.306	235.222	241.306	238.75	240.806	235.778	238.361	236.194	238.889	240.167	239.139	236.917	236.306	237.361	237.694	237.833	238.389	238.667	238.944	240.611	240.556	238.694	238.861	237.361	243.833	238.333	242.889	236.472	241.278	237.5	240.361	235.972	239.75	237.583	238.25	239.667	242.111	236.194	239.25	245.972	244.417	244.028
65	246.917	245.639	237.389	239.889	239.139	240.194	236.528	238.722	237.861	238.028	236.167	242.5	237.028	238.5	238.167	240.083	236.417	241.75	237.778	237.778	237.333	239.028	237.222	238.944	238.028	240.917	240.028	239.556	236.278	241.778	238	241.083	237.889	242.972	238.583	242.75	234.917	240.194	239.861	239.583	238.056	238.472	235.722	240.833	237.139	241.778	245.417	244.472	245.667
66	248.611	245.944	236.444	241.667	239.111	239.333	236.417	237.278	236.167	236.778	238.361	237.778	234.028	240.056	238.361	241.694	239.833	240.444	236.694	237.722	236.889	240.417	236.972	239.111	239.222	239.556	238.5	238.889	238.333	240.472	237	242.639	240.944	239.611	237.611	241.778	237.222	243.25	238.833	239.389	238.639	239.222	239.833	239.389	237.667	243.278	248.778	243.806	248.611
67	248.333	248.583	236.333	238.972	240.361	240.25	237.194	240.306	236.389	241.417	238.5	239.222	236.75	238.944	239.139	241.167	239.194	239.556	236.25	237.028	235.222	238.417	241.056	239.389	237.972	239.639	240.083	242.25	240.639	246.083	241.028	243.75	236.5	241.25	237	242.972	240.222	240.222	240.167	240.694	238.778	241.139	238.556	242.25	240.111	240.889	249.472	246.722	249.667
68	246.361	248.333	241.278	237.75	240.917	240.444	240.333	239.139	240.556	241.778	237.917	241.611	238.222	239.75	238.917	239.639	240.167	238.722	240.278	239.583	237.5	238.778	239.917	239.528	238.806	239.083	241.5	241.028	239.306	243.139	242.306	242.194	237.028	243.889	235.472	243.083	238	241	237.75	238.722	239.667	239.361	240.389	242.528	239.25	241.278	247.389	250.639	251.444
69	251.028	249.917	238.139	240.833	240.972	240.917	239.083	241.528	237.472	242.806	237.972	242.972	238.667	244.806	237.417	239.139	240.028	242.056	235.75	241.028	237.25	238.944	242.5	239.056	240.25	242.611	241.778	242.806	239.194	241	241.944	243.472	241.083	243.611	240	242.944	239.694	242.028	239.417	240.028	239.389	243.861	240.778	243.278	238.333	244.694	250.917	248.806	251.278
70	253.333	251.694	240.111	240.444	241.25	242.472	239.528	241.139	238.222	242.306	238.611	241.639	237.972	244.278	239.972	240.25	242.194	243.556	237.194	237	237.639	239.139	239.333	240.361	239.167	243.583	244.722	242.139	241.639	242.556	243.639	246.083	239.056	242.361	239.111	245.056	240.056	240.056	237.778	243.583	237.472	242.611	237.694	243.083	239.5	242.472	253.806	248.556	253.583
71	255.083	254.056	244	243.528	242.278	244.306	241.083	241.806	238.333	242.833	240.194	244.583	237.417	242.139	240.806	240.917	239.833	243.167	239.972	239.25	239.472	240.083	237.833	239.306	240.194	240.306	243.611	241.833	241.806	245.389	243.028	247.778	237.194	240.5	239.778	243.306	238.972	239.528	242	242.917	241	245.778	240.444	241.778	238.972	246.556	251.111	254.028	253.611
72	254.889	258.028	241.944	243.472	241.667	239.5	239.944	240.444	240.75	241.667	241.528	245	241.889	244.028	240.639	242.806	241.083	243.444	238.5	241.25	239.528	240.111	240.444	238.944	242.083	242.194	242.917	244.278	239.444	241.889	243.861	247.167	237.639	243.028	240.917	245.528	241.417	242.472	241.056	242.5	242.528	244.306	243.25	245.889	239.778	245.861	254.722	249.222	255.472
73	256.917	255	244.444	245.472	242.472	243.917	241.722	244.556	241.139	242.833	241.056	243.667	238.417	244.333	241.167	245.056	244.333	242.111	240.722	245.083	240.306	243.944	243.722	239.889	242.75	241.861	242.222	244.778	242.472	249.083	245.806	248.028	240.417	248.472	238.861	247.528	243.194	242.583	240.528	245.806	243.528	244.833	242.861	246.028	241.444	245.556	255.056	254.056	256.639
74	262.25	259.222	246	246.306	242.5	245.444	242	244.5	241.806	245.361	241.556	243.778	241.778	244.972	243.25	243.139	243.444	247.444	242.222	239.861	239.139	240.917	241.639	244.75	241.556	243.861	245.972	244.417	241.889	244.083	242.389	244.306	241.333	248.917	245.139	247.167	243.056	248.694	240.917	245.361	246.667	247.556	242.167	247.361	241.028	245.889	258.75	254.611	257.556
75	261.944	261.306	247.556	248.583	244.056	246.139	241.333	244.583	244.194	243.833	240.611	247.194	239.694	245.528	242.722	244.583	245.694	247.139	239.889	240.5	244.833	241.389	242.222	242.972	243.833	243.361	246.222	246.222	242.75	246.639	241.472	249.028	242.611	245.722	241.611	245.444	241.889	242.556	241.444	244.333	243.472	247.056	243.889	247.278	243.972	249.861	258.639	256.722	263.611
76	264.694	260.944	247.222	248.306	245.25	246.667	243.667	244.889	241.333	248.417	244	247.972	242.306	249.222	243.417	247.5	247.778	244.111	242.694	242.333	244.306	244.5	244.333	243.333	246.139	245.667	247.278	247.222	246.333	247.556	247.083	249.167	243.278	245.667	245.361	249.361	244.583	244.278	243.583	246.278	245.861	246.194	242.889	250.25	246.556	249.722	259.889	258.722	259.722
77	263.639	267.111	250.583	248.444	244.361	251.278	244.667	248.528	242.75	245.194	242.306	246.139	243.361	251.028	243.861	248.333	247.583	246.528	244.528	245.222	243.111	246.306	243.389	246.944	244.306	245.667	244.194	249.556	244.472	249.778	248.583	250.306	246.778	247.778	243.139	246.306	242.833	245.444	244.861	248.75	245.75	250.056	246.278	251.222	245.139	245.667	260.556	256.333	260.556
78	267.944	266.194	250.167	252.861	249.833	247.389	245.333	248.75	245.611	248.417	244.861	247.889	245.222	247.889	247.111	247.917	246.917	249.778	241.917	246.417	245.111	246.389	247.111	246.667	247.972	247.111	244.361	246.333	242.639	251.528	249.556	253.056	244.333	248.889	246.083	249.278	249.056	246.389	246.222	248.083	245	248.889	245.806	252.833	247.611	251.528	262.861	262	263.472
79	271.5	269.694	250.25	250.028	250.472	250.889	247.028	246.278	244.889	249.25	243.861	249.833	242.25	246.444	246.417	251.25	246	249.028	244.722	246.194	244.833	244.75	243.278	245.25	250.833	249	246.333	248.194	242.667	250.917	248.389	253.889	244.556	251.139	245.028	249.389	245.111	246.361	246.028	250.083	247.917	245.972	244.694	251.444	248.417	252.139	265.278	262.222	264.583
80	271.889	267.417	252.028	255.25	250.083	252.278	246.194	250.306	245.694	250.972	246.389	249.833	242.5	249.889	246.444	249.861	247.583	248.472	247	245.75	246.694	244.944	248.278	247.833	247.917	250.167	251.194	250.361	249.583	251.056	251.194	251.667	247.972	249.917	249.222	250.806	247.75	247.778	245.556	248.528	248.944	249.333	246.5	254.444	246.056	250.5	267.611	262.5	262.889
81	276.278	271.944	252.861	256.056	250.111	253.194	247.972	250.861	248.778	253.222	247.222	252.306	247.917	251.361	248.889	256.167	249.5	250.306	246.361	247.5	246.083	249.111	247.556	247.833	251	251.667	250	249.472	251.056	255.056	251.5	253.806	249.917	252.778	245.028	251.083	249.167	248.5	245.556	250.222	250.028	248.722	249.167	255.75	250.333	256.028	269.472	265.611	268.139
82	277.861	273.278	252.139	257.972	256.028	253.528	246.778	255.139	247.111	250.333	247.028	253.556	246.667	253.833	249.778	254.139	250.417	251.917	245.278	250.722	248.583	246.139	250.889	250.417	249.5	250.167	255.583	252.167	249.778	255.333	252.444	256.083	252.611	254.639	247.583	253.528	251.194	248.806	248.111	252.75	251.333	252.167	251.667	256.694	251.25	255.083	272.222	265.361	271.5
83	279.361	275.75	256.25	257.833	255.222	256.306	249.056	252.333	248.778	255.556	248.25	252.722	245.778	257.361	249.667	254.556	252.417	254.889	247.222	249.833	246.833	249.056	249.028	251.389	249.861	252.306	251.667	253.889	249.861	256.361	253.083	258.472	250.222	252.5	251.083	253.167	251.333	252.111	249.917	255.806	252.306	254.861	253.917	261.861	252.389	255.167	271.361	268.083	272.333
84	279.389	278.611	258.056	257.5	258.917	255.778	254.333	254.667	250.861	256.5	249.167	255.111	247.25	252.111	251.889	253.917	251.667	251.25	250.528	251.111	249.972	249.056	253.889	250.778	252.861	253.806	254.222	253.972	253.083	255.806	256.528	256	251	257.056	253.167	255.194	251.194	250.5	248.528	253.806	252.861	255.361	252.528	261.361	254.583	260.444	272.028	269.306	269.194
85	282.806	282.417	260.361	259.306	256.361	258.417	256.167	254.389	253.778	257.194	250.361	254.278	250.222	258.528	252.889	253.583	251.972	254.722	248.722	253.194	248.444	251.167	250.889	250.944	253.056	250.222	254.056	254.806	252.694	259.833	254.444	261.139	252.611	258.056	249.306	254	254.722	254.056	250.833	254.056	252.611	253.917	252.361	260.944	254.806	255.083	276.75	273.083	275.889
86	280	280.222	263.056	262.444	259.028	256.944	254.944	255.167	252.167	256.139	251.639	258.222	248.167	258.806	253.139	259.111	253.833	254.778	252.583	252.278	255.556	251.944	252.389	254.694	255.25	253.306	255.361	253.028	252.972	261.417	257	259.778	254.194	258.722	252.972	258.722	253.528	255.389	254.472	258.139	256.389	255.889	255.917	262.944	254.528	259.972	274.222	277.278	276.5
87	288.417	282.5	265.889	263.472	260.806	263.333	256.444	260.639	253.806	257.694	254.194	256.583	246.75	259.25	255.944	259.972	258.75	259.056	251.972	253.667	253.722	251.889	254.833	256.278	257.306	255.861	257.361	255.139	253.5	261.833	258.972	264.361	257.722	257.639	251.167	260.667	252.944	254.111	253.833	257.75	257.222	260.194	255.889	264.833	254.528	261.25	280.139	275.056	280.139
88	287.417	284.417	266.528	264.194	259.861	261.667	258.861	260.861	255.306	258.833	251.306	260.333	250.611	264.111	254.25	260.806	258.472	260.222	254.056	255.861	255.389	254.083	254.833	253.389	257.583	257.556	256.694	258.083	258.083	263.167	259.056	263.25	256.583	259.361	253.528	263.889	256.361	258.222	252.861	261	258.75	259.5	256.417	264.222	256.556	263.167	281.056	276.5	278.5
89	291.833	286.306	265.083	267.278	261.694	265.361	257.278	263.167	254.194	259.5	253.75	261.25	248.278	261.528	258.667	262.5	260.889	257.722	252.056	255.083	255.611	255.278	256.389	257.278	256.778	259.028	258.472	262.333	258.694	265.306	258.444	266.444	256.778	263.444	258.389	263.278	257.194	258.694	255.194	262.389	259.389	260.5	261.611	267	259.667	261.972	283.167	278.667	279.194
90	295.139	289.833	265.861	265.167	263.028	266.167	259.944	261.528	256.083	262.417	258.167	261.611	250.611	264.972	260.389	263.361	259.167	258.972	255.389	258.583	255.75	255.389	256.778	258.972	258.306	259.417	257.972	257.278	261.389	266.222	259.583	266.278	256.25	263.806	256.306	264.139	258.5	257.389	255.778	262.889	262.056	261.25	259.25	266.75	259.472	264.444	281.333	277.917	282.194
91	291.139	290.306	269.972	273.111	264.25	265.944	261.583	261.139	258.806	266.028	255.944	260.611	255.528	265	259.306	265.806	262.222	261.583	257.278	260.806	260.306	259.278	257.778	259.667	260.306	262.389	260.222	262.556	259.278	267.583	265.972	269.583	257.278	262.75	260.944	264.806	261.583	258.694	257.361	264.861	261.694	263.833	256.861	267.528	258.222	266.972	283.917	282.694	281.639
92	296.889	294.444	272.278	268.028	266.444	270.028	260.194	262	260.583	264.028	255.694	264.861	258.5	266.083	259.444	266.667	261.583	264.639	258.139	262.472	259.028	260	257.806	258.639	262.944	260.972	260.667	262.167	260.167	267	263.667	269.944	262.083	265.194	258.194	266.861	258.25	262.278	260.667	264.667	262.75	265.694	260.694	271.75	263.278	268.222	286.389	285.056	282.972
93	297.028	294.583	273.833	274.222	270.472	274.583	265.556	266	259.667	264.389	258.667	268.972	258.389	267.722	258.417	268.861	265.806	265.75	255.944	262.278	263.306	261.417	261.75	258.917	264.528	263.806	264.806	264.75	257.972	270.333	269.667	271.778	260.917	266.778	263.194	266.722	260.972	264	263.889	266.444	270.222	267.25	265.111	274.722	266.139	268.389	289.806	285.917	288.639
94	301	296.833	275.333	274.417	271.917	272	266.167	270.417	266.694	265.583	264.667	265.722	260.361	269.139	262.972	270.944	267.75	265.667	263.194	262.722	263.694	261.556	262.611	260.806	265.694	263.667	263.944	267.222	264.139	270.778	270.25	273.389	263.5	270.667	262.583	271.194	262.111	263.056	263.528	267.75	266.222	270.389	267.833	274.583	266.333	271.694	289.472	286.833	287.917
95	303.972	299.778	279.028	278.611	274.111	273.75	272.083	270.111	266.25	270.194	261.25	269.528	259.694	270.222	262.639	271.389	269.583	269.5	262.389	268.889	263.861	265.583	264.972	265.25	268.194	264.75	266.278	266.472	264.056	274.028	272.167	275.167	265.306	268.306	264.194	270.028	263.639	266.944	264.667	269.194	268.194	269.472	265.278	278.694	266.139	272.139	289.25	287.389	289.75
96	304.278	298.667	281.278	276.389	272.556	277.75	269.472	270.611	266.611	270.806	264.889	269.25	263.028	271.444	264.889	270.972	270.5	269.028	265.25	267	263.778	261.833	266.528	264.417	265.333	268.306	267.833	269.889	268	275.611	267.194	275.083	266.417	271.611	264.417	272.056	266.639	268.861	267.75	272.528	267.639	271.444	268.056	278.861	268.417	272.917	293.5	291.417	295.361
97	307.056	303.111	279.75	282.833	275.25	274.528	270.5	270.278	270.667	272.194	265.583	274.861	265.25	269.111	268.222	272.917	271.167	264.611	265.722	267.667	267.528	266.167	266.444	264.583	270.083	268.139	270	269.139	267.5	276.944	270.472	278.75	268.75	270.194	265.611	274.444	270.111	270.639	267.75	268.278	273.194	269.833	271.5	280.139	268.806	276.167	297.167	290.028	292.444
98	309	305.472	284.528	284.639	275.167	278.194	270.639	273.167	270.861	278.167	266.639	274.611	265.333	271.028	267.111	277	270.889	272.472	268.028	268.028	267.167	270.306	267.25	269.556	273.361	270.778	270.278	271.056	269.5	275.833	274.222	282.639	269.583	273.611	269.806	272.667	271.111	269.722	269.083	272.056	273.611	271.861	268.306	283	272.611	275.667	297.25	293.028	295.694
99	308.361	305.306	287.556	287.278	276.583	279.361	271.306	273.5	273.417	273.861	269.361	276.167	266.278	274.139	269.833	278.028	271.472	270.861	265.833	270.083	269.694	268.417	272.639	268.472	270.861	270	273.056	272.25	269.833	283.222	273.528	281.889	267.139	276	270.639	278.194	274.139	270.5	268.389	275.444	277.028	275.472	271.5	282.167	273.5	281.222	298.972	295.611	297.611
100	315.222	308.167	287.167	286	279.222	280.139	275.056	274.278	273.833	277.139	271.25	275.361	268.167	276.194	273.472	275.528	276.028	274.25	269.306	271.667	269.194	266.361	272.056	271.194	270.333	269.833	273.583	276.611	269	282.528	276.833	281.583	267.611	278.25	273.167	278.028	275.361	275.278	274.75	274.417	276.889	279.111	271.75	285.917	277.583	280.083	300.861	297.25	301.5
101	315	312.889	291.694	290.75	283.528	285.528	275.333	279.139	276.889	278.25	274.75	276.194	271.528	273.444	273.361	280.056	275.417	276.611	271.528	273.611	275.028	270.306	269.5	272.444	273.278	272.806	274.444	272.583	274.167	284.389	278.194	281.5	271.778	277.806	273.278	279.25	280.417	274.389	278.028	280.361	279.667	276.444	274.722	285.611	278.194	282.611	303.361	299.194	299.167
102	318.194	303	289.611	290.583	286.806	286.639	276.389	280.083	277.944	276.917	271.111	277.444	271.806	279.806	273.528	279.611	277.306	280.056	273.333	275.861	271.611	273	275.028	272.667	277.778	275	275.111	277.778	274.472	285.667	281.5	286.167	272.306	280.278	276.917	281.583	275.306	275.694	276.389	280.25	281.528	278.917	278.278	288.722	282.472	281.583	303.833	300.222	302.583
103	317.444	311.694	290	296.333	281.944	284.417	279.389	281.417	276.278	280.639	276.639	280.528	275.917	280.583	276.278	281.583	278.056	277.5	271.889	276.5	274.167	275.694	276.5	274.417	281.806	279.778	277.472	280.639	276.194	288.806	282	289.056	279.111	284.278	282.806	283.694	279.917	277.028	278.194	282.944	279.972	281.556	281.278	289.417	284	283.722	307.75	304.806	301.028
104	323.917	313.861	294.972	296.889	292.417	291.167	280.167	285	280	284.222	278.389	280.556	276.944	283.972	277.111	290.167	285.917	276.639	277.5	279.25	277.361	277.778	279.194	279.333	282.444	282.139	280.139	282.972	280.833	291.056	285.75	291.972	276.361	283.944	278.75	285.917	281.806	282.944	278.472	285.25	285.944	283.889	283.083	289.861	285	287.444	310.278	305.889	306.361
105	317.028	312.944	295.417	297.389	291.972	290.806	283.056	285.25	281.306	285.722	280.778	281.333	280.056	287.833	281.889	288.5	281.167	285.861	279.5	280.25	281.361	278.361	282.806	277.611	281.5	283.25	283.333	282.75	277.75	294.139	285.417	292.806	276.111	284.194	278.944	285.694	284.222	281.806	282.806	285.306	286.417	282.694	281.778	293.139	291.111	286.389	309	305.778	302.667
106	318.25	315.556	297.528	298.083	292.917	293.194	284.75	287.167	285.639	287.583	283.417	282.917	279.528	285.472	282.889	288.306	284.028	283.306	279.194	280.944	279.917	282.083	279.389	280.889	283.306	285	280.528	285.389	280.667	290.278	284.167	295.389	279.806	289.083	282.472	286.528	283.194	283.667	286.222	283.861	287.222	284.306	281.667	296.444	288.778	285.917	314.806	308.25	305.417
107	325.472	320.111	300.889	301.111	297.333	292.917	285.806	285.722	291.861	290.389	283.917	288.75	284.083	287.389	288.5	290.861	287.556	289.083	279.639	284.694	284.167	285.139	285.194	283.083	285.861	286.167	286.222	286.667	285.611	297.778	290.75	299.833	278.806	289.167	284.389	292.028	290.944	288.139	288.861	288.472	290.111	289.056	285.194	297.833	291.917	295.556	310.306	310.694	309.806
108	324.5	321.528	301.722	302.889	293.444	298.389	288.917	290.75	290.694	289.639	283.667	287.778	283.361	290.639	290.611	293.75	289.667	288.25	280.611	284.667	282.222	283.583	285.889	283.889	289.778	287.194	288.083	288.611	285.222	297.833	295.611	296.361	282.639	288.889	285.25	291.444	291.472	289.194	286.194	290.667	294.444	291.917	287.361	298.806	288.222	291.528	314.361	309.778	313.806
109	328.083	318.139	301.417	306.639	297.25	297.75	288.5	288.611	289.111	291.917	285.25	288.306	282.806	292.556	287.333	293.361	291.083	290.167	282.361	282.222	286.111	288.583	285.778	286.306	291.556	287.639	287.722	287.25	286.417	296.639	291.917	297.028	284.583	290.75	289.944	291.694	289.028	292.5	289.778	293.583	294.139	291.139	286.333	299.194	292.056	289.944	317	316.861	309.528
110	325.417	322.111	304.611	304.944	295.694	299.194	292.583	292.361	289.167	294	287.722	288	285.917	295	286.278	294.75	292.611	289.222	282.194	288.5	287.278	287.194	291.417	288.25	286.778	286.972	286.944	288.583	287.472	299.389	297.194	301.361	284.611	295.639	288.889	289.278	294.694	287.75	294.25	294.333	297.278	293.278	290.917	302.972	290.472	297.528	316.389	307.861	310.472
111	327.611	318.389	307.083	306.917	298.444	304.694	293.194	293.417	292.528	296	288.889	292.333	288.944	297.389	286.694	299.556	295.167	291.389	289.111	288.444	287.222	291.222	290.778	289.111	296.306	291.694	290.833	293.611	290.222	302.833	296.778	302.139	283.972	295.056	290.833	291.278	292.611	290.25	290.889	297.806	294.083	295.389	289.167	303.917	295.083	297.583	318.083	315.278	315.361
112	332.806	319.694	306.222	310.778	298.972	302.861	295.639	295.5	295	291.694	287.944	293.056	289.139	293.444	287.694	297.944	294.917	292.889	280.694	289.278	287.889	294	291.028	289.556	292.5	293.861	291.806	296.167	291.222	301.361	297.75	301.722	287.722	291.722	291.472	293.889	293.222	293.528	294.306	296.139	297.917	295.639	293.306	300.861	295.972	299.722	316.917	314.278	314
113	335.25	322.944	311.333	311.889	300.389	302.917	294.639	294.278	296	296.167	291	295.639	292.5	294.778	293.667	301.25	295.194	295.972	284.944	292.25	293.667	292.556	291.667	289.111	294.917	294.944	296.444	297.833	295.556	304.917	295.111	303.667	289.917	298.139	292.806	294.306	295.861	293.361	292.139	297.611	297.667	298.417	295.194	303.917	299.417	300.694	320.028	319.111	310.778
114	338.333	326.222	311.583	309.361	304.444	300.639	296.528	297.111	297.333	298.472	296.972	295.778	289.25	297.444	293.111	301.639	300.806	295.972	291.389	292.722	290.861	295.222	295.583	293.25	295.806	293.417	295.944	295.278	290.917	305.306	300.667	307.639	289.5	301.417	293.944	298.194	295.361	298.444	294.278	295.889	303.028	299.444	294.861	307.417	298.528	303.083	320.25	318.194	314.694
115	332.111	325.75	315.944	314.056	304.167	305.583	297.972	298.5	297.75	298.583	294.583	297	293.833	298.583	295.5	303.056	295	296.722	290.778	291.25	292.639	293.583	293.778	293.861	297.694	298.75	299.333	299.611	294.056	306.472	306	309.583	292	298.278	298.972	298.528	298.278	301.389	299.889	298.5	299.361	300.778	296.028	306.778	299.861	303.667	323.917	320.889	318.083
116	335.806	324.667	312.222	317.222	304.5	312.5	299.528	302.694	302.333	295.083	294.472	296.556	295.833	300.306	295.222	303.472	300.833	300.083	292.417	295.194	293.833	294.806	294.611	295.944	298.444	295.361	297.722	302.778	293.889	311.222	304.056	306.833	291.583	305.083	296.111	302.861	302	302.528	298.167	298.056	302.861	300.972	300.694	309.639	299.444	304.222	324.333	320.278	315.417
117	341.528	326.694	318.028	313.389	307.778	308.278	305.361	300.528	299.556	301.833	298.472	295.694	297.556	297.972	297.167	305.583	299.944	300.611	292.389	295.556	298.111	298.028	300.667	294.806	299.778	298.278	302.417	300.806	295.611	308.639	307.667	309.833	295.611	300.333	298.889	303	300.667	302.111	298.694	300.778	305.361	304.222	297.222	311	304.556	303.889	321.75	315.583	313.667
118	341.111	327.583	313.944	320.861	308.083	310.611	299.361	304.694	304.111	303.861	303.556	302.167	299.861	302.167	298.778	306.028	303.861	296.556	289.472	296.222	303.278	299.306	301.722	297.583	301.139	298.917	296.889	305.167	297.333	313	308.611	310.583	298.222	307.694	297.028	304.722	305.139	303.611	301.722	305.222	304.639	303.556	298.5	308.472	306.833	304.583	322.611	321.972	319.611
119	340.806	330.556	319.389	318.861	313.639	316.444	302.639	304.056	301.583	300.833	302.722	297.917	299.556	303.222	299.444	306.944	307.306	303.028	295.472	296.25	301.083	301.139	301.083	300.722	305.389	300.111	303.306	303.694	304.306	313.889	308.139	308.25	300.528	312.083	300.278	305.972	305.028	310.361	303.417	302.5	308.694	307.528	301.861	315.889	308.083	311	326.778	322.972	323.139
120	342.167	331.917	315.694	319.306	313.556	313.361	307.306	307.861	305.917	306	300.361	303.75	299.333	303.056	297.833	305.861	301.611	306.583	298.278	297.778	299.111	303.389	303.028	301.139	305.889	305.611	300.056	303.861	298.917	313.361	307.861	313.444	296.139	306.25	301.833	304.667	302.167	306.472	303.083	306.889	306.917	310.333	302.056	313.694	304.778	303.722	328.694	325.361	320.444
121	341.778	332.944	317.5	320.028	315.917	314.111	309.5	308.75	304.778	306.944	303.889	303.917	301.333	302.611	303.25	310.806	307.25	303.722	298.833	297.056	300.861	305.222	304.056	300.917	307.361	307.667	304.167	307.333	303.194	314.194	312.028	315.639	300.167	305.278	303.972	306.25	308.417	304.139	304.917	306.028	308.917	306.167	303.5	314.806	307.083	310.25	327.944	324.972	323.944
122	339.389	331.889	319.917	323.861	315.694	316.833	305.083	307	306.611	307.389	302.833	303.611	306.361	308.083	301.639	310.611	308.75	306.694	299.778	302.889	299.417	306.056	306.889	304.444	308.222	308.25	307.361	309.833	302.194	316.583	313.472	315.694	304.611	308.222	307.861	311.639	310.611	311.472	303.417	305.417	308.722	310.944	305.083	316.694	310.389	312.056	326.889	325.583	323.361
123	347.639	336.444	322	330.083	319.167	319.111	310.5	311.194	311.75	310.75	304.306	301.194	305.333	308.472	310.528	310.583	307.889	309.556	300.75	303.389	309.861	310	305.806	308.222	310.472	304.889	309.694	311.556	306.444	320.139	317.972	318.361	309.472	314.194	308.667	310.639	309.972	307.361	305.167	308.889	310.75	314.361	308	317.389	315.111	315.222	330.361	324.083	324.222
124	345.667	336.444	329.917	326.167	320.194	320.25	312.583	317.417	312.583	312.056	304.361	303.694	310.861	310.694	305.25	313.778	310.5	308.972	305.917	307.75	311.306	311.333	308.278	304.722	312.472	309.722	311.389	312.111	307.583	321.639	315.167	322.306	305.389	313.222	312.833	313.167	312.139	311.222	311.25	312.278	315.083	317.639	309.417	321.444	311.611	317.639	331.5	327.389	325.444
125	345.611	338.139	326.944	330.25	318.25	321.333	316.306	316.861	312.778	313.028	307.111	310.139	310.75	308.194	311.139	315.028	313.083	313.833	304.333	305.639	308.806	313.056	306.5	310.167	313.583	311.889	311.778	314.417	311.889	319.75	321.222	321.306	306.056	316.389	311.556	314.222	315.639	312.5	309.556	311.694	313.028	315.778	310.861	320.167	314.639	318.278	334.889	330.083	326.611
126	348.5	334.611	321.583	328.861	322.139	321.694	312.278	313.361	314.472	314.5	309.806	309.361	309.611	310.75	311.056	318.917	315.139	311.778	302.583	306.194	310.389	310.861	307.222	310.639	315.944	311.278	313	309.806	311.194	319	319.417	321.583	310.361	316	307.806	316.694	315.917	313.889	311.361	314.917	315.083	314.583	313.528	318.889	315.639	316.667	333.472	330.139	324.389
127	350.028	339.194	326.778	328.056	324.25	324.972	313.333	315.556	314.472	310.833	316.278	305.222	311	309.25	310.194	318.306	319.528	311.306	305.389	307.889	311.139	314.972	314.25	315.306	314.333	311	312.083	317.361	310.917	322.444	320.194	319.25	313.333	314.722	318	316.222	314.583	314	312	319.667	317.444	316.778	312.778	320.083	315.583	316.111	331.778	330.972	329.111
128	349.944	338.222	329.417	331.278	325.778	322.75	313.556	313.028	317.333	310.583	313.278	308.694	309.611	315.389	312.778	316.389	313.917	313.389	309.694	309.806	313.417	316.278	313	309.306	316.694	318.028	317.528	314.694	310.556	321.056	317.5	323.722	312.75	318.806	313.083	315.917	313.028	314.889	317.111	316.75	320.778	320.917	316.833	324.222	317.278	319.278	334.972	330.472	331.972
129	350.028	341.111	333.806	330.556	323.944	324.361	318.556	319.194	317.722	311.639	315.472	312.528	314.111	313.75	313.833	320.25	318.528	312.694	310.25	312.917	316.944	316.472	316.417	315.583	319.472	318.306	316.556	320.056	318.056	319.306	322.167	323.111	312.028	319.361	317.556	315.222	319.778	317	315.917	317.194	315.167	319.917	313.222	325.972	316.75	321.194	334.167	332.611	331.944
130	352.944	346.611	330.389	331.833	320.028	324.472	319.306	319.722	321.056	317.028	317.028	310.444	316.833	316.333	316.306	320.972	320.111	315.5	311.639	306.5	313.75	311.556	316.778	313.778	317.194	320.028	316.528	324.083	320.528	321.333	319.028	327.5	317.611	319.722	315.361	318.25	317.694	317	317.194	319.583	319.417	322.306	317.472	324.444	318.833	323.083	340.889	336.25	331.417
131	352.306	340.056	330.722	332.5	327.361	324.722	321.944	317.389	321.75	317.639	317.028	314.194	316.111	319.917	319.222	321.639	321.056	316.306	309.361	311.889	313.056	315.778	317.389	317.083	320.028	317.861	319.583	322.028	318.361	325.361	322	325.083	311.833	318.111	314.028	320.972	319.75	319.194	318.444	321	318.417	319.611	318.111	327.972	321.083	327.083	333.806	332.278	329.722
132	353.833	340.722	336.028	336.222	327.778	325.361	325.5	328.028	318.917	314.667	321.278	310.222	320.806	317.75	319.472	322.806	320.972	318.333	311.722	313.389	314.667	322.25	320.944	313.611	320.306	321.167	322.611	322.778	318.639	330.222	323.889	325.722	319.028	325.111	318.417	316.694	317.083	320.833	320.25	325.778	327.833	327.667	322.472	329.861	321.194	323.361	339.444	336.222	330.028
133	354.833	341.361	332.556	337.111	327.722	325.75	324.083	326.194	319.25	320.028	318.75	314.75	318.472	315.861	321.028	322.917	326.5	322.083	312.861	312.389	316.806	316.556	320.944	316.861	321.889	318.639	326.056	325.139	321.583	327.361	325.472	327.667	318.806	321.944	319.083	324.083	321.972	322.083	317.611	320.667	322.806	325.306	321.639	330.611	322.194	323.722	340.111	336.167	334.167
134	355.556	345.917	335.472	338.444	328.389	332.139	321.667	328.833	325.639	317.556	321.389	311.389	318.806	318.333	320.139	328.056	320.833	321.889	314.083	317.222	321.75	324.139	318.667	318.333	322.556	324.389	320.889	325.111	317.528	330	325.917	331.25	320.278	324.139	318.167	321.611	327.611	320.194	322.361	321.778	324.139	326.083	323.361	332.778	321.306	328.111	339.306	337.694	334.167
135	352.639	344.444	339.5	340.417	327.917	333.25	326.917	325.556	322.639	323.139	321.444	313.472	318.778	316.389	318.167	325.889	322.639	319.444	316.333	312.722	317.722	329.083	320.083	322.806	322.917	319.306	324.5	326.194	318.917	328.056	329.917	330.778	321.278	325.889	323.111	324.778	322.75	318.444	319.472	323.722	322.5	320.389	326.028	331.083	321	324.694	340.944	339.778	334.75
136	355.722	346.889	339.639	340.111	334.5	334.667	325.722	327.25	326.806	319.5	320.5	317.333	319.139	322.833	321.361	327.583	327.278	321.028	313.028	315.389	322.833	319.417	319.5	320.833	323.139	319.639	323.917	325.278	327.028	332.833	327	332.139	318.417	326.694	321.306	322.972	323.833	325.222	320.028	323.167	327.194	329.194	325.722	334.361	328.611	330.833	345.167	336.278	338.583
137	357.25	349.667	337.139	336.389	330.444	331.5	327.306	325.722	326.889	321.333	323.5	316.861	329.444	323.167	325.528	326.528	327.222	321.639	317.389	314.861	329.694	322.722	323.194	323.694	325.972	323.583	325.167	327.806	322.889	332.722	330.583	330.917	326.25	327.194	325.778	327.639	324.972	329.806	319.278	326.083	326.833	327.528	323.222	331	325.444	332.472	341.972	339.194	336.083
138	356.889	346.583	342.389	340.444	334.528	334.75	325.889	328.389	326.417	324.806	322.694	320.528	323.944	325.361	321.861	325.417	327.028	325.556	315.972	318.75	326.556	324.917	321.917	323.806	326.056	324.917	327.889	325.667	325.806	334.667	334.861	333.333	325.778	331.056	325.889	326.694	323.806	326.139	327.833	330	331.306	328.083	323.5	338.278	326.944	331.694	344.889	340.889	337.722
139	359.278	349.139	337.611	344.778	336.972	334.944	327.139	328.222	329.667	323.556	326.861	318.833	325.333	327.917	323.667	331	333.306	328.833	323.361	318.028	319.889	323.139	322.222	323.306	327.5	330.694	328.278	329.833	325.361	335.5	332.083	338.389	323.056	326.833	331	330.611	331.472	326.583	329.472	325.167	323.972	327.75	329.917	333.556	326.389	330.972	345.778	344.611	332.528
140	356.278	352.278	342	342.25	335.222	333.611	329.556	336.556	327.778	323.056	325.194	320.333	327.694	326.611	324.472	330.5	328.917	327.5	319.833	320.25	325.667	326.111	324.722	323.111	327.306	327.944	328.75	326.222	326.556	332.639	333.139	337.722	327	330.056	328.611	330.611	328.833	326.667	327.972	332.361	330.111	330.417	326.917	333.583	326.694	330	347.194	340.75	335.5
141	361.194	349.639	342.583	340.694	333.333	337.278	335.111	333.444	329.361	325.833	329.389	319.25	330.833	328.639	326.722	324.722	329.528	328.333	320.194	323.944	325.528	327.306	324.528	328	329.694	332.528	332.944	332.361	326.806	339.556	330.806	339.111	326.389	330.833	327.944	333.861	325.472	327.833	327.889	329.194	330.194	330.889	329.083	333.889	331.278	331.639	347.806	340.361	339.278
142	358.778	351.778	343.25	345.611	336.472	338.361	335.611	332.028	327.917	323.833	326.667	322.472	327.5	323.722	328.556	333.25	328.75	329.417	322.972	320.583	325.333	331.722	326.694	328	328.583	329.417	329.361	333.861	327.639	335.25	334.444	336.972	329.694	333.139	327.611	329.778	326.75	330.361	325.25	331.222	328.556	331.194	331.417	339.056	328.194	330.222	347.556	345	338.694
143	359.417	350.139	339.861	345.861	335.611	337.361	330.25	330.389	329.694	328.694	327.778	319.667	328.222	327.444	325.694	331.611	328.306	328.306	324.861	323.167	329.333	329.278	328.583	328.833	332	334.028	332.25	332.389	329.389	335.75	333.528	340.472	328.806	331.889	330.389	332.778	329.75	330.222	330.306	331.556	330.611	333.806	330.861	342.306	331.889	332.833	343.167	342.389	340.083
144	362.083	349.639	342.778	346.639	336.028	335.472	332.472	333.972	334.611	329.778	329.083	323.25	329.278	326.722	330.833	330.417	331.917	329.944	323.778	317.778	327.333	328.472	328.139	329.028	333.306	331.5	330.139	330.111	332.083	334.639	336	342.278	329.333	335.25	328.222	336.278	328.417	329.861	329.944	335.222	334.833	335.139	333.944	336.056	328.722	336.472	339.556	343.139	338.306
145	362.611	352.028	342.25	345.806	337.278	337	336.111	335.222	337.278	325.972	329.028	321	330.139	324.722	327.333	330.556	336.194	326.861	320.25	323.278	328.972	325.889	328.5	328.583	331.583	329.444	331.472	334.278	330.139	337	338.306	339.083	328.333	334.722	330	333.417	331.111	331.972	330.139	336.833	331.167	330.611	332.75	335.333	333.972	331.278	347.861	344.028	339.083
146	359.056	352.833	345.306	349.333	338.111	336.444	334.444	336.444	335.111	327.722	330.583	320.667	329.917	326.139	331.111	328.361	332.917	328.25	326.639	323.444	324.944	333.028	331	328.778	334.556	332.417	332.806	331.889	330.194	338.75	334.278	339.917	330.083	331	328.306	332.278	333.917	331.889	328.583	331.361	332.806	338.583	331.083	337.333	331.083	335.611	350.667	344.194	338.833
147	363.278	350.917	346.5	347.139	339.167	338.972	334.806	337.222	332.778	329.361	333.556	319.028	330	326.944	329.833	336.417	336.778	335.361	323.278	325.194	327.806	326.833	335.139	329.917	331.944	335.139	336.417	335.417	328.417	338.75	336.417	340.528	329.944	333.167	332.778	332.472	331.722	332.917	332.083	333.528	336.778	334.056	339.667	341.639	333.194	337.583	347.917	348.25	337.139
148	363.722	352.083	350.889	346.306	342.528	341.583	332.833	334.333	335.333	325	333.722	323.333	330.472	332.028	330.111	335.972	335.417	334.611	324.639	325.889	330.556	333.194	327.056	332.139	334.528	334.028	337.222	337.25	334.333	337.472	338.861	341.417	334.583	331.472	337.75	338.306	332.472	330.472	334.611	335.167	339.389	335	336.75	341.472	335.861	338.972	347.083	347.056	339.472
149	359.722	353.75	343.75	347.778	341.333	342.694	334.972	337.861	335.722	328.806	331.25	320.528	336.833	330.25	334.389	335.917	338.111	332.222	328.472	327.111	332.694	331.806	333.306	334.139	332.75	333.333	337.778	333.889	332.25	341.361	341.111	344.083	335.083	339.222	333.694	335.111	331	335.25	328.944	331.389	337.417	338.722	333.667	339.528	334.139	340.333	349.917	348.028	341
150	365.306	352	343.694	352.556	340.972	341.083	338.389	335.889	336.306	334.972	338.083	325.972	328.333	331.917	329.972	334.806	336.833	336.278	329.278	323.722	333.333	334	330.944	338.694	335.639	333.389	336.861	338.139	331	342.306	342.5	346.25	332.056	336.139	330.583	337.889	333.194	333.694	331.028	334.75	335.417	338.472	336.75	340.194	331.778	336.639	350.972	346.806	344.389
[truncated: 3 more columns]

## Sheet: P76LasI_CFP_160
Time	Mean1	Mean2	Mean3	Mean4	Mean5	Mean6	Mean7	Mean8	Mean9	Mean10	Mean11	Mean12	Mean13	Mean14	Mean15	Mean16	Mean17	Mean18	Mean19	Mean20	Mean21	Mean22	Mean23	Mean24	Mean25	Mean26	Mean27	Mean28	Mean29	Mean30	Mean31	Mean32	Mean33	Mean34	Mean35	Mean36	Mean37	Mean38	Mean39	Mean40	Mean41	Mean42	Mean43	Mean44	Mean45	Mean46	Mean47	Mean48	Mean49
1	231.222	229.5	232.333	229.917	230.722	232.083	234.472	234.417	237.111	234.139	236.611	233.278	236.972	236.611	235.389	233.083	236.306	231.222	233.833	233.222	237.333	234.889	236.889	235.528	237.389	239.361	237.139	238.75	233.833	235.25	235.667	235.139	235.25	237.528	236.944	234.056	237.528	233.056	237.194	237.056	234.111	232	234.5	234.083	233.083	236.333	236.722	237.306	236.583
2	234.139	233.611	235.417	232.611	232	234.611	236.389	234.778	236.083	236.222	235.028	234.444	234.833	234.972	236.5	233.639	236.278	235	235.917	236.778	236.417	235.278	237.583	238.583	236.75	236.444	242.861	241.667	235.056	236.694	240.417	237.722	240.389	236.833	236.972	235.75	236.028	234.639	237.806	237.306	236.528	234.111	234.889	236.5	234.278	236.417	237.722	235.889	240.611
3	234.278	232.361	234.528	233.417	234.917	234.028	233.917	233.083	234.25	236.333	237.778	236.417	236.639	236.528	236.389	232.889	235.889	233.083	233.361	232.75	238.056	236.639	237.306	235.833	237.278	237.111	237.917	235.611	235.944	235.111	234.611	235.972	236.444	235.611	237.833	235.167	236.5	232.472	236.5	236.778	232.722	231.694	237	237.139	237.833	235.25	235.889	235.028	240.194
4	232.861	234.5	232.556	232.917	233.889	234.722	232.417	230.333	236.556	235.083	236.278	235.444	237.778	237.667	232.806	231.444	235.639	233.528	236	232.944	236.361	236.528	237.694	238.083	239.194	236.611	239.056	238.889	234.194	235.5	236.472	236.278	236.361	235.722	236.611	239.056	234.667	233.861	233	234.667	233.361	233.167	235.667	235.861	236.056	235.944	240.333	237.639	237.361
5	233.417	232.944	233.889	232.667	233.444	235.722	232.472	233.917	234	233.889	235.778	235.139	238.639	235.583	233.806	233.417	236.056	232.806	235.611	231.167	236.806	236.25	237.917	238.778	237.25	235.917	236.083	236.389	235.778	235.5	237.444	234.111	235.639	234.389	237.389	235.056	235.917	233.25	235.861	236.861	232.083	233.028	233.417	233.361	234.722	236.472	239.028	236.5	236.806
6	233.056	231.889	233.306	230.722	232.806	232.583	233.278	233.444	235.417	232.917	237.194	233.5	235.806	233.583	235.694	231.278	237.472	235.861	235.25	231.5	234.083	237.139	234.889	236.889	237.583	236.611	236.028	238.75	231.306	233.417	236.917	234.472	235.111	235	234.167	238.139	234.194	233.056	236.167	232.972	231.778	231.667	232.972	234.833	235.417	237.167	236.472	236.5	237.361
7	233	231.333	233.222	232.917	234.861	231.583	233.111	230.5	236.111	235.056	234.667	232.278	236.056	235.556	233.083	234.722	233.306	233.722	232.917	234.056	238.139	236.5	236.833	234.778	234.944	236.306	240.306	236.278	231.694	232.639	235.472	237.222	236.278	237	236.722	240.417	233.028	236.25	235.778	233.667	231.528	232.417	231.306	233.361	235.417	237.083	233.639	234.083	237.806
8	233.861	232.5	232.639	229.861	231.722	231.222	234.778	232.139	235.75	233.444	232.389	235.056	237.444	234.417	231.278	232.25	237.861	234.639	234.583	232.806	235.5	236.194	235.778	234.75	237.25	239.417	238.778	240.028	234.333	231.667	235.944	235.194	235.583	232.944	234.167	234.083	234.083	232.889	235.639	234.361	231.778	232.056	233.75	233.333	235.444	233.889	240.944	236.611	234.444
9	231.806	231.333	229.056	230.417	233.889	233.25	231.639	231.083	234.639	232.361	232.833	234.417	235.222	235.75	234.444	234	236.611	234.722	235.694	230.722	234.278	237.389	235.694	236.222	236.806	236.722	237.222	238.111	232.667	233.806	232.944	233.889	235.056	233.806	236.889	234.056	232.944	232.417	234.861	235.417	231.389	231.528	230.917	231.75	232.778	234.444	235.472	237.583	235.5
10	232.306	231.306	231.556	231.028	233.583	233.139	232.056	232.167	234.556	232.611	233.556	231.083	236.417	233.861	231.972	231.611	235.389	232.139	232.528	234	234.222	235.417	237.694	236.222	238.556	235.444	236.861	234.333	234.417	232.833	234.056	234.389	236.528	237.139	236.583	239.111	234.25	234.056	232.944	233.778	231.361	229	235.083	232	234.972	234.417	237.111	236.556	235.472
11	233.389	230.083	231.389	233.528	234.778	234.278	232.944	232.722	232.833	234.417	234.194	236.278	238.083	235	233.806	231.917	236.111	232.361	233.222	235.278	233.944	236.861	236.722	235.5	236.444	236.806	235.444	236	233.083	233.917	234.778	234.278	235.167	235.556	235.306	235.806	232.944	233.111	235.944	235.944	233.167	232.889	234.444	232.417	234.333	233.944	233.528	234.944	238
12	231.278	230.25	233.833	232.194	233.944	233	234.028	233.222	234.944	234.778	235.417	236.194	236.417	236.528	231.889	230.333	234.694	232.639	233.417	230.556	236.528	236.278	235.917	236.111	238.333	237.389	235.75	236.139	236.5	232.833	232.222	234.472	235.944	236.056	233.917	235	235.167	233.5	234.361	234.444	232.306	231.5	231.917	230.444	235.278	237.417	234.417	235.639	237.028
13	231.917	230.056	231.028	229.167	232.5	231.917	232.917	230.083	235.194	233.528	233.167	234.222	235.556	233.667	233.306	232.444	235.556	236.25	233.306	233.944	234.944	234.972	237.528	234.472	236.833	234.083	236.611	236.806	231.667	233.528	236.806	234.5	236.278	233.667	235.639	235.083	234.528	231.778	233.639	234.889	230.111	230.111	234.472	235.417	235	234.833	235.583	235.278	237.083
14	232.139	230	231.917	231.278	232.139	233.278	231.778	235.528	234.444	234.056	232.667	235.639	235.056	236.222	234.833	233.583	235.25	232.806	234.028	234.944	233.278	234.389	239.833	236.806	236.083	235.972	235.611	235.056	235.778	232.889	236.278	234.639	233.972	235.361	235.611	235.25	234.083	233.889	234.278	234.278	231.194	229.667	234.417	234.583	234.444	235.528	233.528	236.444	237.056
15	233.556	234.361	233.639	233.389	231.111	233.5	234.139	231.639	235.139	234.639	234.472	236.139	237.972	233.583	232.583	234.361	233.472	231.083	235.222	231.222	235.667	233.861	237.972	235.583	237.389	236.5	239.167	234.333	233.917	236.056	233.917	233.972	234.972	234.361	236.944	235.528	232.667	235.028	238.056	234.833	234.306	234	236.333	234.083	234.917	235.944	233.361	234.278	233.611
16	232.5	232.694	232.389	231.861	233.5	234.389	235.417	235.056	234.972	236.639	235.528	235.194	235.028	233.056	233.194	233.306	235.306	233.111	233	234.111	236.5	235.611	237.194	236.972	235.972	234.111	236.194	236.694	235.444	233.917	234.111	234.833	236.139	235.417	236.889	235.5	232.694	232.444	234.806	234.556	232.139	233.417	233	233.444	236.194	235.889	236.389	236.556	238.389
17	232.25	231.778	233.222	233.778	236.222	231.222	231.528	230.889	235.083	232.194	232.917	230.139	236.222	235.722	231.722	232.083	236.639	234.417	232.833	231.278	239.917	234.889	235.694	233.472	237.444	239.444	237.667	237.361	233.028	235.167	236.028	234.028	233.111	235.806	238.639	236.611	234.222	234.889	236.472	235.139	232.444	231.111	233.5	230.778	231.833	235.056	237.194	235.972	238.611
18	233.694	232.25	233.861	232.278	232.417	233.222	234.111	234.861	234.639	235.222	233.611	234.667	235.361	235.333	233.806	235.111	237.444	233.944	233.444	232.639	236.111	236.333	239	234.694	237.389	237.083	236.083	235.667	234.167	234.667	234.389	232.917	235.889	234.944	236.639	235.056	234.111	234.611	234.25	236.667	231.222	227.833	236.167	235.083	235.833	234.556	234.5	235.333	238.611
19	232.222	231.222	234.972	234.167	234.222	235.028	233.944	232.333	236.917	235.583	235.056	234.611	234.889	234.917	233.028	232.194	233.944	232.639	232.167	234.556	234.5	232.944	236.944	236.944	238.75	235.278	237.694	236.111	234.75	233.667	235.306	235	234.806	234.528	236.139	235.306	235.139	234.361	234.861	234.111	233.583	231.222	233.25	231.389	233.972	236.278	237.528	237.528	238.917
20	234.778	232.25	233.028	233.361	232.528	233.167	232.222	233.889	233.694	232.333	234.528	235.528	235.417	234.583	236.361	232.361	234.528	234.389	234.75	231.444	235.889	234.806	239.972	235.528	235.75	233.694	235.389	233.833	233.222	233.583	235.917	234.444	234.333	234	238.083	236.056	239.111	233.278	232.778	234.25	230.778	232.194	232.472	234.444	236.861	236.083	236.389	232.528	236.639
21	233.944	231	233.722	232.5	233.472	232.556	235.139	233.083	237.361	231.5	234.75	234.917	231.472	236.167	232.583	236.056	234.889	232.917	233.417	233.806	235.833	236.5	236.306	238.333	239.056	234.861	234.833	235.472	233.306	231.722	234.528	233.361	235.389	233.472	234.056	236.306	232.778	231.167	237.556	233.889	230.944	231.75	234.056	231.083	233.361	233.667	235.583	237.139	242.972
22	234.639	235.028	233.583	231.472	233.806	233.194	234.5	231.778	236.111	233.528	237.417	231.833	234.194	232.806	234.889	231.833	236.083	233.194	233	231.361	235.917	239.222	237.306	239	237.111	236.167	233.944	237.167	234.917	234.139	235.417	235.278	233	234.417	235.028	236.611	233.694	233.583	234.083	235.389	231.556	233.778	235.75	233.083	237.056	235.389	236.639	234.083	237.167
23	232.722	232.694	233.333	231.889	231.722	233.111	236.75	234.028	233.861	233.944	235.667	236.806	235.361	234.194	235.5	235.056	233.667	236.139	234.194	232.222	234.111	235.917	236.639	235.306	239.944	238.944	240.972	236.972	234.278	234.194	234.472	235.611	235.861	231.778	234.972	235.194	235.611	230.722	235.5	234.167	232.194	231.194	235.028	233.194	236.083	235.083	238.5	238.389	237.306
24	234.694	232.944	236.722	233.167	233.417	232.694	234.472	231.778	235	233.722	233.5	236.25	233.611	233.611	232.944	233.167	235.361	236.806	233.722	232.25	236.667	237.028	237.611	236.278	236.083	238.306	234.639	240.056	234.889	234.667	235.806	236.5	232.889	234.361	235.861	234.778	235.806	233.278	237.111	236.583	229.556	236.75	234.528	234.056	234.5	235.861	236.528	236.778	237.444
25	235.639	233.944	234.083	233.5	234.778	233.667	230.556	232.944	232.806	231.472	234.444	235.083	234.583	234.611	236.417	233.806	234.056	234.167	233.75	235.944	234.306	236.861	234.889	235.917	237.417	237.028	238.167	234.722	234.972	233.806	235.583	234.75	236.861	233	237.806	236.083	234.417	235.917	237.028	235.167	233.417	235.667	233.389	233.417	236.167	236.583	238.139	237.556	240.778
26	237.861	235.556	234.083	236.167	235.778	233.194	233	232.833	233	234.778	237.861	236.028	236.528	235.972	234.111	233.278	236.972	235.25	232.222	234.111	236.667	236.056	237.361	236.583	240.167	237.056	237.111	233.639	236.528	234.444	237.194	233.306	234.972	232.917	237.333	236.833	235.056	231.861	235.472	232.917	232.333	232.444	233.194	233.944	234.611	232.972	233.306	235.444	238.5
27	234.667	235.778	237.083	233.694	234.556	233.389	236.667	233.944	234.083	233.444	236.306	233.556	236.139	235.639	233.444	235.083	238.167	233.861	233.056	233.389	238.611	234.028	236.278	237.361	240.111	236.278	234.056	239.028	236.278	234.333	237.833	236	236.556	234.583	237.861	235.306	236.528	233	234.75	233.778	230.139	232.194	235.639	234.417	235.944	233.917	237.278	236.944	239.556
28	238.806	241	237.111	234.722	234.472	234.306	233.75	233.139	235.556	233.75	235.861	235.278	238.083	233.556	233.861	233.167	237.528	234.889	232.806	236.278	235.194	239.361	237.833	237.306	236.333	236.611	236.028	236.778	234.611	236.028	236.75	234.167	232.528	236.278	235.528	236.833	235.194	233.694	236.889	235.5	233.556	231.222	232.667	234.222	234.472	235.333	237.889	237.667	239.75
29	241.111	236.944	235.111	234.194	237.889	236.278	231	233.278	234.472	232.972	236.028	234.472	237.778	233.333	235.417	235.083	238.056	234.889	234.306	235.306	235.417	237.306	238.139	236.333	237.111	236.722	238.778	237.75	237	233.278	237.472	236.028	236.278	234.861	238.167	235.722	234.333	234.5	237.25	236.889	233.833	230.806	232.583	234.056	233.111	234.417	237.694	236.417	240.111
30	239.778	238.444	238.722	238.028	236.556	234.75	232.111	233.111	234.139	233.306	236.444	236.139	235.833	235.528	234.417	232.667	237.806	232.583	233.917	233.528	235.944	236.917	238.639	237.639	237.194	239.028	240.5	236.139	234.194	235.056	237.194	235.556	236.611	236.083	238.25	235.528	235.444	234.25	235.306	235	233.639	235.361	234	235.75	236.222	233.917	238.944	236.556	239.139
31	241.472	240.556	239.667	236.417	236.361	234.083	232	233.222	236.083	235.25	234.389	236.167	233.083	235.528	232.944	235.444	236.472	235.722	232.083	235.528	235.333	235.056	233.861	236.5	238.139	237.556	238.389	239.028	232.944	235.222	234.556	235.222	235.833	234.111	235.472	235	236.917	233.861	234.361	234.833	234.333	234.278	233.417	235.167	237.667	235.028	238.722	237.75	240.556
32	241.944	243.528	238.833	238.25	234	229.806	233.139	235.111	237.5	234.806	236.056	234.972	237.111	237.833	231.056	232.861	235.833	234.861	232.694	233.444	235.722	237.194	237.083	237.917	240.306	237.861	237.944	239.222	236.917	235.861	237.278	237.889	237.861	237.972	237.056	236	234.556	232.833	234.639	234.972	235.861	232.194	234.083	233.778	236.028	234.694	238.111	237.917	239.833
33	243.361	240.694	239.528	238.389	234.694	234.583	233.389	232.472	236.278	232.667	235.556	233.083	238.778	235.722	233.806	233.917	236.083	236.611	232.806	235.611	236.778	237.417	238.25	237.778	238.694	236.167	237.611	236.778	236.083	234.083	236.722	234.083	236.222	233.444	237.083	239.25	234.389	235.139	237.639	237.194	235.722	233.556	235.5	235.806	237.667	234.083	238.583	240.194	241.111
34	242.528	243.167	241.389	240.194	235.028	235.028	234.917	231.833	236.972	234.361	235.5	233.361	238.778	238.806	233.694	234.639	237.667	234.389	234.972	234.139	237.556	234.472	240.167	239.167	234.972	238.278	238.306	238.056	236.361	237.556	234.111	235.944	240.139	236.056	239.611	237.111	235.833	235.722	237	238	234.083	234.222	236.167	234.25	236	237.306	237.5	239.75	241.028
35	246.667	243.917	243.028	240.694	237.639	233.722	232.972	234.028	236.583	233.361	235.944	235	236.528	236.556	236.444	233.611	234.528	233.667	237.056	235.944	237.889	236.917	236.444	239.139	240	237.472	237.944	239.778	235.778	237	235.472	231.778	236.417	233.056	235.556	237.667	236.778	231.278	239.361	236.083	232.75	232.444	232.639	232.417	238.528	237.833	236.861	240.222	246.083
36	246.972	248.444	243.861	240.5	235.722	234.722	235.278	232.667	236.583	235.111	235.194	238.139	234.833	236.389	237.556	234.111	236.444	234.778	234.333	233.417	238.583	238.222	242.306	235.167	238.639	236.25	238.611	239.694	235.333	236.889	237.194	237.056	239.5	234.056	239.361	237.917	234.694	234.778	236.722	237.583	233.917	235.75	235.889	234.389	235	235.222	243.028	235.722	245.833
37	250.056	246.944	243.861	241.083	235.222	234.5	236.444	234.278	236.722	236.694	236.139	236.833	234.583	234.583	234.5	232.861	234.306	233.5	234.056	232.5	239.944	237.056	239.417	238.528	238.556	237.306	238.194	237.167	235.306	234.917	238.417	236.917	238.056	235.944	235.556	236.167	237	233.75	234.361	235.167	234.139	233.833	233.917	233.917	237.056	238.083	238.806	235.083	246.333
38	252.111	249.556	247.167	240.694	237.5	235.778	237.528	234.611	237.444	236.972	236.75	236.528	238.806	236.944	237	236.056	238.167	236.472	235.806	233.222	239.639	236.917	239.028	235.778	237.917	237	240.306	239.583	236.861	233.083	239.333	236.083	236.75	235.056	237	236.639	238.611	233	240.083	237.056	237.083	233.5	236.889	236.417	236.639	233.861	239.278	239.139	242.417
39	256.028	252.417	248.806	242.361	235.25	234.639	232.833	235.361	238.667	235.944	238.611	237.083	236.472	238.194	235.222	235.472	238.056	235.361	234.194	236.028	238.75	238.361	236.389	236.389	240.583	240.389	236.472	241.167	237.028	235.667	236.694	235.694	238.056	236.333	237.333	237.361	236.417	232.306	238.556	235.833	233.333	234.722	235.861	234.667	238.75	239.75	240.5	240.944	245.917
40	256.028	250.972	249.056	246.75	237.833	234.583	233.861	236.139	236.472	235.861	240.028	237.639	238.75	237.917	234.556	233.528	236.028	233.583	236.806	235.25	241.056	236.667	239.778	236.75	240.556	238	239.75	240.778	235.389	236.639	238.028	236.5	239.25	236.667	238.944	238.944	235.778	235.167	234.972	236.778	235.583	232.194	234.222	235.833	238.139	236.361	240.167	238.889	249
41	258.861	255.861	246.25	244	236.333	235.444	236.194	232.333	239.528	235.444	237.889	239.528	237.25	236.139	236.5	236.694	234.806	238.222	235.944	234.222	237.389	239.556	240.111	236.917	238.444	237.833	237.694	237.861	234.222	235.889	237.083	235.583	239.583	236.222	237.278	234.889	236.306	232.556	236.639	237.139	235.472	231.528	236.583	234.972	237.5	237.222	241.333	242.528	248.056
42	259.639	258.389	254.972	247.361	237.25	237	235.972	235.306	237.028	237.583	238.472	236.417	237.472	238.444	234.389	235.056	238.528	233.833	236.944	234.694	239.222	238.167	239.028	234.972	238.806	238.389	238.611	240.639	236.972	235.639	238.611	236.639	236.889	237.056	242.083	236.778	238.639	234.472	237.778	239.056	235	236.278	236.028	235.167	238.556	238.139	242.361	238.722	250.806
43	265.222	259.528	253.25	247.028	239.167	236	236.972	235.167	237	236.417	237.222	234.389	237.889	237.583	237.778	235.25	239.444	237.611	235.694	236.778	239	241.083	238.694	238.361	238.667	238.167	238.472	237.639	235.889	236.444	239.444	238.083	238.75	238.556	234.583	238.556	236.278	233.556	237.972	236.278	234.611	235.889	235.75	237.028	238.472	238.889	242.806	240.528	256.389
44	268.25	262.306	253.722	247.611	237.028	235.167	236.056	236.722	238.917	235.083	236.444	236.361	238.306	237.694	237.889	237.861	236.722	235.139	235.222	235.806	238.139	239.833	237.944	238.056	239.306	237.917	237.389	238.889	237.222	236.528	240.25	238.889	238.194	236.278	238.306	238.111	237.528	236.139	237.028	238.583	235.5	233.917	235.528	235.944	238.556	235.972	244.778	240.333	252.194
45	269.028	266.611	255.278	249.917	239.806	237.028	236.722	235.556	238.472	238.583	238.111	234.694	238.583	235.028	237.917	234.111	237.306	239.333	238.722	235.25	239.139	238.917	242.361	238.722	239.361	237.944	243.111	241.944	238.889	238.667	237.806	233.611	237.167	235.222	238.167	239.611	236.278	235.972	238.222	236.778	235.944	238.306	236.639	235.75	238.889	239.556	241.472	244.778	254.583
46	271.333	270.139	260.5	252.611	242.944	237.306	237.417	235.222	239.972	236.583	236.528	236.917	239.111	236.917	235.806	236.611	241.278	234.75	237.111	235.222	239	240.333	240.444	240.528	241.861	238.833	238.861	239.806	238	238.278	239.833	239.75	238.972	239.583	237.694	237.361	236.889	237.5	240.361	238.556	236.333	234.417	238.722	237.056	237.472	237.5	244.889	242.889	251.639
47	276.722	276.5	259.5	256.611	241.167	238.028	237.75	236.167	237.778	235.944	239.472	237.194	241.417	237.333	237.028	237.889	239.972	236.5	235.083	234.583	238.5	237.389	239.667	242.194	239.333	237.139	238.25	236.833	238.333	236.861	240.028	236.056	242.639	239.083	239.972	239.111	236.222	238.75	238.5	237.194	234.889	232.167	240.333	237.083	239.222	239.278	245.611	244.028	255.417
48	279.972	277.667	265.5	260.194	242.639	238.389	235.611	235.139	237.306	236.194	235.389	236.083	240.694	238.167	238.25	234.083	238.694	237.556	237.222	235.889	242.083	240.222	241.806	238.944	240.528	241.667	239.222	239.556	237.972	239.056	238.444	239.611	243.222	238.389	240.5	237.917	239.556	238.444	240.278	238.694	238.389	234.722	239.167	240.194	240.611	240.222	246.694	246.806	259.806
49	285.083	283.444	267.278	260.944	243.083	239.222	236.361	236.722	236.389	236.139	239.639	238.444	240.667	238.028	238.278	234.833	241.944	236.056	238.444	236.833	239.667	240.25	242.833	238.611	243.083	239.222	240.944	242.028	240.444	238.472	239.583	237.861	241.722	237.278	241.361	241.833	238.972	234.889	239.389	236.278	236.25	237.083	238.583	238.167	240.167	236.806	247.861	244.25	258.472
50	292.528	290.583	268.083	262.889	242.028	238.583	237.75	237.889	239.583	236.75	237.75	237.75	241.583	240.139	240.278	235.639	241.333	238.25	240.306	235.167	240.972	242.111	241.417	239.306	242.944	241.806	243.861	239.861	237.111	238.583	240.972	238.417	243	238.333	238.583	243.222	238.944	237.361	239.639	239.139	237.417	234.417	237.778	237.194	240.139	240.222	248.528	242.972	265.278
51	298.083	296.028	271.139	266.278	248.333	238.389	238.861	235.833	241.472	240.111	241.111	239.861	241.333	238.806	237.917	238.694	241.194	237.25	239.611	237.583	240.917	238.75	244.222	240.417	242.194	240.75	240.944	240.667	239.889	238.333	243.528	237.528	241.222	238.778	241.417	240.083	236.417	236.528	241.472	239.111	239.333	236.444	242.222	239.861	239.917	240.472	250.361	247.667	265.667
52	307.417	299.778	274.944	266.583	245.361	240.389	239.417	236.167	240.833	238.556	242	241.389	241.889	240.083	240.972	239.389	243.389	238	239.75	235.583	242.722	241.639	245.556	241	241.722	240.139	243.667	242.056	243.083	238	241.361	238.25	242.556	239.917	243.139	241.833	238.944	235.389	240.611	239.306	239	237.667	241.194	239.917	241.417	242.75	249.944	250.611	267.889
53	310.972	302.083	277.75	271.944	247.833	240.694	238.667	238.972	242.222	237.75	242.222	239.972	243.444	238.111	240.778	238.333	242.361	239.056	239.083	239.111	241.806	242.5	246.222	242.556	244.528	240.583	244.139	241.778	240.667	239.306	240.583	238.694	241.778	238.722	242.806	243.667	240.028	239.806	239.417	239.472	238.194	235.417	239.528	236.472	239.806	240.972	249.861	249.639	269.528
54	316.5	311.472	287.444	275.639	248.667	239.444	241.083	236.806	239.639	241.389	241.361	239.417	244.194	241.25	241.5	237.472	242.556	239.389	240.25	237.778	244.361	242.861	245.5	239.806	244.278	243.056	241.694	241.833	242.472	240.333	243.083	240.25	241.194	240.333	242.944	242.972	239.778	236.917	242.361	241.611	239.639	238.25	240.278	238.861	243.472	242.556	252.194	249.694	273.028
55	324.611	322.278	293.472	280	249.806	242.222	240.028	237.944	245.278	240.583	242.444	239.194	243.889	241.194	242.694	238.028	245.472	239.444	241.083	239.444	243.917	243.472	244.278	243.361	246.778	240.167	241.111	242.944	243.167	239.472	243.722	241.333	244.333	240.444	244.167	242.528	240.056	238.222	244.139	240.111	240.194	237.028	242.778	239.333	246.194	242.056	255.667	250.972	275.056
56	335.194	323.25	294.833	283.694	251.722	242.111	239.028	239.278	244.889	242.306	243.083	244.111	244.639	238.278	241.278	241.639	246.139	243.667	240.75	240.472	246.528	242.444	247.028	244.806	246.361	241.472	244.083	244.556	241.444	239.444	243.444	241.111	244.722	240.917	245.528	244.694	242.167	237.639	244.889	241.361	241.694	238.306	241.833	238.917	243.806	245.639	255.139	255.083	278.111
57	339.917	334.944	296.556	288.056	252.389	243	243.194	239.111	242.528	241.75	242.194	241.444	247.694	244.5	242.611	240.25	245.139	241	244.028	243.139	245.306	245.333	246.472	246.028	245.5	245.5	246.944	244.472	245.694	240.361	243.056	239.306	246.139	237.833	247.556	245.306	240.278	239.111	244.75	242.306	243.861	240.111	244.5	241.278	245.306	241.472	256.139	254.5	282.667
58	350.944	343.222	305.75	295.639	255.889	245.056	242.333	238.75	244.972	243.139	243.861	243.056	244.417	242	242.194	241.75	245.944	243.361	241.778	242.806	246.167	245.917	247.028	244.889	244.528	243.083	247.611	245.889	245.111	243.278	245.444	239.194	244.139	240.083	247.944	247.25	242.722	241.944	244.639	242.139	241.75	241.472	244.444	241.222	246.528	243.583	258.306	258.5	287.944
59	367.139	353.25	311.694	299.056	256.806	244.25	245.361	241.361	243.917	246.889	244.278	245.944	250.472	244.111	244.333	243.444	250.083	240.389	243.778	243.333	248.556	245.639	248.694	246.417	248.111	244.833	245.639	246.333	245.917	244.083	244.972	245.194	248.778	244.056	247.5	245.056	244	243.389	247.056	244.694	242.222	239.194	248.056	242.889	248.5	247.806	264.389	262.25	291.667
60	374.889	364.361	316.778	306.083	261.333	246.417	247.778	241.806	245.917	246.444	245.111	245.694	247.917	245.472	245.722	240.306	249.639	244.944	246.75	243.333	250.861	247.917	250.306	250.944	248.583	246.167	246.833	247.833	249.194	242.806	249.333	244.222	250.083	241.861	246.417	244.444	246.861	241.444	247.333	244.361	242.917	240.25	246.583	244.222	248.889	247.389	265.778	263.417	297.194
61	383.528	384.556	321.889	309.917	262	247.556	244.611	242.778	251.278	246.639	246.167	245.472	251.778	245.333	246.611	241.667	248.028	246.5	245.611	241.417	250.25	247.028	247.389	247.278	250.333	248.75	247.694	250.278	250.972	247.722	248.917	245.333	250.806	242.444	250.778	248.25	245.472	242.917	246.167	247.056	244.528	242.222	249.139	246.222	249.667	249.361	272.389	267.194	299.611
62	396.306	390.389	332.278	316.667	263.556	251.278	249.139	242.944	246.694	246.917	245.778	247.139	253	247.806	245.944	245.556	249.694	248.028	244.333	243.778	251.583	248.056	252.944	253.722	254.556	249.556	249.861	250.778	248.222	246.528	250.583	247.917	251.611	244.139	252.861	250.528	245.917	243.444	250.306	249.639	249.472	243.333	251	244.806	253.639	248.75	272.194	265.972	305.361
63	412.556	409	343.056	327.556	265.778	250.972	248.056	242.694	248.5	250.917	249.5	249.361	251.361	246.667	248.806	245.278	252.111	247.75	250.194	245.111	253.389	248.444	254.944	251.556	251.194	248.639	251.389	253.056	251.944	245.639	249.361	246.389	251.389	244.278	254.306	252.778	246.556	243.917	250.611	251.889	247.444	244.028	251.944	246.528	253.806	251.917	270.333	269.361	313.167
64	427.028	420.889	347.556	337.056	271.278	253.139	251.583	243.167	253.861	253.417	247.806	249.778	255	248.917	249.889	247.306	253.75	247.361	252.139	248.306	255.889	251.917	256.806	251.389	257	251.028	252.028	252.833	251.472	248.5	253.611	251.556	254.556	246.833	254.222	251.5	248.75	242.75	253.833	250.194	245.778	244.889	252.667	249.083	253.667	253.611	275.389	273.278	320.556
65	442.361	439.333	362.778	343.611	269.778	255.417	252.25	244.167	249.333	251.361	250.806	249.944	260.694	249.528	254.528	250.333	255.139	250.167	255.583	250.333	258.944	253.944	257.472	254.333	254.833	252.972	254.833	256.333	255.778	246.528	254.583	250.833	259.111	245.194	256.722	253.944	252.278	248.583	254.556	250.278	249.806	244.278	256.611	250.556	256.889	252.694	279.833	269.556	324.639
66	466.306	454.333	373.444	353.389	276.861	256.056	253	248.444	251.583	249.5	253.306	256.833	256.167	249.75	256.722	250.472	257.139	250.167	253.833	252.611	258.806	252.639	261.083	256.278	261.333	257.583	255.722	257.083	255.333	253.389	257	250.139	260.111	247.694	258.167	256.111	252.25	247.806	258.028	254.222	253.528	248.361	254.528	247.611	256.306	258.139	283.861	279.333	329.472
67	485.556	479.167	381.972	366.417	283.472	260.194	257.389	249.333	255.694	252.583	251.722	254.444	264.944	253.417	255.083	250.917	259.056	255.361	258.444	253.028	261.167	259.333	263.472	260.139	259.75	259.444	256.833	258.472	257.944	253.722	257.389	254.778	259.167	247.028	259.944	255.722	255.556	250.472	256.167	255.389	254.694	249.694	257.917	251.833	260.056	256.5	287.75	283.222	336.889
68	504.944	495.917	399.167	379.806	282.111	265.556	258.806	253.333	258.417	259.194	259.972	255.75	263.917	258.667	260.111	252.972	262.25	257.917	257.611	253.972	264.139	258.778	262.278	259.278	260.472	261.444	258.444	260.667	259.972	254.806	261.639	256.444	262.694	250.5	264.583	262.278	257.333	252.667	259.167	258	254.972	252.444	257.556	253.639	261.444	260.667	293.556	285.861	343.083
69	526.222	511.778	417.389	392.417	286.861	265.361	258.417	251.417	262.222	256.861	257.639	258.306	267.278	256.917	259.389	257.5	267.528	255.278	260.583	256.5	264.556	263.111	268.028	262.139	262.972	262.389	262.639	262.389	263.556	257.806	263.611	259.472	266.167	252.222	266.306	265.306	258.861	256.111	263.833	260.389	258.222	251.5	261.75	256.083	263.028	263.111	292.389	294.361	352.639
70	548.861	538.194	424.278	402.056	294.167	267.167	259.444	253.944	258.333	261.361	258.056	260.194	268.056	261.417	263.306	257.694	269.056	256.583	263.278	261.639	269.389	267.056	266.444	262.25	267.75	261.639	262.722	266.389	263.472	259.278	265.639	261.139	267.722	250.694	266.611	265.333	258.722	255.833	263.944	257.833	258.389	253.417	264.75	257.25	267.056	265.083	301.583	299.417	361.056
71	573.25	559	442.639	424.722	299.806	272.806	262.917	256.417	263.667	264.111	261.472	263.194	271.111	262.444	266.639	260.417	270.778	263.389	264.5	264.25	270.639	268.611	269.25	264.528	272.611	266.889	266.722	269.917	270.389	261.667	267.722	261.278	268.694	255.333	267.389	270.833	260.333	257.083	267.556	259.472	260.306	253.639	268.25	257.806	268.389	268.75	308.833	301.694	373.833
72	588.972	581.806	460.528	437.139	305.028	277.75	265.75	259.028	266.306	266.889	264.806	265.583	274.861	264.806	272.889	266.444	273.889	265.417	268.139	267	275.556	271.028	276.25	270.528	272.361	268.556	268.389	269.194	270.528	268.5	270.472	262.278	274.278	254.111	270.944	274.444	264.361	261.5	271.972	265.5	264.583	260.583	272.056	262.5	273.806	272	315.556	309.333	380.778
73	619.806	611.472	479.167	460.917	310.972	280.194	269.556	264.528	269	269.417	267.583	267.528	279.194	270.278	275.639	267.083	278.861	265.194	271.806	269.167	278.639	273.972	277.25	273.444	275.472	271.389	269	277.528	272.5	271.694	274.722	267.889	274.139	257.333	274.056	276	265.778	261.639	273.833	268.194	266.306	261.306	273.528	265.111	273.389	276.806	325.722	316.306	391.361
74	644.944	636.917	494.917	472.75	316.444	286.611	271.5	266.25	274.111	273.167	270.833	270.778	284.111	273.5	274.028	267.528	278.611	272.222	275.389	273.889	277.778	276.222	281.306	277.333	278.944	274.639	277.278	278.722	278.472	274.833	277.472	270.778	279.833	260.528	276.528	281.806	270.806	264.806	277.944	272.083	270.528	261.889	275.333	266.083	279.25	278.194	327	319.806	399.778
75	655.778	654.889	510.917	492.194	326.444	290.194	273	266.472	276.444	273.722	275.833	276.139	286.833	275.25	276.028	272.278	286.306	275.778	278.139	275.694	286.417	280.417	287.861	281.444	282.306	279.583	279.194	284.139	282.861	281.028	282.583	273.472	280.833	264.417	280	280.444	272.222	267.056	281.75	279.806	272.556	265.917	283.472	271.778	281.583	281.694	334.75	326.528	411.556
76	683.194	676.278	537.556	511	333.306	294.889	278.389	270.139	276.722	280.361	279.194	286.778	293.694	279.833	282.694	274.306	290.5	278.778	282.139	288.056	291.361	285.167	288.111	287.528	290.028	285.972	283.639	284.278	287.306	282.056	285.25	275.361	289.278	262.639	287.833	289.667	273.583	272.667	284.417	281.056	276.861	270.444	284.75	276.139	290.694	286.556	347.667	340.833	430.167
77	706.472	699.917	551.639	524.917	339.972	303.25	283.25	274.472	281.333	282.083	278.583	283.944	298	284.528	285.611	281.75	294.056	284.722	283.361	289.889	294.389	288.028	292.528	291.028	289.444	289.194	288.194	291.139	290.944	287.361	289.056	285.917	292.278	264.583	292.306	292.389	285.583	274.194	286.583	283.278	281.111	270.972	285.5	280.056	292.667	289.278	352.778	343.778	440.056
78	726.861	730	578.778	551.056	346.944	312.5	284.5	277.306	284.306	288.889	285.083	290.639	298.583	289	287.444	283.278	297.833	287.778	291.694	290.694	296.75	290.833	301.778	297.694	298.694	290.583	290.389	295.806	296.528	289.861	296.111	286.917	294.722	269.556	294.778	297.556	282.278	280.389	294.472	286.194	281.417	279.111	294.306	280.056	296.333	294.278	364.528	352.861	453.722
79	758.833	744.806	604.194	576.278	362.889	317.75	287.917	283.75	288.25	291.75	284.722	295.444	303.917	292.417	294.861	288.056	304.472	293.944	296.444	295.583	305.25	299.694	304.139	297.972	300.833	297.056	292.611	301.361	297.833	299.639	295.083	292.889	299.917	270.861	300.278	308.389	287.806	282.667	296.5	290.528	287.389	278.611	298.889	286.167	297.583	298.222	377.889	364.25	466.167
80	774.667	777.389	625.917	595.028	368.306	321.917	293.389	286.083	292.444	293.694	295.222	302.417	311.306	300.444	301.222	292.806	312.083	295.139	297.611	301.444	309.778	303.056	310.472	300.444	304.583	302.333	300.444	304.972	302.111	303.333	301.972	297.639	304.528	276.361	308	314.361	291.917	290.111	301.972	296.056	292.278	283.611	300.694	293.083	304.583	304.639	378.194	375	471.056
81	791.972	795.056	641.806	627.389	380.139	334.194	296.944	289.944	300.25	305.194	295.972	307.278	317.472	305.694	305.861	301.444	314.528	310.778	306.722	310.694	314.583	314.111	319.583	316.778	311.306	312.611	306.722	313.083	311.333	310.5	308.111	302.972	312.639	281.694	311.417	317.667	294.806	293.972	307.583	307.778	296.861	289.222	312.389	296.972	311.528	312.083	391.417	385.278	495.75
82	816.556	819.75	665	638.667	393.222	345.944	303.861	297.889	303.139	310.639	307.583	312.944	322.278	309.222	309.389	305.944	323.083	311.917	307.167	313.25	322.806	317.222	321.917	317.833	316.778	317.306	313.306	320.472	312.361	319.056	316.389	310.861	316.167	278.917	320.722	323.111	302.528	299.139	317.361	313.917	302.028	291.861	317.083	300.667	315.611	320.833	402.611	393.056	506.333
83	852.083	845.028	687.222	665.528	405.528	360.306	311.472	305.472	313.194	317.25	309.583	315.75	330	321.333	315.222	311.611	329.944	318.806	312.528	326.694	333.139	325.056	331.639	324.139	325.111	326.556	319.889	329.167	320.194	324.389	323.75	317.639	327.806	284.583	326.361	336.806	305.194	305.778	319.444	317.139	309.611	302.306	320.417	310.056	324.528	328.306	412	401.861	520.917
84	850.611	868.333	698.361	686.861	423.806	362.556	316.389	306.194	316.75	320.5	315.667	325.194	337.222	324.333	323.806	320.167	334.889	321.778	318.944	332.667	336.722	331.806	340.139	336.222	333.972	332.278	325.417	335.611	327.944	328	325.528	321.417	331.75	287.389	332.5	343.75	313.556	308.611	330.028	322.861	315.167	304.972	329.389	312.194	335.111	331.167	424.278	415.889	525.667
85	873.889	886.139	727.722	704.5	430.5	376.028	320.028	312.472	324.722	334.222	325.944	338.5	346.25	335.833	327.778	325.611	341.444	330.806	325.806	336.778	345.444	336.306	347	338.278	342.778	341.306	333.806	341.889	332.917	337.056	335.722	328.972	341.528	297.75	341.278	353.972	318.972	320.139	334.139	328.056	320.417	311.333	338.222	322.167	338.083	340.806	434.639	429.833	545.361
86	894.167	902.5	752.25	728.472	445.583	387.056	333.056	321.111	330.722	340.306	329.611	341.556	353.611	342.194	338.194	338.611	352.25	337.917	332.083	345.833	350.722	349.25	356.694	347.861	350	351.5	340.806	354.722	339.75	343.944	337.611	338.167	347.167	301.083	350.139	366.25	325.639	326.25	342.167	336.278	324.5	316.833	342.056	330.667	345.833	350.667	446.833	444.444	565.056
87	923.75	930.889	769.194	740.5	465.167	399.306	337.194	329.083	340.25	350.278	333.861	354.806	361.861	353.222	345.361	344.778	360.361	347.389	340.417	359.75	360	357.917	362.472	358.806	359.222	360.056	347	358.944	348.111	355.583	351.139	346.722	357.194	303.889	358.417	370.694	330.528	331.194	355.667	350.833	334.222	324.028	351.528	337.806	357.083	359.639	465.556	451.667	577.611
88	942.139	949.806	790.722	767.333	475.361	412.694	340.778	338.583	348.889	358.139	341.75	363	367.139	363.694	352.722	351.583	370.472	358.056	349.722	367.5	368.722	362.028	372.861	367.333	368.139	375.667	356.694	369.417	355.194	365.889	355.694	354.278	365.389	315.472	364.694	386.222	336.861	343.194	365.278	360.75	336.861	333.389	364.667	347.194	363.056	371.611	478.444	476.806	590.028
89	959.222	971.361	801.056	787.833	491.583	426.083	352.972	343.528	355.5	366.333	354.194	369.194	377.972	370.222	365.278	363.306	385.028	366.333	353.861	379.889	380.861	377.611	381.583	376.639	380.278	378.389	363.806	378.139	360.917	375.389	368.889	362.389	375.417	314.694	376.972	398.5	345.139	352.833	369.25	370.361	344.639	338.417	366.778	355.194	375.806	375.611	488.694	479.111	594.639
90	978.306	995.861	816	818.056	512.222	442.111	361.333	351.056	362.889	373.556	356.611	378.917	392.889	385.222	371.806	373.194	391.639	376.778	364.306	386.361	390.889	385.778	388.611	384.056	384.306	386.111	372.806	388.972	367.222	376.528	371.833	371.083	380.75	326.583	387.083	406.028	352.611	358.944	382.833	378.222	351.111	346.417	376.583	362.389	388.444	390.056	508.361	487.75	614.167
91	987.806	1006.92	843.556	823.944	518.778	460.639	368.611	358.139	368.111	382.444	366.333	392.056	398.194	393.056	379.583	382.528	401.333	388.083	368.167	395.528	396.194	401.361	400.194	392.028	398.833	401.25	385.194	399.306	376	391.889	386.5	383.75	385.583	330.806	393.139	424.417	363.028	374.639	388.972	392.083	362.306	356	388.056	375.028	395.472	393.861	515.167	505.333	624.667
92	1012.06	1032.69	856.139	843.5	536.361	470.5	379.861	372.389	386.333	396.111	378.972	404.417	409.75	404.806	394.611	386.472	408.806	395.139	378.833	409.639	403.972	403.5	411.167	403.667	407.417	410.889	390.972	418.417	384.361	401.75	397.139	389.306	404.5	336.222	397.361	435.917	365.528	376.472	395.806	398.722	375.222	360.722	395.417	383.306	402.944	410	530.944	522.528	637.972
93	1033.64	1040.69	875.778	862.194	560.222	492.028	387.833	376.194	392.528	400.333	387.389	411.972	418.694	412.5	399.056	397.583	425.861	409.028	387.389	426.361	415.611	420.389	426.972	413.694	416.583	422.889	408.667	426.639	391.389	411.833	402.306	399.528	415.278	348.694	409.083	444.194	373.639	386.25	410.361	406.861	380.722	373.5	404.694	392.139	415.306	419.222	547.306	537.778	641.139
94	1040.92	1070.14	891.444	884.278	573.806	504.278	403.083	386.194	402.528	416	393.833	421.583	428.694	430.333	413.278	409.139	432.333	420.278	393.056	435.139	427.472	437.028	437.028	429.667	429.028	436.889	409.028	434.694	398.639	423.528	418.611	411.028	420.25	353.75	425.333	458.417	384.667	400.333	421.75	423.389	389.111	383.444	420.556	406.833	428.806	430.917	559.444	553.444	658.556
95	1069.75	1084.69	920	904.333	598.083	527.444	404.222	405.556	408.417	430.778	403.5	438.333	443.389	441.278	428.028	424.278	447.889	435.972	399.056	452.833	438.944	445.722	445.139	435.056	442.861	454.667	417.722	444.167	412.222	441.417	424.444	424.167	438.472	364.917	434.444	474.25	392.944	410.667	426.389	440.889	399.611	391.861	425.944	415.25	446.556	448.639	570.583	565.444	668.056
96	1087	1097.69	932.361	916.194	608.528	537.667	419.611	408.306	421.833	440.194	411.194	448.722	458.333	453	432.556	435.722	459.25	443.25	410.222	459.028	453.194	456.306	456.833	452.056	452.028	465.861	428.361	456.389	422.222	445.778	435.361	427.556	446.528	365.917	445.5	489.75	405.444	422.75	441.833	450.75	406	403.667	437.306	429.361	450.417	452.25	590.889	577.278	688.861
97	1098.78	1107.11	957.139	942.278	628.444	560.028	432.611	418.333	432.111	449.861	425.028	456.861	460.194	462.972	444.306	449.861	472.417	452.028	423.278	475.778	467.5	473.111	464.139	462.056	465.111	480.972	439.833	472.528	428.389	463.222	446.972	445.75	454.972	376.778	462.694	502.139	417.111	432.861	448.861	464.417	421.639	415.611	448.694	440.611	467.056	465.333	599.25	595.222	695.139
98	1116.94	1126	966.083	960.444	639.222	571.667	442.139	427.556	443.056	465.139	436.667	466.417	479.389	472.889	464.167	457.25	483.417	468.333	432.167	484.194	472.472	481.889	484.972	474.222	482.139	491.194	457.25	491.111	445.139	474.389	458.389	452.444	469.472	387.667	469.167	519.722	424.25	444.611	461.333	474.611	423.278	422.361	468.75	448.889	481.75	475.528	617.722	603.306	705.472
99	1134.39	1144	985.972	974.361	669	588.528	450.139	441.111	452.139	475.667	443.639	485.5	497.167	483.972	474.056	471.056	494.944	484.278	440.028	500.944	481.611	495.75	496.611	488	500.111	500.806	467.694	500	452.889	491.583	471.444	465.167	481.083	393.5	480.028	537.417	433.667	456.611	468.667	491.694	440.389	436.75	472.917	461.111	492.389	493.417	635.417	624.444	724.417
100	1151.69	1164.17	1013.28	993.528	688.222	613.444	461.111	449.389	465.333	493.722	458.139	497.528	507.5	506.361	491.222	489.194	507.361	493.278	450.639	517.694	501.25	519.167	515.278	503.944	510	525.917	478.194	514.556	456.944	504.917	487.5	480.056	497.722	409.722	500.25	548.417	441.028	473.278	480.806	502.972	455.056	444.389	497.056	476.917	506.389	506.694	654.028	645.25	730.694
101	1160.69	1170.08	1019.47	1013.31	697.806	620.75	479.083	465.444	478.944	504.972	471.667	510.556	523.139	520.472	501.528	500.194	518.167	504.056	462.278	530.861	509.417	527.361	531.444	512.861	524.972	536.333	493.25	524.167	474.833	516.25	497.778	490.444	505.25	413.472	516.611	564.056	455.667	484.5	500.639	518.444	460.861	454.833	508.417	487.389	516.806	513.25	668.306	658.722	737.917
102	1166.33	1175.03	1028.97	1023.22	705.944	636.083	493.139	472.278	486.056	515.917	480.806	519.528	532.361	527.583	515.167	506.972	532.889	514.333	469.5	550.028	521.5	546.972	538.167	525.722	538.028	545.722	499.056	540.917	483.333	529.5	505.75	505.111	517.694	424.972	529.472	578.667	465.944	495.833	513.972	533.083	472.611	462.111	513.528	504.083	531.111	534.417	683.694	658.833	745.167
103	1189.31	1200.22	1064.78	1039.25	729.528	662	505.694	482.278	498.972	532.472	492.806	530.667	548.083	546.833	535.75	530.389	538.778	530.583	484.889	552.083	537.056	560.972	561.75	538.361	549.056	566.5	510.694	557.917	492.639	542.667	521.611	511.444	531.139	439.556	536.778	592.722	481.972	510.222	526.611	554.5	488.556	483.194	521.833	521.167	544.333	543.556	698.194	684.5	761.028
104	1215.56	1223.28	1070.83	1064.25	748.556	680.056	519.472	498.5	507	551.083	512.972	547.75	574.194	563.833	550.139	547.306	557.722	543.417	496.861	576.222	552.194	574.556	571.778	556.583	567.361	584.694	522.528	575.944	510.417	558.833	538.778	532.722	539.139	449.75	561.806	608.278	491.333	519.194	533.278	561.861	495.25	490.194	538.75	531.917	558.25	564.417	709.667	703.917	773.306
105	1212.58	1240.61	1080.97	1072.42	762.694	695.944	530.806	515.806	524.111	560.056	518.806	565.667	577.528	571.75	554.722	557.167	572.556	553.806	507.361	584.611	561.583	587.944	581.083	568.194	577.361	601.278	537.806	593.639	523.806	567.528	543.306	544.306	552.25	463.194	566.056	634.028	496.194	536.944	548.611	582.667	507.111	504.667	546.222	548.111	569.444	573.167	731.917	714.611	777.306
106	1226.58	1239.36	1110.94	1089	792.111	715.278	542.056	524.25	535.028	581.944	531.778	578.944	595.111	594.028	575.444	572.389	586.333	569.583	518.528	605.056	575.944	602.667	603.889	582.083	596.278	614.333	555.167	601.5	533.25	586.861	564.306	558.056	569.639	475.333	581.972	637.028	517.361	547.389	559.583	593.167	528.028	520.611	564.611	562.111	588.889	590.25	747.25	726.833	784
107	1248.17	1266.69	1118.36	1110.97	801.472	731.917	560.722	544.306	551.833	593.222	547.667	596.25	609.694	602.5	587.083	591.25	601.111	584.111	532.75	613.111	599.278	614.806	618.278	593.556	605.083	632.306	572.833	622.861	546.972	602.389	573.806	569.278	580.75	482.139	592.5	660.917	528.694	567.194	578.333	615.972	534.25	533.028	579.583	578.778	608.5	605.111	770.333	750.583	795.833
108	1239.39	1271.58	1128.75	1120.31	820.167	744.417	573.139	550.306	559.083	610.861	552.194	607.972	628.889	617.5	603.083	606.444	612.194	595.472	546.639	627.333	602.611	641.111	634.806	604.917	622.944	647.167	579.889	635.917	563.139	608.278	590.5	582.167	595.472	488.444	608.889	673.583	542.722	575.361	595.306	626.472	546.556	537.167	587.889	586.556	614.639	608.861	785.194	761.556	790.222
109	1262.36	1287.97	1141.11	1143.36	831.167	767.472	577.194	563.194	569.389	620.444	569	617.972	631.889	643.389	622.167	621.639	631.694	611	561.667	653.667	613.917	649.028	642.944	619.833	639.222	664.861	592.472	647.194	568.167	636.028	601.111	592.889	611.611	507.111	625.583	682.056	556.444	591.194	603.694	638.861	560.556	556.167	600.833	599.361	633.222	627.083	792.556	787.417	804.056
110	1270.92	1302.17	1158.53	1145.22	848.472	776.806	596.667	583.528	580.861	635.556	584.722	632.611	658.389	647.722	629.806	631.75	638.444	634.528	577.806	662.278	635.139	662.028	655.639	630.083	651.667	674.222	605.444	668.194	587.278	650.472	618.833	606.778	622.583	525.472	639.083	695.778	572.306	595.611	617.694	657.778	583.056	564.861	613.389	620.389	648.194	640.806	809.028	788.667	812.667
111	1290.08	1304.61	1160.58	1162.92	859.722	788.694	611.583	593.306	594.75	646.889	595.278	642.778	665.75	659.861	649.806	646.222	651.611	637.528	588.778	673.25	648.639	678.167	673.694	649.972	667.5	689.639	620.806	683.917	591	658.917	633.278	620.75	636.861	530.444	650.417	712.611	577.056	615.667	636.194	678.361	591.778	581.972	623.333	629.806	654.111	660.75	819.611	806.278	819.472
112	1283.33	1313.53	1173.72	1168.53	878	799.639	622.722	602.389	606.222	666.806	606.5	654.75	677.694	674.472	657.5	662.75	667.25	651.944	600.139	683.444	658.028	692.833	676.417	666.083	679.778	707.417	629.278	692.611	605.806	671.333	647	636.528	651.889	540.278	665.111	725.472	592.333	635.833	649.694	681.806	604.583	589.472	636.806	634.528	671.444	664.222	830.139	819.694	826.972
113	1298.08	1333.64	1192.67	1187.75	887.111	819.361	633.139	613.778	617.639	682.667	622.417	670.5	699.694	694.917	671.722	683.25	684	664.444	614.944	698.444	679.389	705.694	697	671.472	694.111	719.556	645.472	708	621	687.833	663.806	648.778	663.861	552.667	681.361	745.167	603.361	637.028	671.806	697.889	614.167	602.556	651.639	654.361	682.833	686.5	853.667	838.111	833.556
114	1315.81	1339.44	1203.42	1197.67	896.806	828.917	645.306	630.639	630.111	693.056	646.472	687.861	710.056	720.194	687.611	688.806	695.389	689.722	625.306	708.417	691.972	721.583	706.389	688.111	712.639	736.278	655.667	717.806	628.917	703.472	676.25	660.583	674.722	573.611	694.167	763.083	618.083	660.222	680.194	712.028	631.944	617.083	662.861	661.806	700.167	701.083	861.667	849.694	841.889
115	1314.97	1344.22	1207.53	1207.11	907	843	660.222	641.333	638.889	702.639	650.389	696.694	726.778	721.139	707.861	697.972	706.194	695.056	636.139	711.556	713.028	745.139	731.917	706.278	717.028	744.583	671.444	734.556	640.944	709.528	688.722	676.444	690.083	578.889	704.278	773.75	628	664.722	686.583	731.778	636.972	627.639	674.778	676.694	709.722	711.889	872.528	861.556	839.972
116	1335.47	1350.28	1234.08	1218.75	921.778	857.528	671.333	653.889	658.917	717.361	657.528	705.556	737.972	739.861	722.222	710.917	721.639	702.444	654.056	735.722	721.111	754.389	745.556	715.972	737.944	762.75	686.306	754.861	663.556	725.167	697.944	688.139	700.25	587.417	724.056	786.472	651.028	681.889	706.083	737.556	655.944	641.917	691.5	694.639	732.639	718.5	888.944	869.778	852.167
117	1343.17	1361.75	1237.56	1238.47	943.083	875.639	697.083	669.028	661.417	736.778	674.583	726.361	744.833	759.333	728.917	730.861	739.25	731.139	663.5	748.25	736.694	762.083	754.111	734.111	741.25	778.417	696.639	760.583	673.667	745.694	712.889	700.861	713.556	605.667	740.25	804.444	659.056	697.861	715.556	753.278	662.389	649.722	698.25	697.417	735.889	731.139	908.861	879.389	860.361
118	1356.17	1379.56	1246.36	1252.22	952.417	886.167	702.5	682.361	678.722	743.944	685.056	733.944	764.139	768.75	743.667	749.222	753.194	739.083	681.139	763.75	756.361	776.028	756.778	740.889	754.667	783.25	705.333	778.389	686.5	753.194	731.417	714.917	726.389	615.139	747.5	808.611	676.944	712.556	732	764.861	678.167	664.389	712.056	716.639	746.972	741.917	919.75	896.972	868
119	1357.83	1386.78	1259.28	1256.11	962.694	902.472	727.833	691.111	688.306	757.556	691.528	751.944	777.194	771.083	756.111	761.889	756.806	752.528	689.694	775.361	773.361	785.722	780.028	755.917	765.472	792.583	719.361	784.75	699.639	771.667	747.111	726.694	751.167	619.167	760.583	833.278	682.556	719.389	747.278	780	693.139	680.472	729	729.083	765.889	760.667	929.806	904.167	883.556
120	1361.22	1391.78	1262.06	1258.44	972.833	913.861	733.278	707.889	699.361	770.833	704.722	758.472	780.972	792.778	770.806	769.306	773.472	763.25	699.472	786.861	785.972	800.306	793.083	770	779.056	817.167	732.972	801.75	706.056	781.389	755.806	732.417	764.361	643.639	769.194	832.917	693.056	735.889	759.694	789.778	694.611	692	735.222	734.528	768.972	765.556	935.028	918.917	876.333
121	1385.33	1409.53	1273	1270.81	989.639	932.722	747.5	721.778	709.444	787.417	712.278	780.361	795.722	805.75	783.583	784.472	790.056	775.944	713.972	798.083	785.139	819.056	800.833	781.472	786.917	822.528	752.75	816.917	716.222	783.361	769.222	749.667	772.139	650.389	787.667	849.333	708.806	746.528	769.528	798.75	709.361	700.167	749.583	754.444	783.667	782.028	940.111	930.194	880.194
122	1389.5	1417.06	1278.14	1288	1010.28	929.111	758.694	736.278	725.056	796.944	726.472	785.556	807.639	816.833	794.611	791.167	792.639	792.694	722.5	808.222	800.056	832.75	812.944	802.194	806.861	839.528	760.611	820.889	736.194	793.583	780.389	763.5	782.917	665.833	791.333	870.861	717.611	757.333	779.889	813.417	718.944	719.778	755.667	759.639	799.944	799.361	954.917	933.5	880.583
123	1401.06	1425.53	1314.56	1300.39	1017.58	939.611	768.778	753.25	729.472	807.306	743.917	796.028	821.639	831.722	807.139	810.556	817.778	812.639	736.333	822.278	817.056	846.444	828.306	808.611	819.167	852.417	766.722	838	749.194	811.806	785.833	778.583	803.361	672.5	810.972	870.833	733.806	766.528	793.306	820.278	731	736.111	787.444	782.639	807.389	808.639	968.361	957.639	879.417
124	1392.92	1429.56	1300.81	1304.94	1028.5	952.444	774.556	762.056	738.25	810.083	758.056	818.333	834	838.972	821.389	822.111	826.028	825.389	755.917	829.139	831.111	850.5	843.278	825.333	823.25	857.111	785.333	856.278	759.917	824.639	804.028	788.361	809.972	681.111	830.167	892.778	742.944	775.833	799.222	835.417	741.111	731.472	785.111	792.222	810.889	818.611	978.583	955.917	887.722
125	1399.81	1436.25	1301.61	1320.5	1035.94	964.556	788.444	769.167	760.75	840	765.333	824.611	848.417	851.056	831.722	832.083	835.667	826.917	751.806	840.333	839.25	861.389	848.056	834.083	844.806	871.667	802.639	861.611	769.306	830.306	815.194	795.694	818.944	696.194	833.611	896.056	753.778	786.306	810.25	843.028	759.278	747.583	796.611	796.806	827.889	827.333	988.361	972.611	893.639
126	1432.94	1445.78	1317.33	1327	1050.75	982.056	798.5	780.111	766.722	846.444	777.278	832.861	856.5	865.583	838.889	838.222	846.5	843.194	770.528	856.806	845	879.556	859.5	844.944	853.139	886.972	807.611	872.417	784.528	842.306	824.806	809.083	836.861	709.472	848.806	905.083	762.056	801.75	824.111	849.278	764.417	755.528	815.639	799.306	841.583	834.944	998.528	987.25	889.611
127	1439.64	1468.56	1338.08	1341.83	1058.47	996.972	808.278	791.25	777.528	859.278	779.944	848.25	860.139	885.194	859.917	859.139	862.167	865.5	773.306	863.028	859.028	889.306	869.917	851.667	857.694	899.389	813.472	885.278	793.833	854.556	839.667	819.139	839.611	717.111	857.861	918.111	780	819.111	836.611	865.861	775.361	774.889	823.139	823	855.222	849.389	1023.39	990.389	899.472
128	1439.06	1468	1334.03	1339.64	1071.33	1012.19	818.25	807.694	789.361	862.389	802.222	854.083	875.167	885.278	866.806	866.361	876.806	874.083	782.333	871.667	873.694	892.028	876.917	870.111	882.556	899.056	823.778	896.5	807.389	864.361	841.556	834.5	845.611	730.611	868.194	934.667	778.5	822.722	848.056	875.417	781.139	780.056	821.111	825.472	869.167	855.222	1021.44	1003.36	903.972
129	1455.78	1464.44	1361.31	1353.72	1077.33	1022.19	834.972	821.75	803.5	873.139	808.694	868.139	887.917	902.444	867.944	881.167	883.806	887.25	796.25	883.056	884.639	908.111	888.111	877.083	886.5	912	849.667	907.056	810.444	877.194	855.222	843.889	865.389	742.361	879.667	933.389	797.056	832.972	856.25	884.167	794.972	793.389	829.389	852.222	873.528	870.833	1025.31	1010.08	908.056
130	1449.69	1490.25	1361.81	1362.53	1092.06	1038.14	847.083	828.083	810.417	880.083	824.556	877.5	901.111	912.167	883.75	886.639	884.5	891.333	802.194	886.972	897.972	920.694	896.111	894.639	898.639	933.25	857.806	915.694	813.694	889.944	864.444	850.25	880.056	756.722	890.972	951.889	808.028	841.944	865.083	887.389	806.778	790.083	847.917	849.25	885.306	879.028	1035.94	1015.53	911.75
131	1446.72	1482.19	1374.33	1377.64	1101.11	1044.92	859.222	843.944	823.667	905.583	833.056	888.528	904.917	923.361	900.028	900.528	906.444	896.861	817.806	911.611	897.361	930.944	915.889	895.25	906.472	943.278	861.472	928.389	827.806	897.306	886.25	861.25	895.139	768.806	901.389	961.5	817.778	851.333	874.111	900.583	816.139	808.306	858.972	863.167	904.194	891.361	1041.53	1031.83	921.833
132	1453.83	1492.47	1378.72	1392.33	1112.06	1046.14	879.056	848.639	836.111	899.778	846.694	898.972	914.611	928.556	908.556	915.194	916.611	916.667	827.194	910.778	914.917	944.75	920.861	916.111	920.5	948.417	878.028	938.639	845	896.194	897.194	881.528	900.639	777.778	912.778	971.361	828.917	863.389	880.639	910.722	823.333	826.083	872.306	865.056	904.278	901.222	1060.81	1038.17	928.917
133	1473.11	1509.08	1390.06	1397.58	1114.89	1052.67	877.333	862.861	849.861	913.417	845.75	908.861	925.583	937.722	916	913.861	929.306	920.861	837.028	921.167	928.528	944.5	930.75	916.333	923.806	951.306	894.861	944.028	854.833	915.694	899	894.556	898.306	794.389	911.778	975.361	836.417	873.667	894.556	919.861	829.278	823.028	868.944	877.472	911.306	912.444	1066.75	1055.14	926.222
134	1476.03	1507.97	1394.31	1400.44	1133.44	1072.06	895.361	867.75	854.167	937.944	858.806	920.25	936.028	949.694	923.639	924.028	936.222	934.083	843.417	930.222	938.306	960.833	942.75	933.167	931.583	966.444	893.861	953.167	866.917	921.861	910.167	896.167	916.222	796.889	930.222	992.639	853.556	880.556	908.111	934.167	839.417	840.722	881.667	889.722	925.139	927.306	1071.86	1056.78	929.75
135	1483.78	1503.28	1390.5	1396.31	1140.78	1081.36	896.222	880.528	869.778	945.694	868.222	936.806	954.306	964.5	933.139	934.444	948.083	942.917	858.139	935.778	946.5	963.389	946.806	946.056	946.806	980.944	915.944	968.083	871.694	933.167	908.056	907.583	926.056	807.917	944.583	1002.53	854.389	889.028	909.056	937.5	850.444	842.806	898.722	893.139	926.722	933.417	1081.42	1065.08	921.278
136	1487.61	1509.67	1395.81	1407.06	1147.86	1082.75	897	886.528	879.778	949.889	881.639	937.306	959.222	966.417	935.083	940.944	952	947.278	863.778	946.861	945.306	978.306	962.333	951.694	958.139	984.056	920.694	977.139	872.417	940.833	920.917	916.917	932.667	815.833	942.833	1006.28	863.444	892.417	917.833	943.889	860.806	855.722	908.361	892.222	946.611	930.889	1090.25	1059.92	922.167
137	1493.5	1520.53	1407.42	1411.06	1154.33	1100.81	912.5	894.389	891.167	964.028	882.917	944.472	961.861	984.806	955.194	942	960.056	955.389	868.167	949.444	959.833	986.25	963.194	954.028	960.944	995.333	924.139	988.583	893.611	952.639	941.472	926.444	942.889	817.111	962.167	1003.19	870.028	901.417	927.583	956.639	873.222	863.806	907.778	909.639	940.694	941.667	1086.83	1073.92	931.667
138	1493.11	1527.67	1410.92	1432.06	1163.17	1112.33	932.556	904.806	897.417	970.806	901.75	964.528	976.917	979.056	961.611	970.944	982.083	976.389	882.778	959.306	974.167	992.139	976.444	965.528	974.222	1001.31	932.778	994.722	887.778	953.222	939.278	932.861	952.861	833.472	963.278	1018	879.861	909.111	933.889	975.194	876.389	867.472	917.028	924.417	949.75	957.833	1095.08	1079.56	922.25
139	1497.83	1520.69	1421.89	1440.64	1165.92	1115.5	937.667	911.917	906.75	976.806	899.528	972.278	989.583	989.583	971.194	970.694	977.556	977.444	887.5	975.806	983.694	993.139	987.806	975.528	982.028	1006.06	950.556	997.306	905.972	960	948.5	940.972	963.306	838.778	977.5	1022.97	887.722	916.722	945.722	976.5	877.556	884.972	924.444	936.222	956.778	964.944	1113.53	1089.39	930.306
140	1508.08	1540.78	1431.72	1440.28	1191.86	1136.25	954.417	926.944	915.25	985.417	920.056	976.667	991.278	1008.5	977.806	986.028	992.167	993.25	901.194	986.278	988.722	1009.31	989.722	985.583	996.333	1017.11	950.389	1010.14	910.611	974.417	956.333	944.278	971.333	857	985.167	1042.17	895.583	928.722	955.778	981.639	892.944	895.528	941.444	941.167	978.389	978.778	1121.81	1092.39	934.333
141	1499.78	1539.03	1439.47	1432.33	1174.14	1133.69	953.25	931	927.139	992.722	930.333	985.778	998.222	1015.39	985.944	988.25	991.028	988.944	907.278	977.361	995.75	1023.86	1000.64	984.556	1001.31	1029.22	962.861	1017.39	925.083	974.722	967.25	955.778	982.833	855.444	991.528	1043.39	906.056	939.111	957.694	1005	893.139	897.278	947.25	941.083	980.972	972.528	1126.69	1102.81	932.389
142	1510.89	1536.72	1432.78	1441.97	1188.78	1136.64	955.806	942.278	938.611	1000.47	928.028	999.083	1003	1019.61	984.028	1000.81	1000.75	998.694	903.361	986.694	1000.86	1022.97	1016.31	1003.44	997.222	1028.25	974.111	1028.97	924.667	979	976.583	965.75	988.167	860.25	1005.19	1050.5	913.889	947.111	963.556	998.194	909	903.167	951.639	949.222	988.611	984.917	1128.19	1104.44	933.944
143	1516.56	1548.19	1453.11	1452.56	1207.14	1147.33	969.083	951.806	943.028	1006.81	941.778	1000.72	1015.86	1028.92	1001.19	1008.42	1004.39	1010.14	920.861	989.667	1015.25	1031.22	1015.25	1005	1012.44	1042.61	988.056	1024.36	936.417	997.528	976.111	968.417	980.833	868.333	1015.33	1050.97	926.5	946.333	983.167	1008.03	912.528	908.333	960.083	965.361	991.75	991.056	1124.28	1113.25	934.694
144	1507.28	1554.31	1449.94	1464.67	1214.47	1156.97	976	961.056	948.444	1009.89	944.806	1000.64	1025.97	1038.94	1003.69	1009.39	1007.83	1011.89	927.361	1007.89	1016.89	1042.44	1022.44	1023.61	1020.25	1043.83	993.222	1045.08	936.806	996.611	988.694	979.667	999.944	879.333	1009.92	1059	932.25	955.944	986.722	1013.17	912.417	914.833	959.333	967.25	1001.5	994.694	1129.47	1115.86	931.306
145	1522.22	1561.78	1454.44	1455.86	1211.83	1166.67	989.5	950.917	962.167	1015.31	951.778	1010.72	1031.08	1047.58	1007.5	1019.81	1025.28	1017.53	933.056	1012.03	1024.5	1040.33	1028.81	1018.86	1021.11	1052.56	1006.53	1049.58	962.556	1006.03	985.25	994.583	999.444	881.556	1024	1066.36	934.528	974.056	983	1018.75	925.5	922.583	970.889	969.5	1000.08	1007.08	1141.67	1119.25	943.889
146	1536.69	1571.31	1462.78	1479.69	1221.11	1175.03	1001.39	972	975.167	1030.81	953.917	1016.53	1036.31	1047.03	1017.17	1028.08	1032.5	1033.53	940	1021.28	1026.33	1052.89	1028.97	1026.75	1034.44	1059.36	1009.64	1046.39	958.139	1007.36	997.111	996.861	1015.81	894.056	1039.61	1067.56	933.722	971.556	991.75	1025.39	929.5	931.611	973.528	977.944	1013.25	1013.33	1146.44	1125.03	938.944
147	1539.36	1563.69	1469.72	1474.33	1228.86	1185.17	1000.22	974.833	974.639	1047.47	963.5	1022.75	1050.22	1060.86	1023.92	1029.92	1041.08	1035.75	948.556	1027.86	1038.53	1065.64	1046.53	1034.89	1051.89	1068.67	1007.22	1058	959.361	1007.69	1010.5	1001.17	1019.58	904.528	1033.19	1074.78	944.028	976.889	1000.19	1038.75	937.306	940	990.778	985.417	1025.81	1021.97	1140.06	1134.44	945.306
148	1530.44	1577.08	1470.78	1473.75	1236.75	1178.44	1007.39	984.056	981.306	1043.92	970.222	1041.56	1053.5	1064.36	1034.94	1039.11	1042.58	1048.97	954.306	1030.28	1049.22	1068.69	1051.06	1037.67	1051.03	1073.42	1015.67	1064.33	967.361	1011.42	1016.31	1005.31	1027.19	909.472	1048.39	1083.14	957.556	984.25	1004.72	1047.72	938.333	941.306	988.833	990.917	1025.58	1027.67	1150	1141.69	939.111
149	1558.22	1575.94	1476.75	1483.61	1244.44	1201.39	1012.28	990.611	992.889	1063.5	984.444	1039.36	1062.69	1072.78	1031.72	1050.47	1046.39	1052.94	967.222	1041.72	1049.69	1076.31	1054.78	1050.28	1062.69	1079.56	1026.61	1073.97	977.444	1024.97	1025.89	1011.64	1037.44	913.889	1046.44	1099.11	953.306	985.472	1015.64	1045.69	950.444	951.806	996.722	1000.08	1038.53	1038.89	1149.64	1138.92	946.694
150	1559.06	1590.17	1472.03	1493.25	1251.42	1209.08	1025.75	1003.11	991.417	1062.28	991.722	1053.28	1063.5	1073.89	1049.19	1053.22	1056.19	1056.36	966.972	1043.69	1059.81	1076.17	1065.89	1058.56	1075.44	1084.39	1030.11	1071.33	987.861	1025.83	1036.17	1021.17	1049.81	923.111	1059.28	1106.78	966.472	997.778	1018.5	1049.06	960.389	950.889	1004.89	1009.28	1041.81	1041.19	1165.33	1147.36	937.028
[truncated: 3 more columns]

## Sheet: P76LasI_CFP_1600
Time	Mean1	Mean2	Mean3	Mean4	Mean5	Mean6	Mean7	Mean8	Mean9	Mean10	Mean11	Mean12	Mean13	Mean14	Mean15	Mean16	Mean17	Mean18	Mean19	Mean20	Mean21	Mean22	Mean23	Mean24	Mean25	Mean26	Mean27	Mean28	Mean29	Mean30	Mean31	Mean32	Mean33	Mean34	Mean35	Mean36	Mean37	Mean38	Mean39	Mean40	Mean41	Mean42	Mean43	Mean44	Mean45	Mean46	Mean47	Mean48	Mean49
1	235.361	235.5	234.389	237.278	236.139	237.167	238.028	237.417	238.306	236.472	235.611	233.444	235.556	237.028	234.861	234.278	233.417	235.083	235.472	236.611	231.861	234.806	233.694	235.083	232.417	236.25	234.917	234.944	235	236.611	235.472	237.444	234.694	233.611	231.306	230.972	232.333	233.083	234.139	234.833	233.333	232.083	233.833	233.806	233.694	230.806	230.139	229.222	227.583
2	237.111	235.694	235.583	235.639	237.028	235.056	233.889	236.5	234.639	235.389	236.222	235.083	237.333	236.028	235.278	236.278	235.583	236.333	233.806	235.833	232.722	234.222	237.139	235.389	233.389	236.889	233.806	234.944	233.833	235.333	233.639	233.139	234.5	237.028	232.889	233.056	232.889	232.861	234.444	230.167	234.139	234.444	232.972	231.778	231.083	233.806	229.889	232.5	232.722
3	233.778	235.111	233.917	232.528	235.417	234.5	234.528	234.333	234.806	237.139	234.278	233.944	235.639	235.056	230.778	233.139	235.556	235.306	235.333	235.361	234.306	234.417	232.944	233.722	234.917	234.167	235.5	237.722	233.083	235.556	234.139	234.333	230.889	234.722	230.722	233.806	231.167	232.139	232.75	232.5	234.694	234.194	233.111	233.5	229.917	230.639	230.444	230.583	230.639
4	236.944	234.583	231.778	234.917	235.25	235.25	235.472	234.806	234.694	234.444	232.306	233.167	235.778	234.639	235.806	235	236.056	234.889	233.861	238.083	232.778	233.694	235.306	233.667	236.306	234.556	236.583	236.222	233.222	233.389	234.889	234.194	230	234.444	232.111	229.472	229.417	234.5	234.5	231.389	232.5	229.861	231.083	232.972	231.083	230.722	229.25	229.722	228.361
5	235.472	233.056	235.028	232.833	234.194	237.528	236.083	233.556	237.056	234.833	233.472	236.139	235.111	235.5	232.639	230.889	234.806	235.444	232.028	235.611	234.278	233.75	232.833	232.583	233.194	234.528	235.556	233.583	234.722	235.972	233.222	233.028	229.917	231.75	232.083	233.861	231.583	230.694	232.389	233.694	231.806	233.306	232.889	232.611	230.806	229.611	227.25	230.222	229.583
6	234.056	236.278	234.056	235.861	233.139	233.667	233.417	235.417	234.5	234.556	236.417	232.611	233.028	232.667	231.333	232.639	232.972	235.667	232.694	234.611	228.75	232.028	232.306	233.583	231.75	233.694	233.167	234.583	234	236.889	233.306	230.722	229.778	232.028	232.056	231.028	231.889	232.333	232.667	232.944	231.222	231.694	229.806	235.472	232.583	232.361	228.583	228.556	227.056
7	232.333	235.75	234.139	233.111	233.5	235.083	233.972	235.806	234.694	237.111	233.639	235.333	235.111	236.222	233.111	233.056	235.722	233.111	233.083	233.306	230.722	231.528	231.694	234.083	234.806	235.389	233.639	234.889	231.778	235.472	233.389	233.861	231.889	232	231.528	231.417	230.917	231.083	233.722	229.639	234.472	232.639	229.194	232.611	232.306	229.639	228.806	228.528	229.306
8	232.778	236.528	233.194	234.278	232.389	233.806	234.5	232.722	235.778	234.25	231.944	231.944	232.194	234.917	232.722	235.806	237.167	233.833	234.056	232.639	233.944	232.861	231.889	233.222	231.667	232.472	233.583	235.306	234.306	236.278	232.694	230.333	231.75	232.75	232.111	230.611	228.889	230.333	228.778	231.444	229.889	231.861	232.694	235.5	230.389	229.167	230.361	230.333	227.5
9	232.25	234.056	234.5	234.417	233.694	235.111	235.694	234.194	233.028	235.833	235.028	235.028	234.833	234.333	233.472	232.056	232.583	235.111	235.389	234.472	233	233.75	232.917	234.111	232.083	233.722	236.667	234.75	231.944	233.056	232.083	232.583	231.972	231	230.306	229.139	232.444	230.583	232.611	231.639	230.361	231.944	231.861	229.556	231.111	230.667	228.889	230.167	227.778
10	234.472	231.278	232.056	236.472	232.139	234.056	233.944	234.5	233.278	233.944	233.444	231.972	236.417	234.556	233.083	233.111	234.5	234.694	233.889	234.944	233.444	233.944	230.917	230.917	234.833	236.194	234.222	234.806	234.083	235.417	233.25	231.556	230.778	233.111	230.583	229.75	232.389	233.167	231.222	233.389	232.111	233.417	232.056	231.028	230	231.056	228.972	228.278	227.861
11	231.556	234.139	232.028	233.444	232.194	232.167	232.639	235.139	234.778	235.056	234.194	234.972	233.944	233.167	233.5	231.861	231.278	234.472	231.222	234.056	234.306	231.944	233.083	233.139	231.306	234.25	235.833	234.139	232.611	233	231.528	231.889	231.472	233.722	230.917	231.278	233.306	231.194	234.389	230.861	232.083	230.083	234.556	230.778	229.611	228.639	230.417	231.028	228.889
12	233.472	235.639	231.722	232.167	236.639	235.056	234.028	234.889	237.389	236.25	235.722	235.028	233.639	232.194	234.139	233.944	234.139	234.889	233.611	232.806	232.611	232.361	232.417	234.806	234.778	234.972	232.639	234.361	234.583	233.222	233.361	233.694	230.222	231.778	232.194	233.806	233	231.972	231.861	231.778	229.361	230.944	232.5	229.861	231.083	232.194	227.556	228.75	227.972
13	235.111	236.333	235.222	235.694	234.083	236.694	233.028	234.306	234.139	231.694	232.694	234.472	231	234.667	232.806	234.306	231.944	233	229.694	233.778	232.806	231.917	233.972	233.944	233.167	234.083	234.556	231.278	231.778	230.528	234.25	233.306	234.361	232.667	231.278	233.25	232.25	232.111	232.222	232.639	233.361	232.444	231.306	233.139	231.917	231.417	228.75	230	229.556
14	233.861	235.361	235.556	233.694	234.25	231.306	234.389	234.028	236.167	237.833	232.694	233.972	231.472	235.722	233.556	234.389	235.306	234.806	232.889	237.25	234.889	233.25	234	233.278	232.833	231.806	236.861	236.083	233.639	234.306	233.111	235.917	232.25	230.25	231.278	231.333	231.167	233.944	232.861	233.694	233.222	229.278	232.778	232.25	231	231.389	229.056	229.472	229.972
15	233.528	234.694	235.25	235.028	235.639	233.111	236.361	235.917	238.694	235.667	233.889	235.167	235.667	236.167	233.194	232.667	234.167	231.5	234.833	234.167	235.139	232.083	232.944	233.444	231.083	234.583	235.583	236	234.139	236.083	230.833	234.5	230.167	234.194	230	233.694	232.25	230.639	233.806	232.333	233.139	233.389	232.444	230.083	230.139	229.306	229.194	231.611	230.083
16	233.333	236.75	233.361	234.833	234.917	234.083	235.833	235.556	235.472	235.667	237.25	233.5	232.528	237.139	235.5	232.75	234.639	236.361	235.583	236.333	231.528	233.25	234.139	233.889	233.944	232.333	232.972	233.111	233.5	234.75	233.778	232.25	230.111	231.306	230.944	229.694	230.861	232.389	231.167	232.556	233.667	232.5	231.972	229.639	232.278	232.472	230.944	231.944	228.833
17	231.917	239.917	233.556	233.944	233.667	233.917	233.222	234.25	233.722	234.472	232.694	234.139	236.667	232.5	230.444	233.306	237.056	234.944	233.056	235.861	233.583	234.861	232.333	232.667	234.694	234.667	233.722	240.333	233.611	236.056	232.167	232.278	230.139	233.417	233.75	232.25	233.389	236.889	232.139	231.806	231.611	231.111	233.722	233.167	229.639	229.111	230.444	228.972	229.444
18	232.806	236.556	232.75	235.444	234.417	234.361	234.667	236	233.833	234.944	232.861	235.194	235.278	234.778	232	233.806	235.917	232.833	234.944	233	232.972	233.639	233.278	234.278	238.139	235.139	235.389	232.944	234.694	232.778	232.111	233.639	230.028	232.972	232.806	231.278	232.222	232.25	232.694	233.361	234.944	233.806	231.972	232.667	233.167	229.361	227.75	230.889	231.083
19	234.25	236.167	232.333	234.861	232.694	233.139	235.389	234.806	233.694	235.833	237.139	236.056	234.111	234.389	234.194	233.722	233.806	235.222	232.972	235.278	233.444	234.556	232.361	234.306	235.333	232.889	233.389	234.556	233.722	234.556	233.861	233.278	231.778	232.722	233.806	233.25	229.528	231.694	233.139	232.472	231.528	232.278	231.611	231.25	232.028	230.361	229.722	230.417	230.806
20	234.833	234.972	234.056	235.806	232.722	233.528	234.5	235.361	235.556	235.083	234.417	232.667	233.556	235.611	233.333	235.028	233.889	235.333	234.361	234.5	231.583	232.222	232.472	234.444	233.5	235.611	233.028	236.389	233.278	236.528	232.972	235.556	229.361	232.194	229.028	233.139	230.889	232.028	231.722	230.75	234.278	231.083	232.528	230.139	231.75	232.194	230.667	232.222	231.611
21	235.778	236.722	236.361	238.167	234.333	234.667	233.222	233.056	235.611	238.944	236.472	234.583	234.444	236.278	233.861	234.139	235.944	236.139	234.722	234.972	233.611	232.25	235.361	233.194	234.806	233.222	234.306	233.417	234.222	233.444	233.167	233.583	229.889	231.917	230.361	233.944	233.472	229.833	232.417	232.167	232.5	231.528	233.056	232.361	231.25	232.639	230.056	232.139	229.5
22	235.167	238.556	234.389	235.056	235.028	236.528	235.083	235.389	234.472	237.306	234.944	233.972	235.75	235.5	233.806	232.444	234.917	235.111	234.694	235.5	232.25	233	233.944	236.139	231.611	231.528	230.444	236	235.083	231.972	234.111	231.25	232	231.639	230.694	230.556	231.639	231.167	231.917	233.5	233.889	233.75	233.472	233.778	230.278	228.5	230.417	229.667	232.75
23	235.278	236.611	235.222	234.556	235.778	235.028	235.722	235.139	236.861	237.444	235.417	236.972	235.083	235.389	234.028	236.139	233.806	239.222	234.333	233.806	234.861	233.556	233.444	236.444	235.861	231.361	235.389	233.361	230.667	236.444	234.583	235.417	231.556	233.722	231.611	232.472	233.861	233.417	233.694	234.972	233.944	232.389	231.778	230.25	231.639	230.278	231.694	232.833	232.444
24	237.278	237.194	235.417	235.333	235.528	233.833	234.556	234.944	236.528	235.917	235.917	236.194	235.778	237.333	235.667	232.944	235.444	237.361	232.833	234.556	232.5	233.556	231.194	232.75	236.028	235.5	234.694	238.056	232.083	233.389	233	232	232.917	233.028	233.639	233.583	229.417	232	233.278	232.917	232.639	229.944	232.556	232.167	230.833	231.667	230.722	230.139	232.5
25	239.944	237.583	234.028	236.222	237.694	236.806	237.944	237.583	237.083	237.528	235.389	232.75	235.361	235.417	233.389	231.694	237.833	233.528	234.083	236.111	234.222	232.917	235.25	232.111	235.111	231.694	234.444	232.833	234.694	233.139	232.667	233.528	231.972	231.972	231.028	232.444	233.583	231.722	233.25	231.028	232.556	232.25	233.139	232.722	233.167	231.333	231.111	232.833	230.583
26	235.639	236.333	234.861	236.472	234.25	237.306	235.25	235.111	234.194	236.5	233.75	236.722	235.417	235.944	233.833	233.333	238.111	233.306	232.75	234.417	234.083	234.222	233.194	235	236.75	236.417	236.111	236.417	235.333	234.167	235.472	234.5	231.444	231.083	233.778	234.444	233.139	232.611	233.056	232.611	233.861	233.194	233.389	232.444	232	231.056	233.389	231.194	234.333
27	237.306	238.306	233.167	236	234.361	233.306	236.833	234.528	234.278	236.639	234.5	234.639	235.389	236.722	234.472	232.972	235.222	234.5	233.639	238.056	234.75	235.667	231.056	232.639	232.972	235.861	235	235.667	235.333	233.944	234.167	235.278	233.694	231.083	232.333	235.556	233.167	232.583	232.667	233.583	231.444	233.111	235.528	235.25	233.861	233.222	232.278	230.667	235.639
28	237.417	238.639	236.361	236.278	235.222	233.917	234.861	238.861	235.861	237	235.444	237.694	235.028	237	236.583	236.361	234.583	235.194	235.056	238.083	235.25	233.972	235.5	237.639	233.611	233.75	236.333	236.472	236.75	234.306	233.722	234.278	232.944	233.944	232.361	233.139	230.778	233.917	233.611	234.972	234.056	234.361	234.361	234.528	233.306	231.556	232.5	233.694	234.722
29	236.75	240.111	234.806	236.028	233.028	235.583	237.139	238.083	238.556	237.278	238.556	237.833	234.194	234.528	237.528	235.389	234.25	236.611	234.889	238	235.444	231.028	235.806	235.278	235.667	236.389	234.917	235.583	233.667	236.556	232.306	235.778	235.472	234.667	233.944	233.556	231	233.444	232.972	235.833	235.861	232.833	233.472	232	235.861	232.472	233.139	233.944	235.472
30	237.389	239.667	235.694	234.583	237.778	238.278	237.417	236.417	239.806	238.083	237.139	237.861	236.389	235.444	235.056	234.444	236.25	237.639	235.944	237.917	233.667	235.611	236.917	236.694	235.528	235.583	235.694	235.5	237.222	235.389	234.833	235.417	230.889	234.917	232.611	234.833	232.5	233.528	234.472	235.333	236.806	234.639	235.306	233.306	235.833	232.833	233.778	233.778	235.806
31	238.639	240.944	237.556	238	236.917	235.528	235	237.083	237.611	236.972	237.75	236.444	238.278	237.444	235.194	235.444	234.111	237.556	233.889	236	238.972	237.417	236.056	235.056	235.833	235.167	237.75	235.667	235.889	237.611	234	235.472	231.806	234.722	232.25	234.167	233.083	232.639	237.75	234.778	236.5	234.056	235.889	234.806	236.639	236.056	233.028	234.944	235.556
32	239.139	240.028	237.5	238.583	237.583	238.389	236.778	237.75	237.306	238.167	232.833	237.389	240.917	235.278	237.139	235.278	238.889	238.972	237.611	237.667	234.861	231.278	233.889	235.472	238.944	236.306	236.472	238.361	237.083	235.611	233.611	233.583	233.583	235.639	232.778	234.667	232.222	232.167	235.361	233.111	235.278	234.083	234.972	234.222	235.694	233.306	235.639	235.25	235.361
33	239.833	241.083	235.944	237.583	237.167	234.333	237.667	237.111	238.222	238.028	236.889	239.167	233.806	237.306	237.528	235.889	235.333	236.028	236.556	236.5	235.889	237.444	234.667	236.056	236.639	236.25	237.556	235.167	233.972	236.75	234.528	235.972	231.694	235.722	236.278	235.139	233.111	235.278	236.028	234.25	233.611	232.833	235.667	236.694	237.556	234.639	237.028	234.278	237.639
34	239.889	241.361	238.583	238.889	239.833	234.667	236.222	235.472	238.083	239.889	236.25	236.583	236.556	234.861	235.361	233.556	237.194	238.667	235.75	237.722	236.722	236.917	236.389	237.25	235.361	234.333	238.417	234.306	234	238.75	235.611	236.222	233.972	237.361	235.222	234.417	234.861	233.667	234.306	233.111	233.833	235.694	237.5	235.25	240.278	234.778	236.889	234.167	236.694
35	243.806	243.75	236.278	238.167	235.556	235.778	236.972	237.694	239.667	243.056	237.75	236.278	237.389	237.472	238.222	236.639	239.444	236.778	239.194	237.917	236	234.472	237.861	235.5	237.167	235.972	238.639	240.722	235.944	235.694	234.5	237.194	235.528	232.417	231.278	234.5	236.139	236.083	236	233.611	234.556	237.111	233.5	233.639	240.028	236.194	237.194	236.194	241.194
36	243.361	244.5	239.722	238.639	239.694	237.806	238.028	236.528	238.694	237.472	234.833	237.722	236.194	236.389	237.028	234.583	236.722	239.139	236.167	235.944	238.306	235.167	237.556	237.5	237.556	238	238.583	237.361	237.417	234.833	236.028	235.833	234.417	232.25	235.528	235.444	232.611	237.111	238.528	234.75	233.806	236.139	236.861	233.611	240.833	236.083	237.806	233.806	241.278
37	240.972	246.361	237.056	240.667	238.333	237.389	237.75	235.028	236.278	240.944	237.583	235.417	236.917	238.472	238.444	237.917	238.472	234.861	238.278	238.694	237.056	236.583	238.528	237.639	237.944	237.667	241.528	238.778	237.944	237.806	234.944	237.139	237.083	235.722	236.389	236.083	236.083	235.056	235.222	236.722	235.056	236.556	238.056	237.083	241.667	236.611	241.028	238.806	238.833
38	245.25	246.556	237.417	238.361	239.444	237.167	240.194	237.278	240.472	237.361	240.278	237.194	238	238.389	237.806	236.694	239.361	242.028	239.583	239.361	235.5	233.861	237.472	236.222	239.056	237.528	241.361	237.806	239.194	235.944	237.028	235.778	238.722	233.75	237.111	237.889	237.417	235.861	238.472	235.417	235.111	234.778	235.833	236.222	241.972	237.583	241.806	237.944	240.167
39	245.083	249.833	238.944	240	241.028	236.917	240.278	239	240.444	239.861	239.639	238.111	238.167	236.833	239.528	237.778	238.361	235.889	238.694	238.389	237.278	238.444	237.861	236.139	238.361	237.639	240.639	238.333	236.722	239.5	236.25	237.083	235.944	235.25	237.611	236.167	235.944	234.75	238.417	236.694	237.528	236.861	239.472	237.972	242.139	238.75	240.833	238.25	241.944
40	246.806	249.583	235.694	238.833	240.056	236.583	240.611	240.361	240.389	238.833	238.917	242.528	240.861	237.417	237.333	238.056	241.028	239.222	237.611	237.667	240.694	239.111	237.028	236.972	239.333	240.111	242.528	239.167	239.139	237.306	239.583	238.5	239.167	237.667	239.583	236.611	237.528	238.667	237.639	235.222	237.889	235.972	240.083	239.444	245.75	237.722	245.889	238.667	243.139
41	247.361	250.75	241.194	238.528	242.556	239.778	241.167	239.306	241	241.333	240.056	238.833	237.972	240.861	239.25	237.028	242.889	237.917	239.972	239.889	237.75	237.417	238.583	238.389	240.25	237.611	242.083	237.944	239.056	238.417	236.611	238.278	235.889	236.5	236.222	236.139	238.833	236.528	238.389	237.972	237.917	237.083	239.028	239.528	248.444	240.111	245.583	242.417	244.611
42	248.306	251.583	241.444	240.194	242.194	240.694	240.278	239.556	242.722	240.75	238.417	241.583	241.75	242.25	240.528	238.139	242.278	241.722	241.611	237.444	240.667	238.333	239.722	237.722	242.528	239.028	243.528	240.833	239.194	240.417	239.694	238.083	238.139	238.278	236.861	236.417	237.889	238.306	241	241.111	238.389	240.028	238.278	237.056	248.167	242.222	245.444	240.806	246.833
43	246.056	252.167	243.806	241.472	245.222	237.944	242.972	242.333	243.944	243.667	240.778	240.528	241.25	241.167	238.5	236.417	243.278	242.806	239.583	239.472	242.278	239.333	242.583	238.167	241.389	238.028	242.028	243.667	243.333	241.111	241.583	239.444	238.5	239.25	240.167	239.5	239.861	237.083	240.278	240.556	239.722	238.75	243.417	239.194	251.111	241.528	247.222	243.444	249.056
44	250.417	254.361	244.694	241.056	244.306	240.167	242.667	240.667	243.583	244.444	242.694	240.944	243.028	243.306	245.972	238.917	244.028	240.889	241.389	240.25	243.222	242.722	241.667	240.75	244.75	242.056	244.917	239.722	245.139	241.583	240.667	239.611	239.472	237.028	238.917	239.472	239.278	239.944	242.25	238.167	238.667	239.028	239.806	243.472	252.778	241.556	250.833	243.111	252.5
45	253.389	257.611	242.472	242.472	247.722	238.361	242.111	245.167	245.611	239.889	242.306	243.889	242.917	242.611	244.444	240.222	243.333	238.889	243.722	242.278	244.028	239.139	244.028	245.861	242.833	243.306	245.528	240.972	242.167	239.722	240.944	240.139	240.667	238.028	240.583	239.417	241.611	240.389	241.139	241.028	240.833	240.944	240.722	241.417	251.611	242.694	254.167	246.083	255.444
46	257.778	258.25	244.361	244	245.972	240.75	244.083	241.639	245.639	243.306	244.222	239.083	244.694	242.972	241.583	240.694	246.917	239.444	244.667	237.25	245.333	241.778	244.278	240.222	243.528	239.889	245.611	241.667	243.5	241.028	241.944	239.889	241.167	242.389	242.417	239.611	242.417	242.139	244.111	242.028	241.111	242	245.167	243.083	255.917	245.806	257.056	246.667	256.083
47	260.667	261.194	244.861	245	246.056	241.222	246.972	243.028	250.111	245.889	244.5	243.611	245.028	242.944	243.25	242	247.028	241.944	243.111	242.111	248.889	243.861	245.75	240.417	248.194	243.417	248.639	245.194	243.417	243.667	242.278	239.167	240.917	239.972	243.25	240.611	242.861	243.333	243.111	240.417	241.417	241.333	245.778	244.889	257.167	245.833	258.889	250.194	259.611
48	257.972	263.75	245.5	246.472	251.139	242.75	247.222	245.472	248.861	248.167	244.194	243.667	247.361	244.667	244.639	239.639	247.778	244.778	246.417	246.306	248.333	245.806	243.417	242.972	246.472	245.028	249.806	245.167	248.222	243.75	243.972	244.611	244.194	241.694	244.306	239.583	243.75	241.694	246.111	238.833	245.694	246.139	247.722	245.889	261.222	246.556	260.639	250.472	260.056
49	264.889	273.556	246.667	247.639	253.167	242.167	251.139	241.917	249.667	246.972	247.472	243.944	245.222	243.278	246.361	242.222	250.75	246.972	245.222	246.806	248.833	243.139	249.639	242.778	247.972	245.056	248.306	243.611	245.278	245.472	246.889	241.722	243.972	242.25	246.667	242.361	245.889	246.889	247.111	242.417	243.667	243.306	250.667	246.278	267.194	251.389	267.361	255.556	263.167
50	269.833	272.028	249.333	249.972	254.333	246.528	250.528	247.889	251.139	249.556	248.389	244.056	248.361	245.028	249.722	240.361	251.389	248.139	248.306	248	249.278	243.861	251.444	245.472	247.417	245.111	252	245.944	249.694	246.083	247.083	245.889	245.278	243.944	248.972	241.722	245.722	244.111	250.556	246.417	246.083	249.389	255.194	251.139	270.917	248.306	269.5	255.806	264.944
51	270.139	277.389	250.917	249.194	260.111	245.056	252.167	248.333	251.222	249	251.694	246.639	249.778	247.25	247.778	243.083	248.944	246.278	251.306	249.083	250.611	247.167	249.306	245.667	249.278	243	252.667	246.583	252.278	248.333	248.861	247	248.139	244.75	248.611	245.306	248.611	249.583	249.667	244.278	248.417	250.056	253.25	249.25	270.722	254.028	272.167	259.111	271.833
52	274.861	278.639	251.889	252.778	256.583	243.75	255.056	249.5	254.472	251.667	252.694	248.917	252.889	250.833	252.444	246.528	254.472	248	253.611	248.528	254.667	247.222	253.833	245.472	253.556	249.583	256.778	250.889	251.417	247.75	251.25	249	247.556	247.111	250.167	245.944	249.861	246.417	252.444	247.861	250.222	250.722	256.972	253.278	276.028	254.25	278.694	261.25	275.083
53	278.444	284.667	253.056	251.361	261.444	249.583	258.111	251.889	256.944	254.361	252.111	246.611	253.417	250	252.444	246.028	256.722	248.278	254.944	248.972	256.694	247.306	254.056	247.389	255.5	246.25	258.528	248.361	256.528	251.361	252.278	248.944	251.389	250	253.306	246.278	253.361	250.278	252.028	251.944	251.694	251.556	258.222	255.222	282.806	259.222	283.167	265.222	271.306
54	282.667	291.25	257.306	254.889	262.5	248.861	257.944	250.333	258	254.083	257.222	251.056	256.583	251.194	255.944	246.556	256.194	249.25	256.306	249.806	259.417	250.556	255.833	248.917	255.333	250.583	260.917	252.889	259.694	250.778	255	248.556	251.667	251.667	255.361	248.083	252.639	250.722	255.111	251.167	254.556	253.556	260.111	256.333	284.25	261.694	286.972	268.917	281.083
55	285.611	294.556	260.5	255.083	266.25	251.944	262	253.111	259.722	258.694	257.444	251.694	257.639	255.861	256.167	246.556	262.167	253.833	261.833	255.611	261.694	251.528	256.028	251.083	258.306	250.667	263.972	254.75	258.944	253.75	254.528	254.917	255.111	252.472	259.528	252.028	256.639	253.278	260.528	251.806	256.722	259.528	262.361	260.139	291.611	260.028	291.778	273.028	284.778
56	292.556	302.028	262.111	257.306	268.361	253.806	265.556	255.389	267.528	261.111	263.611	252.944	260.611	256.333	257.833	249.278	267.861	255.583	262.806	255.778	266.083	253.389	261.833	252.778	260.5	253.222	263.056	255.472	258.806	257.167	259.111	257.278	256.556	251.167	262.167	253.556	261.472	255.667	259.556	256.667	255.472	259.139	268.361	263.333	295.778	265.222	302.611	280.194	290.389
57	298.75	310.167	264.861	259.556	270.889	253.333	266.056	257.306	266.5	262.944	262.806	253.611	261.583	254.944	260.528	251.222	264.694	256.111	266.278	258.167	268.528	255.889	262.111	255.667	266	255.722	268.583	258.333	263.667	259.722	261.528	255.694	261.472	255.361	262.222	255.528	263.667	259.389	265.639	256.111	260.861	261.139	273.417	266.25	298.194	271	307.278	281.806	294.889
58	305.444	315.028	267.056	262.917	276.611	255.306	270.806	261.694	267.389	263.25	266.361	258.417	263.861	258.194	264.667	254.333	269.722	260.056	266.417	260.722	272.361	256.833	267.611	258.083	268.528	257.556	271.806	259.778	266.889	261.167	267.222	257.167	263.806	256.583	266.361	254.917	265.917	261.333	267.306	262.278	261.389	266.389	275.194	269.5	310.167	271.361	309.556	288.75	298.389
59	310.417	321.556	271.389	265.778	280.167	256.694	271.722	262.556	274.667	267.333	272.139	258.222	266.806	261.667	268.472	255.528	270.694	260.944	269.083	258.972	275.444	259.111	270.5	259.056	267.667	258.5	278	263.25	269.444	261.917	269.25	261.333	262	260.389	270.778	260.611	272.25	263.472	269.889	260.306	265.361	268.361	277.028	268.278	319.167	274.583	318.528	296.194	307.556
60	321.417	328.194	278.25	268.111	284.5	262.528	279.583	264.194	279.694	273.528	272.667	259.167	272.528	265.806	271.167	257.833	274.694	263.25	275.167	263.861	280.806	262.806	275.083	261.222	273.667	264.639	274.389	268.444	275.222	267.556	267.444	263.306	266.778	262.667	274.278	261.139	270.972	267.917	276.056	268.167	269.75	268.25	284.722	275.417	326.139	280.167	325.306	299.389	306.694
61	330.028	339.833	279.417	274.556	289.056	264.25	279.944	268.861	283.5	275.639	275.611	265.139	277.194	269.417	276.5	261.417	279.417	266.722	280.194	270.167	284.75	266.944	277.389	265.222	278.639	265.167	284.028	266.75	276.222	271.139	272.972	267.278	272.917	265.167	278.861	266.389	274.944	266.806	277.639	270.833	274.944	274.361	287.278	278.111	332.194	283.472	336.583	304.194	316.222
62	335.028	345.333	285.889	277.139	300.306	266.722	286.722	271.528	283.917	280.361	278.917	268.389	280.167	268.667	279.944	262.75	285.111	271.056	280.389	269.25	292.583	268.278	280.861	269.806	282.75	267.444	287.889	272.25	284.417	274.028	279.167	270.25	273.833	267.056	284.944	270.167	281.444	271.111	283.389	276.556	277.583	278.306	292.917	283.028	340.167	290.611	347.278	314.417	326.556
63	350.778	354.444	287.472	278.222	300.028	268	294.167	273.389	289.278	284.417	287.167	273.028	281.333	275.194	285.472	266.056	285.444	276	290.056	276.028	293.944	270.778	285.806	270.639	285.806	270.972	293.972	278.111	283.778	277.306	283.806	276.194	281.833	273.444	288.639	273.778	283.806	277.722	290.139	278.056	281.306	283.111	297.861	288.194	352.694	298	359.194	321.278	335.639
64	355.694	369.028	290.361	287.222	306.389	273.611	296.167	279.139	295.528	286.472	286.028	274.583	289.5	282.083	290.556	271.833	296	279.778	293.722	277.25	299.472	273.028	291.278	275.361	294.306	273.75	299.5	282.028	292.5	280.861	284.639	276.972	284.861	278.556	294.889	274.667	290.139	282.194	294.806	282.528	283.778	290.639	303.417	293.222	363.472	303.528	371.611	332.583	339.75
65	373.778	380.889	300.861	292.389	310.444	281.139	301.889	285.861	301.111	291.417	295.694	279.194	293.639	280.694	297.111	271.278	301.083	284.444	297.806	281.444	308.222	279.917	294.694	279.194	297.083	277.361	303.861	283.889	297.361	288.194	294.139	283.25	291.194	279.694	299.333	279.472	292.389	291.194	297.278	287.861	296.056	295.472	315.111	301.389	379.444	313.889	387.972	340.444	346.778
66	382.417	387.833	307.194	293.861	320.639	281.306	313.444	289.139	310.028	295.944	300.889	284.667	300.75	284.306	299.111	274.5	304.167	287.444	303.639	284.111	317.444	282.472	301.889	283.75	302.333	283.694	311.861	289	303.833	289.278	296.722	288.25	291.722	283.917	303.028	281.389	301.083	295.444	308.611	294.639	296.361	299	317.861	304.611	388.444	321.611	399.333	348.944	358.417
67	394.5	404.306	311.944	302.389	327.417	285.639	319.333	290.972	311.472	303.639	305.639	286.917	306.556	290.278	307.833	281.028	312.722	294.056	308.361	293.306	322.194	292.139	308.917	287.806	306.944	286.806	318.194	293.611	309.472	299.917	302.861	294.583	302.111	289.278	312.167	290.083	309.028	303.778	312.5	298.222	300.889	306.889	324.111	315.139	408.528	326.472	411.861	364.028	368
68	410.528	418.722	321.972	306.444	338.944	293.528	326.917	297.694	322.528	307.778	315.778	293.389	313.278	293.639	310.444	279.694	321.167	296.861	315.278	301.111	332.778	295.25	313.472	296.778	315.25	291.75	325.194	301.833	313.889	303.472	312.389	297	305.417	298.639	318.694	297.806	311	306.528	319.139	304.528	311.306	309.222	333.806	321.361	418	339.694	428.278	376.194	378.222
69	422.028	438.167	328.028	315.333	343.889	299.083	332.861	311.528	327.917	319.444	321.472	299.139	321.167	305.75	318.528	287.056	326.528	305.944	319.333	301.25	338.194	297.889	322.889	298.472	325.944	299.694	336.167	304.583	326.583	310.167	318.556	305.806	313.556	301.444	325.528	302.111	319.75	316.972	329.278	314.528	316.889	322.361	346.972	336.139	430.806	347.25	448.056	386.111	389.806
70	442.194	452.194	336.75	321.472	357.528	304.028	339.389	311.667	337.639	324.444	328.333	304.167	327.861	309.639	325.528	294.417	338.25	308.556	325.861	311.722	349.972	307	330.722	303.722	332.083	304.806	343.806	310.694	334.5	316.944	325.75	310.056	322.389	306.889	337.778	309.944	327.667	317.639	338.75	318.556	323.556	327.194	351.944	339.028	451.611	358.056	468.361	397.139	399.806
71	461.833	472.444	344.278	332.278	368.75	308.361	345.917	318.306	341.528	328.722	340.556	313.944	337.25	317.139	336.944	299.139	348.333	315.083	335.306	317.389	359.056	314.861	337.389	309.639	342.944	312.472	355.611	318.75	340.667	323.639	328.306	322.861	332.972	317	347.417	316.056	337.222	331.583	342.778	327.528	331.278	339.028	367.583	350.472	471.5	363.417	488.444	414.361	408.333
72	477.556	492.778	353.056	335.667	383.75	319.722	359.5	330.056	358.611	339.833	351.167	318.028	341.556	320.694	345.222	303.306	360.028	324.861	345	322.222	371.75	320.361	352.861	315.889	352.528	320.389	362.389	324.056	352.694	330.583	343.5	329.861	337.778	319.639	355.278	324.056	347.444	337.75	352.333	336.444	339.167	341.25	376.528	359.639	487.889	382.194	504.056	432.444	421.444
73	500.861	512.5	363.639	347.972	393.028	326.361	372.611	336.806	361.306	351.444	357.667	328.917	355.861	331.667	354.722	312.056	370.972	332.083	362.833	336.167	385	331.806	362.389	328.361	360.722	329.028	376.333	337.917	361.889	339.861	352.222	341.639	349.75	334.667	362.5	329.111	356.111	347.778	364.222	345.583	353.861	351.667	387.778	369.861	513.444	390.528	530.472	450.472	438.528
74	523.389	538.083	379.333	361.444	406.944	334.944	382.167	346.75	373.75	356	366.75	336.889	364.472	339.528	365.5	320.361	380.417	345.889	372.278	342.889	395.694	338.444	371.028	335.583	374.833	335.972	385.222	345.083	372.5	355.722	363.694	348.833	358.583	345.111	376.111	339.833	367.111	357.806	375.306	359.917	359.417	364.694	402.639	385.722	541.333	407.389	554	469.722	454.083
75	549.056	556.972	394.028	369.611	418.611	342.167	395.583	356.139	387.167	367.306	379.556	342.833	377.472	348.528	372.889	329.028	393.111	349.472	387.556	350.167	412.917	343.889	381.917	341.583	381.833	341.5	400.194	353.722	388.056	359.111	371.944	356.778	367.25	347.444	388	348.75	376.611	370.75	386.278	371.472	369.083	382.694	420.222	396.111	566.833	422.556	580.361	494.861	461.25
76	569.389	582.194	407.278	383.694	430.222	356.111	405.028	368.5	396.25	380.389	393.111	358.778	389.583	358.278	386.75	336.472	403.472	362.194	392.722	366.778	421.722	356.444	394.861	356.194	395.417	355.861	413.917	368.472	397.972	374.333	390.222	368.833	379.306	360.889	396.611	361.417	391.583	380.083	404.361	386.833	385.5	390.333	435.167	413.889	584.556	439.083	612.611	518.611	469.889
77	590.889	596.028	418.167	396.167	454.861	365.056	425.083	381.472	414.667	391.222	403.722	369.417	402.861	368.667	403.611	343.194	417.361	377.444	413.278	378.444	441.194	365.361	408.833	367.917	413.111	368.25	429	376.694	410.583	384	397.917	381.833	389.75	369.778	417.694	374.028	400.611	395.806	418.028	393.611	398.861	406.667	449.778	433.5	617.556	461.944	638.278	545.028	487.25
78	619.444	627.444	436.25	411.972	468.194	377.194	436.917	392.694	431.278	412.667	423.222	376.333	415.028	379.917	415.639	355.25	434.611	388.694	421.75	387.056	459.611	377.944	425.833	375.861	423.667	376.222	442.167	390.694	428.389	397.917	411.361	393.639	405.111	386	434.278	387.361	414.278	410.694	428.667	412.889	408.361	421.028	472.167	447.472	644.361	476.778	663.583	568.278	501.472
79	643.5	656.444	452.889	425.472	487.667	390.972	457.75	409.972	444.722	420.5	437.722	393	429.417	392.583	429.611	365.611	448.917	399.639	435.639	400.111	471.194	388.417	437.472	390.972	440.611	390.778	464.306	405.167	447.25	411.694	427.861	406.972	415.667	395.361	448.361	400.25	430.222	425.972	444.778	428.056	431.167	439.917	485.389	465.583	682.944	498	701.694	597.361	517.222
80	678.556	681.333	469.389	437.778	498.556	404.028	466.75	422.889	457.806	437.528	447.472	405.139	450.583	406.306	446.389	374.639	471.361	418.333	454.778	418.806	498.472	404.917	454.778	406.25	456.806	403.111	480.056	422.444	458.889	427.556	446	427.972	431	409.75	463.139	412.5	451.694	447.972	460.472	441	442.028	458	507.639	489.056	706.861	522.5	741.222	626.917	536.806
81	708.083	715.667	496.806	460.139	520.861	420.028	485.028	441.083	477.833	462.444	468.861	416.25	465.972	425.583	458.472	390.889	480.694	428.028	474.25	430.639	517.333	420.028	474.167	415	473.25	424.139	497.667	437.528	480.722	452.167	462.111	440.833	449.028	429.75	481.722	430.306	470.972	459.583	478.111	456.722	461.167	472.778	531.5	512.028	742.583	551.972	776.333	653.25	553.361
82	731.639	740.667	509.806	475.194	541.889	436.278	506.917	446.639	495.5	473.417	487.389	429.111	479.444	436.611	485.25	399.361	504.972	451.167	493	440.472	532.361	437.111	492.944	429.861	495.444	436.083	517.111	453.889	498.861	460.472	484.056	459.556	465.556	441.75	505.222	446.306	485.306	486.417	496.889	478.556	477.222	492.111	558.333	525.056	778.361	571.278	806	695.361	567.972
83	773.472	771.167	535.861	496.694	562.583	448.417	518.722	477.167	517.056	497.556	500.667	453.222	500.778	458.833	497.611	420.444	528.194	471.417	506.917	464.361	553.778	451.028	509.889	448.028	508.111	452.861	543.778	478.028	520.639	488.389	492.472	476.556	485.528	459.694	518.556	473.75	505.972	502.556	516.417	502.333	497.75	511.056	577.639	552.056	819.222	597.917	849.333	728.222	588.5
84	801.556	811.528	550.528	520.667	589.667	459.417	540.222	484.028	534.778	502.333	525.083	460.944	524.194	473.444	518.694	430.444	544.278	493.278	522.5	479.583	578.778	466.222	528.667	468.333	528.583	471.25	561.833	490.556	539.639	502.639	522.167	492.889	501.667	473.806	537.306	488.639	526.833	521.639	537.278	525.25	517.278	531.333	602.417	572	858.833	624.167	889.306	768.417	603.111
85	834.028	834.861	576.694	543.639	602.583	481.194	571.083	503.833	555.806	528.278	550.389	483.806	539.083	496.722	536.139	446.639	569.611	511.833	544.917	496.389	608.444	481.583	548.194	482.194	547.361	487.75	578.722	514.917	559.028	523.083	540.028	519.306	527.528	494.667	565.806	508.111	544.556	549.389	554.222	538.167	541.889	559.611	629.333	604.361	910.667	662.333	930.472	799.056	626.889
86	875.917	862.861	589.167	562.139	629.972	504.389	588.278	530.583	578.083	548.056	566.111	497.694	566.472	516.278	560.75	467.833	596.139	529.333	574.167	518.583	625.111	505.444	567.722	502.917	572.972	509.083	607.417	541.444	591.694	550.722	562.444	542.472	549.333	520.306	587.889	532.472	563.667	575.889	583.361	567.778	557.889	584.583	656.333	629.556	954.556	697.139	960.361	842.111	647.25
87	908.861	907.75	619.056	587.472	651.694	519.889	612.583	542.333	598.583	567.611	595.194	521.639	587.556	535.972	586.75	482.694	614.833	555.444	598.139	536.194	661.972	526.25	592.944	525.472	598	528.528	631.111	563.944	617.75	576.861	587.056	560.167	572.25	544.139	605.806	556.167	587.111	604.611	604.194	592.889	586	605.833	695.611	664.139	999.722	723.333	1022.75	879.361	671.5
88	938.694	944.222	648.111	604.639	680.5	542.222	633.861	574.083	624.389	600.417	612.194	550.611	613.556	558.306	609.583	505.167	647.111	575.944	613.222	561.722	689.417	545.389	617.25	548.833	621.389	558.556	649.611	595.111	641.611	599.75	609.306	583.25	592.056	567.556	627.167	582.361	615.306	630.333	629.5	624.972	612.611	630.306	728.611	688.556	1049.83	757.306	1056.28	924.722	685.417
89	991.556	973.222	675.389	635.056	714.361	569.611	659.944	599.278	646	619.5	633.667	563.194	641.167	578.333	627.861	512.361	671.778	603.444	646.194	575.639	716.861	570.861	645.056	567.833	648.056	577.722	682.306	616.389	659.917	625.583	639.806	618.5	621.833	582.583	657.306	606.167	638.111	651.722	645.083	645.389	630.639	654.611	759.278	726.222	1100.42	799.556	1113.03	965.75	700.278
90	1033.69	1017.72	702.278	667.306	750.083	590.417	689.306	621.833	671.028	646.75	657.778	587.306	660.75	608.583	659.972	547.083	689.083	630.111	667.389	604.028	740.167	595.611	663.472	599.139	666.917	601.389	716	637.472	685.556	651.25	652.917	640.417	656.806	609.889	686.25	635.306	665.972	688.639	667.667	677	659.444	692.528	795.361	752.556	1146.61	841.306	1161.14	1030.69	723.694
91	1064.81	1056.42	729.639	690.528	772.361	608.722	725.944	649.028	705.611	662.528	690.167	613.556	687.417	629.167	683.333	568.306	724.611	654.472	693.889	632.028	775.389	606.528	696.222	614.778	701.417	624.25	737.306	676.333	723.722	682.889	685.528	669.972	677.056	638.417	707.639	669.889	700.972	719.444	705.861	712.25	682.667	726.556	837.5	797.917	1206.92	885.833	1217.31	1073.67	747.861
92	1109.89	1079.11	760.472	722.444	805.333	637.111	744.583	667.917	727.5	695.25	721.361	640.139	714.972	656.944	717.611	593.056	756.472	689.444	727.944	656.917	808.111	641.083	725.278	635.333	724.778	652.944	766.778	705.389	751.306	715.972	713.167	702.833	716.806	661	738.139	690.528	726.083	752.972	727.833	746.25	718.139	756.611	870.583	839.25	1253.44	922.111	1265.14	1115.03	765.806
93	1150.19	1123	790.389	762.611	831.25	666.528	777.667	689.306	752.667	720.889	748.806	666.25	747.111	685.694	749.417	616.028	782.056	713.806	756.472	686.194	841	669.028	753.583	675.778	765.333	682.5	802.861	731.25	795.972	737.361	744.556	736.833	746.694	693.306	769.583	724.139	759.556	789.278	758.417	768.722	747.583	789.417	914.722	865.306	1306.03	979.361	1307.67	1164.83	784.444
94	1190.14	1161.58	826.056	789.806	867.083	695.111	807.417	723.167	794.444	748.833	774.444	696.194	778.222	717.417	769.167	638.056	807.5	751.444	792.972	712.389	876.028	694.389	788.722	704.972	788.528	715.278	830.889	765.361	823.833	785.306	773.806	768.694	781.861	720.222	799.778	751.806	791.889	822.611	787.25	802.722	778.5	823.278	954.806	914.917	1367.39	1020.22	1362.42	1210.83	812.306
95	1238.08	1207.39	851.361	818.056	894.444	716.472	845.806	746.861	822.056	787.139	806.278	725.472	810.944	751.556	807.75	661.5	840.833	779.667	828	747.833	907.528	721.944	814.194	740.5	824.528	740.667	862.917	801.667	852.444	808.722	809.194	803.5	806.944	751.167	836.583	788.583	832.556	862.889	817.972	834.806	816.306	860.694	993.667	953.472	1426.5	1072.58	1406.53	1271.39	838.444
96	1276.17	1238.61	886.917	849.639	931.111	748.444	876.333	781.556	847.694	807.111	839.333	750.25	848	765.917	844.694	685.5	878.556	813	852.889	765.75	953.5	747.722	849.639	760.444	851.806	769.111	900.528	833.083	884.139	847.25	840.028	833.944	844.861	779.722	867	818.722	871.917	897.75	850	865.528	846.222	905.306	1043.5	991.333	1481.72	1116.22	1462.17	1308.58	853.528
97	1325.25	1285.78	920.611	894.667	973.556	784.611	912.056	816.528	880.667	846.611	877.194	778.75	878.361	813.222	868.972	717.639	908.25	845.361	885.333	804.556	986.583	784.861	877.417	799.389	892.056	806.583	934.722	875.028	925.472	891.972	875.028	878.556	879.667	811	906.056	854.25	896.917	943.667	882.528	911.278	877.889	934.639	1083.19	1030.72	1524.81	1165.86	1514.72	1372.94	882.722
98	1369.94	1322.72	956.139	921	1001.42	812.139	949.472	849.944	915.694	879.111	903.75	811.278	911.194	826.75	912.667	746.083	940.139	883.917	927.5	836.5	1020.92	806.861	917	839.333	919.056	830.806	967.389	912.528	963.194	922.861	906.722	913.722	917.639	844.778	938.139	900.694	937.611	980.861	919.639	949.556	916.972	979.167	1137.86	1090.31	1589.06	1215.36	1571.19	1413	899.083
99	1411.08	1372.69	994.556	963.972	1044.78	843.444	980.028	876.444	945.778	910.917	941.944	838.167	952.389	874.972	942.639	767.5	979.278	919.417	955.5	874.75	1060.86	846.806	950.167	866.5	954.028	881.611	1014.17	954.528	1007.75	956.694	934.333	952.722	960.472	888.778	987.806	937.25	969.667	1025.89	947.472	984.25	956.333	1012.64	1175.5	1120.58	1625.03	1260.86	1613.42	1459.36	926.361
100	1464.83	1416.97	1025.86	997.028	1084	876.611	1017.89	913.722	979.167	947.111	973.389	870.944	981.917	905.444	986.194	799.861	1014.81	965.556	988.139	908.889	1103.31	875.25	986.25	907.25	994	913.75	1052.31	993.5	1044.83	999.944	987.972	994.75	994.917	927.028	1017.97	974.806	1015.75	1064.67	995.639	1034.31	993.417	1045.81	1219.44	1179.78	1688.22	1312.61	1667.39	1525.92	944.917
101	1512.19	1448.69	1072.92	1031.39	1117.78	910.944	1067.58	943.583	1017.67	984.25	1000.61	898.278	1023.72	936.944	1018.47	831.694	1052	989.194	1029.42	940.139	1144.81	907.306	1018.83	935.944	1029.67	945.028	1096.61	1037.14	1075.94	1043.89	1017	1038.19	1037.11	956.417	1059.36	1014.64	1055.61	1101.39	1023.36	1070.69	1031.08	1096.06	1271.33	1209.67	1750.5	1354.25	1706.42	1557.47	972.222
102	1552.97	1487.06	1101.61	1069.81	1162.5	947.472	1093.86	969.278	1049.58	1014.47	1048.11	936.333	1055.78	974.75	1062.42	856.194	1087.22	1029.36	1065.81	968.361	1184.44	936.861	1054.36	974.5	1057.58	986.333	1127.58	1071.69	1124.78	1078.97	1060.31	1072.72	1079.39	994.75	1094.11	1045.86	1095.03	1144.39	1058.47	1126.14	1066.58	1134.72	1320.33	1267.56	1798.78	1405.11	1761.44	1614.42	989.972
103	1592.39	1523.42	1143.31	1115.33	1193.25	979.361	1140.08	1011.03	1075.5	1056.11	1081.75	958.611	1101.53	1011.94	1094.89	890.75	1127.97	1084.72	1103.5	1008.47	1218.97	974.639	1100.81	1010.42	1099.69	1026.92	1171.14	1110.42	1156.31	1114.08	1093.75	1121.33	1123.19	1025	1145.67	1105.64	1133.86	1195.08	1100.86	1147.92	1098.42	1172.75	1354.58	1312.78	1848.53	1459.14	1813.61	1654.42	1012.69
104	1656.36	1569.33	1175.92	1153.36	1244.97	1019.61	1175.47	1052.78	1117.56	1094.03	1122.14	1013.11	1137.78	1043.39	1149.03	926.556	1170.06	1124.11	1146.78	1052.14	1265.61	1018	1133.78	1053.92	1141.89	1061.25	1221.92	1161.08	1196.17	1168	1133.42	1171.44	1164.78	1068.75	1176.94	1140.94	1174.58	1244.78	1131.61	1211.06	1141.58	1227.61	1415.14	1365.19	1886.64	1522.47	1865.89	1717.89	1044.69
105	1677.03	1616.31	1222.08	1188.31	1271.25	1045.64	1209.25	1085.11	1155.25	1133.78	1157	1039.31	1165.39	1093.39	1179.75	953.194	1205.31	1168.06	1185.64	1087.61	1314.72	1051.19	1169.03	1090.72	1168.78	1099.81	1253.89	1210.39	1236.39	1212.81	1183.03	1210.47	1218.72	1107.97	1223.36	1182.28	1217.92	1279.08	1164.44	1239.89	1188.56	1253.06	1459.75	1417.53	1932.25	1566.36	1901.72	1775.67	1058.83
106	1719.14	1649.19	1259.67	1236.94	1311.28	1090.5	1254.78	1116.33	1194.08	1168.39	1195.53	1077.08	1212.19	1125.78	1208.64	982.139	1245.17	1213.64	1221.36	1121.89	1353.61	1091.75	1207.39	1136.47	1215.64	1135.22	1303.17	1257.78	1277.81	1254.19	1221.44	1257.81	1254.14	1145.28	1275.25	1235.78	1257.89	1327.97	1212.56	1287.53	1234.25	1291.58	1510.14	1451	1979.42	1615.86	1951.64	1816.72	1078
107	1775.75	1688.58	1303.58	1280.25	1359.33	1130.67	1286.86	1157.72	1240.53	1207.47	1238.44	1103.39	1265.47	1166.39	1270.94	1030.22	1291.14	1253.92	1264.75	1167.89	1397.61	1129.81	1244.72	1163.31	1256.61	1196.78	1339.06	1306.97	1332.36	1307	1265.36	1308.33	1299	1199.83	1308.19	1272.39	1303.86	1379.28	1258.28	1337.44	1265.92	1353.67	1560.06	1509.25	2042.89	1667.31	2010.06	1890.5	1105.58
108	1820.19	1725	1353.08	1300.92	1381.94	1162.06	1344.17	1190.11	1272.72	1247.14	1276.75	1141.75	1295.81	1187.44	1302.5	1054.03	1317.64	1300.36	1299.22	1209.25	1424.42	1161.58	1289.89	1201.33	1291.75	1215.39	1395.08	1337.83	1373.31	1337.22	1308.97	1347.42	1349.03	1240	1350.92	1299.28	1346.94	1410.92	1286.75	1379.06	1302.78	1386.67	1620.42	1550.86	2075.72	1714.81	2039.25	1926.53	1121.42
109	1849.92	1767.89	1388.11	1352.22	1428.44	1205.44	1367.53	1228.67	1316.47	1290.64	1302.83	1180.72	1333.25	1241.03	1339.86	1091.08	1367.5	1343.14	1331.94	1237.53	1480.31	1205.61	1320.17	1247.94	1336.69	1266.86	1425.53	1393.39	1408.94	1401.36	1347.72	1382.11	1374.69	1260.78	1386.44	1350.78	1388.53	1458.17	1326.25	1420.17	1349.5	1429.19	1639.19	1599.67	2128.08	1768.31	2069.64	1954.58	1138.31
110	1901.47	1809.86	1429.03	1401.53	1470.31	1251.03	1403.39	1269.03	1349.97	1330.61	1347.42	1221.97	1382.06	1277.19	1377.83	1133.56	1405.69	1380.78	1379.61	1278.47	1528.47	1242.58	1361.11	1280.19	1375.11	1305.97	1466.86	1432.22	1457.25	1438.69	1392.78	1433.17	1427.14	1307.39	1433.36	1401.11	1421	1498.75	1366.33	1470.61	1387.53	1472.08	1691.97	1639.56	2181.31	1813.44	2124.36	2015.86	1161.89
111	1942.14	1851	1468.11	1442.97	1512.5	1278.17	1446.56	1304.78	1385	1370.53	1393.72	1256.53	1410.69	1310.36	1416.17	1155.42	1441.56	1432.33	1413.81	1318.78	1572.64	1269.97	1394.69	1319.92	1420.58	1339.42	1509.28	1485.5	1509.36	1489.53	1429.06	1470.89	1462.22	1354.47	1464.94	1444.92	1465.53	1537.61	1416.33	1499.53	1436.14	1519.58	1736.31	1680.53	2209.78	1871.94	2165.25	2069.86	1188.25
112	1970.58	1885.28	1503.03	1490.5	1546.47	1320.75	1491.03	1344.33	1422.53	1404.08	1424.22	1291.42	1447.81	1350.78	1454.58	1188.53	1471.75	1464.47	1449.61	1355.36	1596.42	1321.06	1427.11	1349.17	1448.17	1375.86	1543.25	1511.14	1537.44	1513.86	1471.61	1524.92	1503.53	1394.5	1518.42	1481.83	1507.14	1575.36	1440.03	1542.56	1470.06	1562.92	1776.69	1719.61	2267.19	1898.61	2212.81	2106.28	1209.33
113	2015.97	1939.78	1542.53	1529.33	1580.14	1353.42	1526.47	1372.44	1466.22	1440.56	1469.44	1329.33	1498.31	1397.03	1488.97	1220.61	1529.33	1506.61	1499.75	1396.89	1637.33	1344.14	1469.06	1389.42	1500.67	1414.61	1577.03	1560.47	1587.33	1559.53	1518.14	1548.06	1539.08	1432.39	1545.17	1524.47	1554.11	1610.08	1477.14	1596.28	1520.33	1600.53	1816.92	1773.03	2299.92	1943.97	2246.31	2148.06	1222.11
114	2064.94	1970.72	1588.64	1570.69	1620.67	1398.58	1567.92	1418.36	1501.17	1492.36	1487.58	1363.97	1538.14	1422.19	1536.78	1248.81	1548.78	1557.58	1527.64	1425.36	1679.28	1389.03	1508.28	1441.03	1530.97	1454.97	1631.42	1605.17	1628.03	1600.14	1550.53	1608.03	1588.78	1466.11	1589.47	1572.58	1583.08	1652.67	1529.39	1631.5	1563.53	1650.75	1873.75	1804.17	2343.17	2000.44	2290.44	2192.67	1235.22
115	2075.78	2007.44	1626.36	1611.86	1650.67	1428.47	1608.42	1448.28	1529.31	1513.97	1526.36	1395.14	1574.61	1472	1575.22	1299.69	1600.28	1591.89	1548.33	1468.11	1729.42	1415.86	1554.42	1470.67	1574.06	1498.83	1666.39	1652.78	1665.19	1633.58	1593.69	1635.11	1612.92	1514.97	1636.47	1597.89	1613.5	1690	1549.97	1680.14	1596.86	1686.56	1889.56	1856.28	2383.61	2040.11	2325.75	2235.97	1251.47
116	2115.89	2038.92	1664.92	1654.75	1677.58	1456.53	1651.03	1473.03	1576.42	1552.14	1565.03	1432.92	1608.81	1501.83	1588.28	1318.31	1637.03	1633.89	1587.17	1505.14	1755.53	1466.31	1585.75	1514.72	1612.25	1531.42	1702.08	1684.19	1697.17	1677.17	1636.5	1683.39	1643.72	1543.61	1667.69	1637.19	1645.92	1729.31	1596.75	1696.94	1628.97	1734.86	1946.61	1895.56	2418.94	2077.64	2366.33	2249.53	1281.06
117	2170.17	2072.11	1704.5	1691.61	1730.39	1507.08	1678.36	1517.44	1607.97	1608.56	1587.81	1463.97	1643	1534.92	1627.08	1361.97	1677.44	1669.17	1609.86	1543.75	1789.56	1494.44	1617.61	1546.25	1645.83	1571.97	1743.53	1728.03	1732.72	1720.17	1673.19	1718.08	1689.47	1581.28	1712.28	1680.08	1686.58	1768.22	1640.08	1752.08	1675.97	1779.69	1974.5	1934.61	2450.83	2100	2390.67	2298.44	1280.44
118	2219.64	2113.72	1751.81	1733.17	1760.56	1548.25	1715.42	1551.11	1640.03	1643.97	1639.53	1518.5	1676.06	1579.31	1667.56	1381.69	1692.17	1711.67	1685.42	1593.42	1836.72	1528.25	1652.28	1581.86	1687.94	1604.69	1782.81	1785.53	1772.11	1767.42	1713.08	1757.61	1729.53	1621.64	1752.58	1731.75	1721.11	1825.69	1687.69	1781.81	1709.22	1811.83	2032.97	1967.44	2500.58	2156.67	2425.17	2348.5	1310.25
119	2251.75	2147.89	1790.75	1774.36	1802.58	1580.75	1755.19	1586	1677.03	1675.28	1675	1555.03	1728.36	1613.81	1689.53	1422.92	1755.14	1757.42	1711.03	1617.86	1877.33	1560.89	1695.78	1620.44	1730.75	1641.47	1822.36	1819.83	1805.42	1803.47	1763.22	1797.81	1768.03	1656.94	1791.22	1763.44	1765.39	1852.86	1721.08	1844.19	1757.22	1860.19	2067.69	2018.06	2540.33	2199.89	2471.83	2387.5	1328.61
120	2279.03	2178.56	1823.33	1806.83	1831.83	1616.94	1785.47	1624.61	1718.08	1719.17	1705.11	1582.72	1762.31	1643.58	1730.53	1470.03	1782.08	1786.42	1752.83	1661.78	1888.72	1604.58	1729.06	1662.86	1766.56	1670.86	1851.56	1853.83	1850.17	1833.08	1782.78	1828.81	1793.75	1694.89	1812.25	1799.22	1797.58	1885.14	1752.53	1866	1792.39	1899.19	2115.25	2050.64	2573.94	2252.42	2497.94	2432.83	1352.61
121	2314.75	2222.22	1846.83	1846.44	1870.03	1639.72	1819.94	1658.31	1741.89	1758.31	1740.72	1617.81	1786.75	1676.11	1758.97	1498.25	1795.36	1831.06	1793.11	1701.72	1925.92	1627.58	1757.89	1685.22	1795.61	1719.64	1904.56	1889.86	1887.19	1881.17	1825.22	1868.78	1837.89	1741.25	1860.22	1831.78	1841.39	1923.33	1782.83	1919.25	1828	1935.36	2151.72	2095	2593.06	2285.53	2526.69	2462	1359.33
[truncated: 29 more rows]
[truncated: 3 more columns]

## Sheet: P76LasI_CFP_16000
Time	Mean1	Mean2	Mean3	Mean4	Mean5	Mean6	Mean7	Mean8	Mean9	Mean10	Mean11	Mean12	Mean13	Mean14	Mean15	Mean16	Mean17	Mean18	Mean19	Mean20	Mean21	Mean22	Mean23	Mean24	Mean25	Mean26	Mean27	Mean28	Mean29	Mean30	Mean31	Mean32	Mean33	Mean34	Mean35	Mean36	Mean37	Mean38	Mean39	Mean40	Mean41	Mean42	Mean43	Mean44	Mean45	Mean46	Mean47	Mean48	Mean49
[truncated: 150 more rows]
[truncated: 3 more columns]

[truncated: 16 more sheets: P76LasI_YFP_16, P76LasI_YFP_160, P76LasI_YFP_1600, P76LasI_YFP_16000, P81LuxI_RFP_16, P81LuxI_RFP_160, P81LuxI_RFP_1600, P81LuxI_RFP_16000, P81LuxI_CFP_16, P81LuxI_CFP_160, P81LuxI_CFP_1600, P81LuxI_CFP_16000, P81LuxI_YFP_16, P81LuxI_YFP_160, P81LuxI_YFP_1600, P81LuxI_YFP_16000]
