# Supplementary material for: Orthogonal intercellular signaling for programmed spatial behavior
Source: Mol Syst Biol. 2016 Jan 26;12(1):849. doi: 10.15252/msb.20156590 (PMC4731010; doi:10.15252/msb.20156590)
Supplement: Supplementary file 10 — Source Data for Figure 5 [file MSB-12-849-s007.xlsx]

## Sheet: Overview
Spatiotemporal dynamics of a relay cells in a checkerboard pre-pattern
Measuring RFP, CFP and YFP in relay cells over time. Data corresponds to Figure 5.
Treatments
Induced means that both cell types were placed in the central core of 64 (8x8) grid cells.
Uninduced means that no grid cells contained both relay cell types.

## Sheet: Induced RFP
Time	Mean1	Mean2	Mean3	Mean4	Mean5	Mean6	Mean7	Mean8	Mean9	Mean10	Mean11	Mean12	Mean13	Mean14	Mean15	Mean16	Mean17	Mean18	Mean19	Mean20	Mean21	Mean22	Mean23	Mean24	Mean25	Mean26	Mean27	Mean28	Mean29	Mean30	Mean31	Mean32	Mean33	Mean34	Mean35	Mean36	Mean37	Mean38	Mean39	Mean40	Mean41	Mean42	Mean43	Mean44	Mean45	Mean46	Mean47	Mean48	Mean49
1	239.51	240.918	242.898	241.714	238.633	239.673	239.102	240.02	237.571	237.796	240.796	238.224	237.918	238.551	243.959	242.082	242.673	242.306	238.694	240.633	238.224	241.327	238.939	241.347	238.49	239.102	239.122	238.796	237.898	240.408	242.714	239.469	237.367	239.041	235.714	237.449	237.306	238.388	240.592	240.408	236	237.673	241.959	241.98	242.122	240.898	239.857	240.816	237.02
2	239.306	241.469	239.184	239.51	238.939	236.653	236.347	240.898	237.633	239.449	240.041	238.367	237.245	237.551	243.408	240.122	241.082	242.184	237.469	238.204	237.143	239.347	237.327	238.408	239.327	238.898	238.612	237.449	239.224	240.531	242.02	238.612	238.429	236.694	238.735	241.02	240.531	238.816	240.857	239.918	238.653	237.571	242.245	241.306	241.571	241.347	240.184	239.673	236.633
3	238.327	237.041	238.286	237.878	235.755	236.449	234.694	234.714	235.837	235.653	233.163	231.51	230.653	233.898	238.327	238	237.061	237.204	233.796	236.143	237.347	238.837	235.265	237.776	235.837	235.592	235.408	234.347	236.878	237.571	236.347	236.02	233.837	236.429	235	234.224	234.653	235.653	239.469	235.571	234.816	237.02	237.796	237.265	238.694	236.388	235.673	236.122	235.673
4	228.816	226.98	229.939	228.531	227.51	227.551	228.306	227.184	224.571	225.02	226.163	227.367	224.245	223.714	229.918	227.347	226	229.898	226.51	227.531	227.653	227.122	226.551	226.776	227.02	226.857	226.673	228.082	228.204	225.612	228.367	225.061	227.469	227.592	224.592	226.714	227.939	228.122	228.265	227.878	226.531	228.388	229.714	230.061	230.612	229.408	226.98	227.469	226.898
5	229.122	227.531	229.061	229.388	224.755	225.367	224.51	228.265	224.939	226.694	225.531	226.122	224.102	223.714	227.898	226.286	228.694	230.49	227.102	225.102	227.327	226.633	225.796	227.898	229.592	225.735	225.265	225.898	229.449	226.714	227.959	225.02	227.041	225.816	223.959	227.612	226.041	227.592	226.898	225.429	227.265	226.694	227.878	227.98	228.735	226.633	226.98	228.143	224.653
6	230.878	229.286	232.755	231.286	226.02	227.163	228.184	227.449	225.449	227.714	229.816	226.816	224.857	225.306	230.143	228.796	229.531	231.878	227.898	226.878	228.082	229.02	227.449	227.592	226.367	227.367	226.163	226.878	227.694	228.306	228.408	227.551	229.102	231.286	228.082	225.776	228.776	229.388	228.184	227.306	227.347	230.571	233.02	230.898	232.816	229.204	228.041	230.857	228.429
7	230.878	230.388	231.816	232.735	229.673	227.837	230.98	231.265	230.367	231.061	233.143	230.449	229.122	230	230.816	229.327	231.878	231.408	230.816	230.265	228.245	233.898	229.469	228.571	229.408	230.469	227.224	228.673	231.98	228.776	230.939	229.653	231.857	229.327	229.755	228.939	231.633	232.735	231.469	230.694	230.041	229.837	232.061	232.286	234.612	230.959	229.286	231.776	228.306
8	232.306	229.388	233.918	231.082	226.633	229.02	229.306	230	226.49	228.694	229.469	227.898	227.959	224.449	232.082	232.204	230.041	229.918	229.224	227.837	227.816	230.347	227.939	228	228.918	229.878	226.673	225.776	231.755	229.041	229.531	228.714	230.653	229.571	228.694	228.082	230.347	230.306	229.633	230.694	228.918	228.163	232.245	229.653	235.531	229.878	231	231.551	229.367
9	226.531	224.184	230.163	229.184	222.306	223.082	225.714	227.184	223.49	223.49	227.592	223.714	222.776	221.837	226.878	223.163	225.939	226.286	223.939	224.061	225.449	225.327	224.755	225.204	225.367	226.327	222.796	225.102	225.796	222.816	224.776	222.592	225.143	225.143	220.388	222.286	226.388	223	225.857	224	225.49	225.286	228.633	224.408	228.245	225.49	223.429	225.939	222.837
10	226.061	224.592	228.612	228	221.633	224.286	226.02	225.061	222.653	220.531	224.49	222.163	221.673	220.429	225.939	224.816	225	227.408	223.102	223	223.878	224.286	224.939	224.408	224.837	225.939	223.02	223.061	226.449	223.694	226.653	222.694	224.061	224.51	222.551	224.939	226.163	224.408	224.918	226.204	225.347	225.796	230.224	225.755	224.796	224.714	224.939	226.204	221.98
11	223.49	224.816	231.429	229.265	224.143	224.143	225.224	228.122	223.673	222.551	223.592	222.857	222.959	222.898	226.571	222.163	225.755	228.633	223.816	223.837	225.898	224.551	224.265	224.551	224.592	224.551	222.367	224.347	226.49	222.694	225.143	221.878	224.796	224.082	222.061	222.449	225.531	225.245	224.306	225.061	224.408	225.408	228.796	226.633	229.673	226.531	225.51	225.673	222.878
12	224.265	223.469	229.245	226.082	222.224	222.735	225.796	225.612	222	220.388	223.898	223.531	220.571	222.184	225.939	222.694	224.714	226.327	218.714	223.204	222.898	224.755	222.102	224.673	223.49	222.49	221.041	223.061	225.061	223.327	224.429	221.939	222.327	223.204	219.857	223.367	224.796	225.061	224.612	221.878	223.531	223.102	226.939	225.143	229.653	226.857	226.102	225.959	221.673
13	225.653	224.633	230.245	225.98	222.388	220.898	223.245	226.673	220.898	225.592	221.755	224.306	220.469	222.714	226.041	224.51	225.347	227.633	221.49	221.653	224.367	225.776	225.143	224.122	223.551	223.714	220.612	222.878	225.612	222.531	223.816	222.796	223.755	223.816	222.286	219.49	223.286	224.714	225.245	222.714	222.776	226.959	229.592	226.959	230.51	223.776	225.041	224.347	221.163
14	224.082	222.327	227.816	229.082	220.571	220.551	223.959	223.551	221.878	222.061	223.469	223.163	220.041	221.286	226.041	223	226.857	226.327	222.551	223.959	223.367	224.755	220.531	222.551	223.796	223.633	223.245	222.694	224.429	222.041	224.306	223.041	226.306	224.878	220.163	222.306	224.878	223.184	224.714	224.51	224.367	226.633	229.714	226.041	227.714	225.02	222.837	224.592	222.061
15	225.918	223.082	233.714	230.388	223.633	221.122	225.102	227	225.204	223.857	226.122	224.265	222.918	221.306	227.122	223.694	226.122	227.408	221.612	221.959	225.878	225.204	222.653	224.102	223.694	224.612	221.857	223.184	226.327	222.735	226.102	222.041	225.367	223.571	221.735	222	224.041	224.714	225.367	225.429	225.122	224.673	229.592	225.837	230.49	224.388	223.98	224.429	220.306
16	227.388	225.102	234.204	230.347	222.163	221.776	227.429	227.959	221.367	225.347	224.776	225.224	222.592	221.388	229.122	223.265	227.51	228.367	221.816	221.816	225.245	226.429	222.102	224.878	225.796	225.122	223.857	223.918	227.49	222.857	227.592	223.898	223.796	227.673	221.306	223.51	226	226.184	225.286	223.633	226.02	226.245	230.898	227.816	232.612	228.367	227.367	228.02	223.653
17	228	225.816	233.592	234.102	224.408	224.531	227.837	229.551	222.367	224.327	228.673	227.02	221.796	222.612	227.776	222.061	228.531	230.306	222.49	223.469	225.041	227.51	223.184	226.653	226.714	226.796	223.061	224.939	230.184	225.061	227.347	224.755	227.796	226.102	222.49	222.878	225.796	225.857	225.673	225.857	229.449	228.857	233.939	229.327	232.735	228.347	227.837	229.041	223.061
18	227.959	226.469	235.327	234.551	226.347	223.122	228.571	230.857	223.082	224.755	227.531	226.449	222.898	226.163	228.265	223.224	229.388	229.592	221.265	223.102	227.163	228.429	222.204	226.388	225.755	226.02	222.02	226	229.939	225.265	227.449	226.02	226.98	227.408	222.449	224.694	226.531	228.367	227.673	225.776	228.367	229.429	233.939	229.633	234.673	227.102	227.939	229.041	224.204
19	230.837	225.551	236.816	237.612	223.816	224.184	229.857	231.082	223.857	227.265	228.306	226.551	222.98	224.98	229.122	225.204	229.388	232.51	223.939	226.061	226.469	228.571	225.224	226.673	228.898	226.408	225.041	225.224	230.571	227.061	230.653	226.367	229.02	229.082	221.898	224.51	230.122	229.878	231.796	228.143	230.143	232.388	235.918	231.51	235.245	229.347	232.02	231.245	221.857
20	227.939	226.02	239.02	239.286	227.633	226.735	230.49	230.653	225.449	227.857	229.143	230.592	222.776	226.388	231.143	224.286	231.571	234.673	225.02	225.102	231.939	230.082	225.429	228.51	228.837	230.694	223.673	226.49	232.816	226.347	231.347	227.612	229.673	230.796	223.245	225.02	228.347	232.959	229.082	230.041	231.857	231.857	237.204	231.041	238.306	229.735	230.918	230.204	223.776
21	232.306	229.735	241.143	239.796	228.184	224.592	231.694	232.857	226.714	229.224	230.102	230.857	224.735	226.204	231.449	227.041	233.551	236.531	225.673	226.898	231.02	232.755	226.939	230.49	229.551	231.265	226.327	228.878	232.735	225.694	228.898	226.143	231.837	230.592	223.082	225.408	229.816	231.041	231.102	230.204	229.796	233.286	238.694	232.837	240.51	231.551	233.714	235.939	226.694
22	234.286	229.653	245.204	242.02	230	227.878	235.347	237.041	228.633	229.959	230.776	231.265	225.918	228.776	231.755	227.388	233.367	237.612	228.204	227.653	231.224	232.816	225.816	227.755	231.265	231.408	227.224	228.694	233.612	227.388	232.653	227.653	230.204	231.408	221.633	226.612	232	233	231.837	231.694	231.796	233.184	242.612	235.367	240.327	232.224	234.122	235.041	227.204
23	235.857	230.571	247.204	242.959	231.959	228.612	236.122	241.388	228.184	232.673	234.469	231.816	228.347	228.959	233.204	230.571	237.245	241.245	227.469	233.735	233.857	236.143	227.224	232.367	233.918	233.51	229.184	232.102	236.327	228.102	233.265	230.286	233.98	232.878	224.286	226.857	234.02	233.714	233.224	233.939	235.612	236.51	243.286	238.816	244.551	235.571	233.469	236.612	228.082
24	238.918	233.755	250.449	248.98	230.551	230.102	239.347	241.878	229.633	230.184	233.796	235.49	229.061	231.265	238.204	232.551	238.327	245	229.959	230.898	236.796	239.02	231.388	232.98	235.143	233.735	230.122	232.327	238.367	230.51	236.49	232.735	234.265	235.408	226.959	229.673	235.837	236.551	235.347	233.653	237.408	239.612	246.98	237.286	244.02	236.898	239.061	236.857	227.469
25	236.918	233.429	252.122	249.102	232.082	230.184	237.49	242.286	229.796	234.327	237.122	235.878	228.122	232.816	237.143	231.939	240.816	245.367	228.837	233.082	238.551	240.082	230.408	233.98	236.673	236.898	228.633	234.816	240.531	231.878	239.265	233.204	239.184	237.061	226.796	231.245	237.959	240.592	239.163	238.776	238	240.694	249.143	240.837	246.694	238.857	241.735	238.163	228.143
26	240.959	233.571	258.102	254.224	235.367	232.286	242.735	245.653	232.612	238.286	239.531	238	230.143	234.673	240.837	234.02	244.571	247.531	230.408	234.102	236.878	241.122	230.51	236.449	239.714	240.265	231.673	237.204	245.306	233.592	240.347	235.245	237.143	239.816	229.204	230.612	238.98	239.816	239.163	240.592	239.51	243.429	250.612	241.082	250.98	239.51	243.388	245	228.49
27	244.041	240.388	258.857	257.571	233.633	232.245	246.306	245.327	232.286	237.102	239.286	241.714	231.959	233.02	244.367	233.082	247.816	252.408	233.531	234.673	241.327	242.633	231.143	237.816	243.469	243.102	231.735	235.388	248.653	233.796	241.735	237.878	241.143	242.082	229.878	234.612	241.184	244.286	242.633	242.592	242.245	246.592	254.245	245	254.49	242.122	247.735	244.735	231.633
28	247.673	243.367	266.673	261.98	236.102	235.592	248.612	251.224	236.551	239.286	245.306	244.265	233.918	236.898	245.939	234.878	249.102	255.694	232.816	235.98	242.51	246.592	233.449	239.592	241.204	242.857	232.367	239.51	249.02	234.714	243.082	235.531	243.224	243.531	230.673	234.98	243.408	244.367	246	242.551	245.898	250.143	260.694	246.612	260.367	244.388	247.959	246.694	232.857
29	247.571	242.041	267.612	268.265	238.306	238.49	249.163	251.449	233.918	240.122	247.592	247.245	233.102	239.367	249.408	234.673	249.898	256.469	235.755	237.408	247.531	247.286	234.633	240.898	243.51	244.735	239.347	241.327	254.408	235	248.408	241.51	248.122	249.306	232.143	236.327	246.959	248.184	247.612	246.816	249.143	251.306	259.816	250.714	259.776	246.673	251.49	251.286	234.857
30	249.939	243.224	271.531	268.041	243.592	238.327	254.041	259.612	236.122	241.755	248.469	248.98	236.327	241.898	249.551	238.592	256.51	262.551	235.633	240.633	250.041	250.633	238.918	244.306	247.327	249.367	239.796	243.776	255.061	239.245	251.408	242.714	251.429	250.102	232.939	238.347	248.51	249.816	248.388	250.061	251.959	258.102	266.102	253.755	262.061	251.082	257.408	253.939	237.714
31	253.694	246.102	277.224	273.449	246.143	239.98	259.49	261.02	239.061	247.449	252.714	252.408	237.816	245.551	252.388	239.755	259.265	264.286	238.02	241.531	252.551	255.531	240.429	246.918	252.082	250.898	241.918	247.061	259.571	242.102	255.184	244.429	254.163	251.633	233.857	240.286	250.612	254.816	252.041	249.878	254.796	258.531	270.837	255.531	268.755	253.449	259.694	256.061	235.959
32	258.347	249.224	282.633	279.694	247.245	240.306	260.367	264.571	240.469	248.776	255.388	256.367	241.449	245.449	256.449	241.796	263.592	271.122	242.02	245.163	256.735	258.429	242.51	249	251.816	257.49	241.469	249.837	264.776	243.388	255.245	246.347	255.878	254.551	235.816	242.245	253.653	257.612	254.143	254.796	258.735	262.755	278.204	259.02	271.327	253.796	261.51	262.531	237.857
33	263.776	253.224	289.327	283.918	247.878	243.449	267.327	270	243.143	253.551	260.408	263.163	239.755	248.98	261.122	243.102	268.51	277.041	244.367	246.102	260.306	262.224	244.184	250.224	258.224	260.959	246.633	253.98	266.633	246.755	256.898	250.265	260.653	259.918	237.673	243.653	260.122	265.245	258.755	257.612	261.735	264.612	281.673	262.429	276.714	260.531	267.694	264.714	241.224
34	268.082	257.347	296.837	290.857	252.184	248.796	267.714	279.388	246.531	256.776	266.143	267.939	246.429	253.204	265.041	246.286	273.531	281.837	244.082	247.776	264.265	267.796	246.367	254.204	260.98	264.102	245.878	257.041	273.286	247.245	263.102	252.122	260.918	264.49	240.959	246.429	263.918	267.531	261.327	262.02	265.224	271.041	286.714	265.408	281.49	261.98	269.755	268.98	241.796
35	273.286	261.531	301	299.408	254.959	250.408	276.653	282.51	248.592	259.755	266.102	268.49	249.878	257.755	270.673	248.612	278.184	286.041	247.041	251.163	267.245	270.347	248.653	257.612	267.163	269.571	250	258.878	279.878	249.082	265.939	256.122	270.796	269.857	241.082	249.286	267.286	272.388	264.204	266.224	270.816	276.571	294.837	270.082	288.224	265.837	274.755	273.224	248.082
36	273.898	266.082	311.49	307.408	259.694	257.388	280	287.429	252.224	264.449	274.898	275.02	251.673	257.531	275.429	253.163	284.592	295.408	251.163	255.082	270.653	276.51	250.653	261.02	271.041	274.041	254.265	263.469	282.286	254.939	269.163	259.796	271.959	271.02	243.959	252.673	274.163	275.857	271.041	270.898	275.306	285.204	300.714	278.265	289.673	271.122	279.673	280.469	246.531
37	282.061	268.653	320.143	314.408	263.02	257.041	287.306	291.265	255.265	266.551	280.163	276.592	254.367	265.714	280.98	253.857	290.796	302.327	255.02	259.143	276.082	284.98	253.224	265.367	276.408	276.735	256.163	267.878	293.653	257.776	274.755	261.306	279.98	278.571	249.286	255.959	278.204	285.449	277.061	277.429	283.306	290.204	309.551	279.531	297.265	272.265	290.143	284.327	250.531
38	289.653	270.98	328.122	325.102	268.143	262.735	295.531	299.857	259.061	269.878	285.429	286.306	258.265	270.735	285	263.102	294.327	308.837	256.878	262.082	280.429	289.531	258.061	267.51	283.184	285.163	260.306	272.612	297.449	260	280.49	267.449	285.449	282.857	250.776	257.898	283.449	290.224	279.816	278.265	286.449	296.898	316.041	284.571	299.469	277.612	295.898	290.776	253.776
39	295.898	274.898	337.449	334.265	270.714	266.571	301.51	307.429	261.163	278.388	294.918	292.694	262.857	272.49	289.939	263.531	301.816	315.082	261.02	264.041	287.816	295.98	258.959	274.347	285.388	291.551	264.327	277.224	305.918	264.653	286.551	271.918	288.735	287.776	255.327	264.163	291.837	294.776	283.082	284.673	293	305	324.531	293.204	306.082	286	303.469	297.041	252.673
40	299.673	285.918	351.061	347.367	276.367	271.041	309.347	316.918	268.714	282.918	298.776	297.143	264.041	277.327	299.51	266.184	311.408	326.776	267.306	270.245	298.571	302.531	265.367	279.551	295.714	296.959	267.367	282.469	311.367	270.02	292.265	275.531	297.061	300.122	257.102	267.878	298.367	302.857	292.857	289.02	301.612	309.653	333.612	301.327	310.735	292.755	310.367	303.531	262.041
41	307.49	286.653	359.184	355.224	282.592	278.061	315.796	324.592	269.469	288.245	308.102	308.184	269.347	280.898	307.02	271.98	321.122	334.204	265.939	273.388	302.02	310.429	269.306	282.857	299.735	304.245	272.735	288.265	323.653	275.204	300.592	283	305.408	301.265	260.408	273.918	304.98	308.612	298.816	297.673	307.837	318.857	344.122	310.816	318.327	295.429	315.286	308.796	264.51
42	318.449	296.163	371.755	363.878	288.02	281.49	324.51	336.347	272.918	294.327	313.735	317.633	274.551	290.184	316.061	277.367	327.878	348.102	275.714	280.653	309.571	318.286	272.878	289.918	309.755	313	278.714	291.02	327.367	278.51	303.449	285.204	310.061	310.327	265	277.714	311.735	315.776	308.796	304.245	314.694	330.286	356.388	312.592	322.531	301.408	330.755	319.735	266.408
43	325.551	298.898	383.939	379.224	292.163	287.163	335.347	343.755	281.531	302.959	322.918	325.49	280.939	296.571	319.102	281.061	341.429	356.449	278.49	285.51	318.347	324.571	276.714	295.531	316.898	322.429	281.918	301.286	337.306	284.49	311.265	291.449	320.633	318.796	268.551	284.306	320.408	327.429	315.898	313.02	328.082	337.51	369.02	325.163	330.184	310.857	339.816	326.551	273.837
44	336.204	311.449	401.551	386.184	302.49	294.612	345.98	355.551	287.694	308.469	333.041	334.347	285.735	304.061	328.245	288.633	349.653	369	283.592	291.102	331.061	334.204	286.327	299.918	325.857	331.163	288.755	311.204	353.837	291.327	322.469	298.755	330.49	329.735	274.061	289.755	330.735	337.041	322.408	320.408	333.224	352.755	384.857	335.02	338.347	314.49	353.857	339.673	276.347
45	345.653	320.653	408.429	406.98	310.694	300.878	359.51	366.878	293.51	318.184	344.551	343.469	291.245	313.449	339.163	295.245	365.714	381.735	288.51	301.429	339.327	349.735	290.796	312.327	336.265	342.755	297.041	318.49	361.143	299.102	332.939	309.102	341.327	342.184	281.918	298.878	344.714	348.837	334.878	335.776	345.551	365.714	394.408	344.429	346.959	325.776	362.122	349.776	283.531
46	356.633	326.469	424.327	417.714	316.469	313.735	372.816	376.122	299.735	327.469	351.571	358.653	298.327	320	349.347	304.714	381.98	396.143	297.51	301.408	347.184	358.367	295.49	319.735	348.449	350.98	303.673	329.776	377.878	306	338.653	318.592	355.878	352.531	285.061	304.347	355.408	358	347.633	345.959	356.204	378.939	408.163	357.776	351.224	332.02	373.184	363.408	286.245
47	367.735	334.082	441.551	435.98	332.061	318.796	385.143	390.184	307.98	338.347	364.531	371.184	309.98	329.918	356.367	309.837	394.51	411.306	307.755	314.959	361.184	372.735	303.612	330.102	364.776	370.653	312.265	335.714	387.571	313.531	343.673	323.633	366.49	360.735	290.918	313.776	368.898	373.735	354.796	355.163	370.612	387.796	423.878	373.184	358.041	341.429	387	376.265	292.449
48	384.224	346.755	454.776	448.184	335.469	326.327	400.02	402.163	313.224	346.408	375.878	379.959	319.245	340.306	368.245	318.388	411.878	432.98	310.531	320.531	375.327	383.98	312.51	339.98	370.592	378.143	322.408	349.02	398.245	321.041	356.184	330.898	376.755	375.061	302.163	322.469	381.265	388.735	369.204	363.102	379.878	404.286	438.408	382.796	367.245	349.735	404.918	390.796	295.224
49	390.98	357.224	469.796	463.102	349.408	340.061	415.265	416.51	324.224	360.531	393.224	394.551	325.898	349.837	383.408	324.837	425.673	448.959	322	332.816	389.082	402.735	317.633	347.837	389.571	396.408	327.816	357.878	416.694	333.571	366.184	342.571	394.143	384.98	303.041	331.51	391.816	403.265	385.265	380.184	400.918	421.204	458.694	397.816	373.265	357.571	419.347	403.959	305.02
50	413.143	369.102	484.327	477.286	357.327	348.102	431.143	429.837	333.98	376.082	406.49	411.286	338.673	364.878	391.551	336.755	447.51	467.714	332.633	343.49	403.633	413.857	328.878	366.878	403.204	411.184	339.857	369.816	428.653	340.531	373.102	354.224	415.041	402.918	314.327	339.163	410.898	420.776	399.286	393.735	412.857	436.694	477.959	416.694	385.469	363.51	436.286	420	310.694
51	426.612	377.571	499.776	491.408	371.245	357.429	448.51	438.143	348.367	391.898	415.061	427.796	349.388	376.367	407.714	343.98	464.245	483.551	335.878	352.796	420.122	429.776	336.265	378.551	421.02	424.612	351.041	382.735	447.939	355.469	388.204	372.102	424	425.816	319.327	349.306	431.449	439.286	418.041	411.327	432.694	455.551	489.796	437	393.51	374.224	455.082	437.408	321.51
52	446.898	391.347	513.918	509.857	385.245	372.224	462.592	450.592	356.898	403.878	434.653	442.408	359.653	392.592	426.959	358.408	482.776	498.367	350.653	365.531	434.184	449.184	351.469	385.796	440.469	444.347	361.51	399.449	462.224	367.469	400.041	376.816	447.02	442.959	332.776	360.49	443.551	458.796	430.306	423.51	451.143	466.51	507.694	453.531	400.408	387.245	472.184	454.898	333.449
53	460.347	406.755	526.592	516.735	396.796	383.367	475.857	460.408	368.776	417.959	452.204	459.816	373.898	403.469	441.245	368.959	503.367	518.347	360.245	374.98	455.837	458.327	359.857	398.714	456.224	460.776	376.449	412.551	472.592	376	409.469	390.816	461.388	454.612	340.265	373.592	464.388	478.265	448.673	439.714	465.51	483.714	525.939	467.918	409.673	399.184	487.122	476.224	341.245
54	482.898	419.184	536.898	531.816	415.469	397.98	494.673	477.531	382.429	437	467.347	480.429	384.204	422.286	456.735	381.367	523.592	525.714	372.082	394.49	468.694	474.694	374.122	414.816	475.857	478.51	392.327	425.694	492.653	392.918	421.327	402.551	474.224	475.653	351	381.918	477.388	496.408	472.571	457.878	479.347	491.592	538.204	487.184	419.694	406.714	499.592	487.265	349.878
55	501.122	441.673	547.306	549.755	424.816	412.082	506.612	488.551	393.694	460.388	489.061	499.367	401.449	437.49	472.122	397.653	542.531	549.694	386.061	410.592	485.429	491.224	389.98	428.388	497.735	500.102	401.388	435.776	510.449	404.714	433.673	424.592	492.959	492.571	359.531	397.612	499.633	514.286	492.286	475.735	499.939	512.959	559.612	501.694	424	419.776	512.98	507.571	356.551
56	522.776	457.837	564.122	560.714	441.98	424.429	523.143	505.98	411.245	475.755	502.122	506.939	417.469	453.49	492.408	411.796	553.939	563.673	403.939	423.408	500.694	506.898	400.041	445.224	517.184	512.082	414.673	452	522.02	424.918	450.898	441.592	505.959	504.163	373.367	409.388	517.633	532.878	510.367	492.735	517.755	529.837	570.286	519	431.633	429.143	523.959	527.02	368.796
57	540.061	476.388	578.633	573.633	456.857	445.429	535.918	520.837	428.673	499.286	522.224	524.571	435.571	472.245	513.184	428.714	569.918	575.612	415.878	443.796	515.918	524.735	412.163	462.286	536.204	537.51	436.939	467.612	538.959	438.837	466.796	454.816	522.776	528.714	385.714	426.837	533.102	550.388	530.837	514.796	535.408	545.245	584.163	542.265	443.102	446.408	544.327	543.102	377.082
58	553.939	491.449	588.98	582.204	477.265	460.776	552.959	527.143	443.306	512.286	535.939	538.796	447.327	482.367	528.551	441.857	582.327	590.163	427.245	456.592	532.102	536.939	423.041	475.612	553.816	547.98	448.98	479.633	556.51	459.653	475.143	476.673	544.959	541.633	394.51	433.878	555.408	564.449	546.551	532.837	544.551	552.347	605.143	551.265	458.163	454.347	554.939	559.531	390.939
59	569.878	506.204	603.163	597.306	492.449	473.592	560.857	540.837	466.041	523.571	555.286	553.939	463.163	501.796	544.592	458.531	600.204	601.184	449.245	477.204	545.837	556.633	440.204	490.694	569.388	562.245	468.755	496.449	574.224	474.755	489.714	481.673	558.041	553.673	407.327	449	560.673	573	563.449	548.184	559.918	567.408	614.102	571.918	465.02	469.204	570.469	579.878	400.755
60	581.959	530.898	616.878	607.286	501.367	495.061	580.531	554	481.939	545.143	572.061	567.347	481.51	515.163	562.551	481.286	616.531	620.469	464.837	490.51	553.673	573.633	460.02	506.082	586.939	571.918	483.796	510.102	593.163	493.49	504.408	501.102	573.816	569	424.184	460.653	581.388	594.898	576.408	566.102	573.959	579.633	623.286	581.388	475.041	484.306	578.633	586.204	422.571
61	595.49	555.98	626.388	614.633	520.265	513.286	588.367	566.265	501.041	558.143	589.347	580.224	501.327	529.061	576.918	499.122	622.469	632.959	478.592	514.51	568.796	587.449	468	522.878	599.449	592.163	498.306	529.816	601.163	514.327	531.673	509.837	582.306	580	434.367	475.898	594.469	604.735	592.061	578.041	587.878	597.592	638.694	599.163	481	490.184	594.429	598	433.429
62	616.837	568.98	641.367	627.49	535.592	529.265	600.98	580.286	525.531	572.878	606.776	587.51	513.531	552.082	590.653	517.02	640.265	641.898	491.755	527.347	578.878	598.449	478.837	534.184	615.469	601.612	518.367	542	623.653	531.796	548.612	527.184	593.449	596.51	456.143	489.551	606.816	622.653	605.571	591.592	603.653	607.347	655.204	610.918	492.612	505.061	605.224	614.939	443.898
63	624.143	579.939	653.49	642.143	554.469	551.449	617.327	591.306	535.041	588.041	624.531	609.347	535.122	559.571	607.245	530.735	649.755	655.898	506.878	541.102	592.959	611.469	501.49	550.286	633.082	617.959	540.612	547.959	637.449	548.061	565.245	541.102	611.755	610.878	463.449	502.388	622.306	638.347	622.429	609.224	614.061	615.061	669.837	624.49	500.469	516.776	613.735	628.163	459.796
64	633.735	594.122	669.367	656.082	567.265	562.776	625.327	604.408	550.796	603.265	631.531	618.061	543.796	574.776	623.49	549.694	660.306	662.612	527.755	554.306	604.612	631.163	509.714	572.653	639.02	632.694	550.694	565.102	646.592	564.898	572.551	553.469	628.633	623.714	479.02	518.51	635.796	642.714	640.612	619.265	634.673	628.959	682.653	636.857	513.98	528.306	624.776	642.265	473.184
65	651.041	610.367	669.367	670.51	584.429	578.449	641.082	616.898	573.98	614.653	646.347	625.612	559.224	583.837	631.061	566.98	676.122	674.633	538.837	569.878	622.592	638.122	527.776	583.449	654.49	640.612	560.837	579.776	663.898	579.898	596.898	570.816	638.245	636.347	498.347	528.571	651.041	651.633	646.449	628.796	635.122	645.286	689.143	654.388	527.265	541.755	640.571	651.224	483.878
66	666.796	628.286	682.286	682.245	596.531	585.633	650.776	630.02	585.959	627.184	664.408	642.755	579.224	600.592	649.816	577.286	688.265	688.163	561.347	578.959	631.878	645.98	537.918	589.306	662.694	653.082	580.592	586.041	669.694	593.49	603.286	570.796	649.653	646.143	513.571	552.735	658.837	660.939	662.531	639.347	652.878	656.98	705.918	665.49	533.041	557.571	649.857	661.306	503.082
67	676.571	644.204	694.327	689.041	607.837	599.551	657.837	638.041	603.98	633.694	676.898	658.816	591.857	613.408	667.286	597.143	695.041	704.306	576.429	591.571	639.857	660.735	548.163	608.449	679.49	664.776	591.612	605.653	682.857	608.98	613.082	593.898	659.612	655.204	526.041	567.286	667	671.837	672.02	653.367	663.735	670.918	708.204	670.551	546.898	573.755	659.612	680.939	518.347
68	686.286	653.653	705.224	689.082	620.776	614.102	677.408	652.714	609.571	647.633	689.061	664.653	602.184	624.551	675.367	610	708.918	713.469	587.571	604.265	655.653	666.98	559.694	614.673	684.102	670.429	605.02	610.816	700.347	625.408	629.878	601.122	668.408	669.51	539.429	575.551	673.714	685.306	680.143	669.714	670.694	673.918	729.694	690.02	561.469	580.224	668.694	685.49	535.429
69	698.49	670.429	715.041	709.347	629.388	631.755	680.571	665.286	622.327	664.49	697.02	673.51	613.694	634.816	683.776	621.837	718.306	724.898	601.224	618.571	664.306	677.531	571.51	625.286	702.939	681.49	617.469	623.633	709	640.776	642.02	615.531	673.571	675.184	557.714	586.816	685.265	698.367	700.02	680.327	693.388	688.735	740.796	701.082	575.02	591.653	675.265	692.102	561.673
70	713.98	677.571	728.469	718.449	644.551	642	687.245	677.122	640.041	673.694	711.531	686.02	633.592	639.796	700	634.265	724.612	722.327	617.755	635.388	674.98	696.837	579.449	642.163	711.347	693.02	628.612	632.429	721.51	650.041	656.714	632.571	687.49	692.816	572.469	601.327	695.837	706.918	712.163	691.449	695.429	698.02	749.878	709.204	581.408	608.122	679.204	703.286	572.245
71	718.429	700.755	734.408	726.286	653.143	657.224	699.306	685.429	652.776	681.898	722.796	696.041	642.857	662.531	713.224	653.816	735.041	740.857	633.694	644.49	685.347	696.714	591.98	651.265	713.776	709.571	634.429	651.531	736.959	669.061	666.061	641.959	705.327	702.878	597.837	615.306	704.041	718.857	717.776	700.918	703.735	707.531	754.041	724.939	601.265	618.633	697.469	722.918	590.041
72	727.694	701.939	746.551	735.714	664.51	660.061	707.02	697.571	670.816	698.918	731.286	706.612	655.878	666.755	726.755	655	750.735	750.735	642.49	651.694	688.061	712.327	598.735	655.408	736.837	717.286	652.367	653.327	738.02	680.082	686.082	653.51	708.286	711.163	605.184	623.653	723.673	727.878	734.98	712	719.184	729.551	768.367	727.878	617.939	629.143	701	728.306	602.878
73	745.469	724.796	756.286	750.143	679.878	675.224	723.898	710.02	685.98	713.633	741.796	721.449	666.469	686.469	734.735	680.408	764.531	763.224	658.878	669.551	697.735	723.918	616.551	671.612	751.551	729.673	665.898	667.959	756.102	694.633	694.204	662.367	727.857	722.694	622.245	636.857	733.224	737.224	739.735	721.755	732.041	738.673	789.347	750.653	633.082	648.673	716.143	738.102	622.469
74	754.633	733.939	768.286	763.592	688.796	689.551	729.735	717.898	698.735	718.286	762.98	727.714	678.469	699.531	749.306	683.98	771.286	765.755	668.959	677.612	712.633	729.265	624.816	680.735	754.449	739.388	677.02	677.204	766.163	708.837	703.286	670.959	727.816	737.837	631.959	644.633	738.98	750.653	755.429	732.122	738.776	747.633	795.633	761.633	654.327	656.98	716.02	751.02	634
75	771.327	742.959	778.837	765.959	696.551	694.429	739.184	729.776	709.551	729.857	769.327	733.102	697.082	707.918	768.449	697.714	774.49	777.122	685.98	692.673	721.735	740.755	631.878	689.837	767.878	752.082	693.265	689.265	775.49	710.367	715.02	683.694	742.082	744.367	642.143	656.694	750.98	759.265	762.449	741.959	757.918	753.061	806.102	775.633	665.306	664.878	725.163	764.224	644.918
76	777.918	756.633	791.286	776.673	708.204	708.184	747.755	741.714	723.408	742.714	781.633	744.653	705.224	717.306	772.939	707.959	794.408	792.367	697.082	704.633	730.347	746.184	642.959	702.959	783.347	761.245	701.449	699.469	788.122	724.898	729.898	702.51	745.265	752.184	654.837	672.388	762.429	768.592	768.816	754.184	763.878	765.286	809.755	777.633	682.735	681.816	736.347	766.673	656.51
77	788.918	765.755	802.531	787.714	722.429	723.204	758.571	745.653	728.51	751.776	789.776	757.224	716	720.796	782.755	724.673	794.612	796.143	698.939	710.694	743.694	754.388	653.469	711.918	796	769.388	705.633	708.551	801.837	731.633	738.102	712.98	755.898	757.02	668.245	682.633	770.408	775.286	785.388	758.347	775.837	778.531	823.224	786.184	703.184	693.224	747.714	777.163	662.429
78	791.653	775.878	791.408	786.388	719.898	721.061	760.878	756.653	728.98	757.163	800.102	757.735	716.571	732.49	787.082	728.347	800.388	799.286	709.367	718.265	747.408	755.204	653.061	717.265	796.041	767.449	711.286	712.041	800.98	746.408	736.041	703.816	762.429	751.898	671.776	680.776	771.755	779.531	783.102	763.327	766.98	775.02	824.02	792.551	703.796	696.327	747.816	789.082	675.776
79	805.939	776.449	804.429	793.143	729.98	733.571	777.245	765.837	743.041	768.714	802.592	769.878	725.673	744.184	796.265	737.02	814.163	805.49	718.02	727.673	753.408	773.796	660.388	727.51	805.735	779.061	722.98	717.143	812.531	749.082	750.408	723.327	773.143	774.776	683.286	695	781.531	790.837	799.306	774.612	771.02	790.898	838.367	803.653	720.327	716.633	759.837	791.143	690.694
80	817.143	788.776	811.796	804.367	740.184	746.122	781.796	767.796	752.816	772.469	817.694	777.347	740.694	748.571	809.735	750.327	822.51	816.837	721.367	734.633	763.694	778.857	678.224	739.633	810.531	786.816	733.673	733.163	817.776	759.531	752.367	728.082	768.694	784.592	689.347	698.551	787.898	795.98	799.041	787.327	787.98	802.796	847.306	808.837	725.51	719.265	769.122	793.429	699.327
81	809.49	793.551	819.98	813.816	754.653	751.163	788.245	774.184	768.633	785.51	829.082	780.755	746.653	756.898	809.061	757.429	829.816	822.061	735.286	741.714	765.898	784.306	682.163	739.776	818.286	795.816	738.082	736.082	826.102	766.837	766.061	738.429	788.531	793.592	701.776	710.408	795.102	806.061	806.816	787.755	786.776	804.49	850.653	814.857	740.51	729.143	771.429	808.918	702.388
82	826.204	803.653	830.735	818.143	749.98	755.163	794.429	782.49	764.531	787.98	832.469	788.653	756.224	765.224	821.082	758.551	835.327	831.367	739.816	752.429	772.286	793.959	685.878	752.163	825.245	804.367	751.612	744.918	836.429	778.082	771.857	746.735	797.776	791.592	712.633	717.061	810.102	816.49	825.939	805	808.531	816.163	856.592	824.061	748.306	738.551	785.163	806.469	716.878
83	828.061	820.245	834.939	831.429	760.51	770.347	806.837	798.286	784.673	805.939	841.673	801.347	770.367	772.694	838.49	782.02	844.673	841.408	752.673	767.367	780.449	802.653	697.143	762.939	839.265	818.469	759.857	750.898	847	784.918	780.102	756.796	800.551	801.327	719.204	723.592	812.082	822.571	827.98	806.367	811.612	815.184	859.612	834.959	752.286	746.347	784.367	820.796	722.673
84	842.776	829.694	842.49	838.551	775.122	778.673	808.367	803.816	789.714	808.429	851.551	814.51	772.633	780.184	841.265	781.612	848.429	851.204	760.184	765.224	791.02	806.041	702.286	765.878	848.082	817.327	766.49	757.49	854.837	795.592	787.571	763.776	802.98	810.449	726.224	735.612	818.143	829.571	835.49	814.735	822.02	837.98	882.939	848.429	769.224	753	794.694	827.327	735.633
85	852.082	827.041	847.286	844.796	781.184	787.204	816.755	807.796	796.408	815.306	854.551	810.755	782.122	788.857	843.673	786.714	855.918	850.612	773.878	775.592	793.51	812.163	713.224	771.796	849.878	823.633	772.204	769.204	861.857	806.367	800.653	772.612	812.816	824.592	737.735	737.939	827.837	835.796	848.265	819.224	822.51	836.245	885.571	855.184	774.592	757.939	793.163	842.51	741.367
86	868.041	841.469	863.449	845.408	787.224	794	823.918	815.449	808.163	826.224	865.837	831.388	790.327	799.082	858.776	797.612	874.531	863.98	773.163	784.327	804.429	818.408	716.286	784.469	861.51	834.408	788.184	778.449	869.061	814.02	812.816	783.939	831	828.796	741.551	753.061	834.612	845.306	851.367	836.531	841.857	849.816	894.653	862.571	787.918	775.02	804.776	846.286	758.041
87	863.551	850.653	869.612	853.878	796.184	803.102	826.837	830.286	817.673	839.653	881.531	825.857	804.102	804.49	865.592	808	868.857	858.898	786.082	794.449	806.898	826.612	727.122	787.327	870.878	837.918	789.347	778.714	876.082	821.633	814.286	787.918	837.98	832.837	755.735	765.959	843.469	854.673	861.102	835.327	851.388	852.694	897.184	864.918	792.592	786.592	810.245	851.327	767.612
88	874.755	862	874.98	858.612	805.408	809.327	839.49	835.653	822.98	838.143	883.306	838	813.673	808.796	873.857	816.449	883.531	875.163	790.755	800.694	815.735	833.633	726.98	792.388	879.143	846.673	801.327	788.204	885.49	831.857	823.898	795.061	838.122	841.694	764.776	770.061	846.082	856.061	864.429	845.49	851.184	857.02	899.571	875.224	799.592	788.571	820.694	858.061	760.551
89	879.776	864.265	879.633	871.694	808.776	820.327	842.959	837.673	834.959	846.633	887.286	845.816	820.041	820.612	875.245	822.531	886.082	880.204	807.469	812.49	825.531	845.224	734.061	809.571	886.837	859.367	809.959	793.531	895.49	840.673	831.735	805.265	852.714	849.082	768.449	776.163	858.939	866.612	878.184	853.939	856.612	865.49	923.184	881.184	813.531	797.714	824.429	869.878	778.388
90	882.918	869.571	882.122	875.082	812.388	826.02	853.306	841.531	847.857	860.02	901.776	857.245	819.224	828.327	888.551	837.837	882.857	887.327	809.347	818.551	832.306	848.204	745.327	806.98	888.347	870.714	817.082	805.327	904.735	848.49	842.816	821.796	855.122	858.796	781.224	789.143	864.776	875.49	888.245	863.633	870	878.388	918.837	888.367	817.571	809.408	837.224	872.408	783.837
91	894.816	877.755	892.959	886.551	823.592	836.735	861.061	846.571	844.429	869.367	907.082	860.959	833.163	830.265	899.796	839.551	905.918	889.796	819.571	822.592	837.306	849.918	750.408	820.878	901.245	865.082	818.98	809.306	905.673	857.51	842.796	820.571	852.98	867.959	783.959	789.633	861.061	884.469	892.755	863.102	864.918	876.612	930.122	896.694	834.776	815.449	839.633	879.633	795.02
92	906.02	885.755	898.51	889.551	835.776	849.163	865.918	859.204	858.531	874.673	924.122	868.02	839.694	844.796	916.082	851.327	909.939	907.551	829.388	835.224	842.592	863.531	760.918	831.286	903.531	879.143	833.061	815.02	915.694	869.082	855.469	837.694	871.388	872.959	796	802.245	884.367	894.939	903.163	879.653	886.816	896.367	936.224	911.551	841.122	822.245	847.143	883.347	798.163
93	917.551	899.388	909.327	900.551	837.061	855.592	886.612	866.469	863.673	879.531	927.388	878.51	843.571	848.959	915.653	863.898	917.449	913.694	839.531	838.694	855.408	869.082	767.265	842.082	910.816	885.857	842.388	830.102	923.857	878.694	865.204	844.061	876.347	880.388	803.551	805.714	880.429	900.082	910.531	880.041	891.041	896.306	947.367	914.49	841.735	829.408	852.776	900.714	812.102
94	920.633	905.735	919.061	904.143	844.735	859.918	886.531	880.776	876.122	894.714	928.163	890.224	854.857	864.122	924.449	868.306	923.102	912.878	847.633	854.531	862.082	878	779.857	847.49	924.163	898.265	852.286	832.612	931.082	885.102	869.571	852.163	883.98	897.02	814.755	821.204	898.918	909.265	916.816	892.061	898.776	904.653	956.122	932.98	852.51	839.612	865	909.939	823.163
95	916.163	911.388	921.286	912.224	857.224	867.653	886.898	877.98	886.388	899.347	932.449	888.98	865.857	867.98	926.49	875.204	934.061	919.98	848.776	858.673	868.102	882.612	783.367	848.224	934.367	896.163	855.286	842.878	940.592	892.776	880.694	847.082	890.347	888.245	825.449	819.612	903.286	911.592	920.429	894.714	907.449	917.163	947.449	929.694	856.122	844.306	873.816	912.776	829.306
96	929.878	920.653	928.041	911.776	861.469	871.653	894.959	895.735	884.286	897.163	942.592	894.306	873.327	872.653	934.918	879.551	940.755	937.041	854.204	869.918	874.816	889.816	792.878	857.245	933.102	908.224	863.51	847.857	947.959	896.592	890.673	863.408	893.571	905.122	828.122	824.612	915.102	920.959	922.857	913.755	914.449	921.51	957.918	941.816	870.163	851.918	872.755	909.714	834.265
97	938.837	933.51	938.857	924.633	865.306	879.51	907.224	900.204	900.612	911.143	957.776	911.694	881.449	880.939	943.224	893.286	948.408	928.469	867.327	878.02	883.429	899.796	793.939	877.776	953.449	915.286	879.551	856.306	958.857	904.776	895.224	870.286	905.878	910.531	843.694	835.592	921.694	923.49	944.857	916.02	926.408	921.061	974.449	951.061	877	859.551	878.245	930.918	847.122
98	945.755	938.204	938.449	928.102	871.633	881.571	905.714	895.02	902.49	916.51	966.714	911.02	880.469	884.408	956.122	901.245	952.02	933.959	872.878	884.184	890.531	908.184	803.918	874.592	950.449	925.571	880.776	866.898	957.041	912.755	894.796	876.918	905.163	906.653	845.755	848.061	920.306	930.918	941.245	912.755	919.245	930.816	975.061	955.469	882.51	866.571	885.592	928.898	847.408
99	943.184	932.469	945.286	933.878	877	888.408	906.184	906.061	915.857	922.429	967.265	911.265	892	880.612	947.449	904.673	950.898	941.714	877.531	876.265	884.388	907.429	806.857	879.735	958.286	922.082	868	866.408	961.408	914.694	904.939	873.612	908.143	918.857	846.98	848.796	930.98	942.122	950.878	921.98	933.673	934.041	981.755	955.612	883.755	870.612	885.327	938.286	850.51
100	967.898	956.551	955.633	948.347	904.776	915.776	928.388	916.592	929.735	941.857	984.857	931.429	919.224	906.857	972.633	919.286	972.776	960.408	899.98	902.122	910.49	928.327	816.796	892.469	971.878	930.939	899.02	879.959	976.714	937.755	915.633	897.816	931.347	943.898	863.367	861.878	953.082	955.816	971.878	942.041	947.898	949.633	1000.16	973.898	910.347	889.735	901.918	952.735	873.327
101	975.653	970.592	967.673	955.816	908.694	921.449	935.673	934.143	937.306	953.531	992.02	942.367	912.388	917.918	981.857	935.041	985.184	981.98	900.041	910.408	919.939	939.673	837.327	905.041	981.449	948.959	912.816	894.143	992.122	950.184	933.918	909.367	942.286	948.49	873.653	883.163	955.531	967.755	980.959	950.816	952.796	957.837	1013.57	991.633	923.531	903.041	913.918	964.306	891.082
102	974.592	977.653	968.184	957.633	905.531	913.857	941.327	931.714	936.816	953.347	995.082	939.551	913.224	912.653	982.306	929.878	985.061	973.653	911.347	917.592	917.327	937.735	839.612	911.163	985.633	956.245	914.061	895.122	996.082	955.776	928.449	907.245	943.449	946.898	879.429	879.592	956.286	970.061	980.816	952.082	958.184	963.122	1007.74	981.367	918.347	907.429	911.837	957.265	891.429
103	964.837	967.816	970.551	951.633	901.898	924.184	940.449	937.367	931.286	946.327	989.531	945.816	921.122	919.388	978.082	929.857	974.245	968.327	910.367	917.388	918.918	926.184	828.918	900.98	989.061	951.612	915.408	884.959	986.98	947.367	928.408	900.163	939.163	946.694	878.388	874.673	955.571	966.367	972.449	951.755	951.673	954.082	1001.45	977.633	919.551	899.714	907.98	965.98	892.286
104	994.327	995.061	988.449	967.51	922.857	935.673	958.571	954.531	955.531	963.143	1013.14	958.449	936.49	938.571	998.959	954.184	1009.96	989.388	932.633	934.551	939.041	957.694	845.837	925.408	1007.65	969.633	931.714	916.673	1003.1	972.49	954.367	930.878	956.347	969.816	899.224	904.184	977.286	985.347	998.204	970.551	972.061	975.082	1027.69	1005.25	935.51	931.061	940.469	981.98	901.367
105	994.224	993.51	978.449	969.367	917.082	943.612	945.429	950	957.02	967.347	1013.16	960.041	940.041	929.184	994.061	955.898	1001.33	988.143	922.041	927.265	936.265	953.367	854.184	921.306	1012.57	974.204	925.327	908.388	1013.9	976.714	953.041	938.469	957.857	966.286	900	898.857	977.612	989.551	994.429	970.959	973.143	984.041	1029.29	1005.31	935.816	919.204	931.735	992.286	902.571
106	992.245	987.592	982.531	968.51	914.224	935	953.939	944.959	959.408	972.224	1011.88	956.633	936.959	930.408	993.939	947.02	992.755	989.224	927.918	931.673	934.653	958.653	846.653	922.571	1008.55	968.449	927.918	905.347	1010.57	972.082	948.306	920.184	955.51	964.449	897.878	894.633	973.673	978.286	999.306	973.51	973.633	972.98	1016.45	1007.18	939.49	922.327	926.286	983.735	903
107	999.347	993.143	988.755	977.102	926.592	953.837	959.673	960.592	966.939	973.694	1027.31	968.061	946.898	937.653	1012.47	959.918	1006.18	993.245	938.327	937.796	939.918	957.408	854.143	934.98	1007.31	978.714	939.327	917.082	1010.12	974.918	958.898	933.02	963.898	976.551	902.592	901.367	978.388	995.816	1003.55	975.776	981.286	986.429	1036.76	1004.59	945.082	929.265	941.98	984.612	914.184
108	1008.12	993.408	993.98	983.306	940.041	955.837	963.408	965.98	976.061	978.163	1024.98	970.939	951.061	950.327	1011.37	973.449	1010.16	999.49	941	950.776	945.939	974.531	863.122	943.265	1020.08	977.388	946.306	924.327	1026.84	992.939	971.551	945.122	971.531	981.816	917.265	914.224	986.102	999.469	1011.33	986.551	996.184	1000.88	1037.82	1026.43	949.388	937.367	946.653	998.061	924.673
109	1012.16	1003.71	1000.9	998.245	943.02	960.612	970.612	976.531	985.796	993.163	1036.16	978.571	957.184	957.918	1021.02	986.714	1023.39	1007.74	958.755	958.429	953.776	977.755	865.776	953.204	1031.47	994.429	953.49	938.347	1033.59	999.469	972.694	951.429	983.837	987.653	912.571	923.796	996.122	1005.88	1028.49	992.571	998.388	1001	1046.43	1036.29	955.388	942.204	950.796	999.551	932.633
110	1024.59	1011.82	1010.08	1007.88	959.143	983.878	977.918	986.286	988.143	994.694	1049.12	989.367	970.939	957	1028.33	990.265	1031.94	1019.26	957.49	969.755	976.408	984.551	879.245	963.204	1037.41	997.49	966.612	946.612	1048.82	1010.47	987.796	957.633	998.408	1000.08	938.327	936.592	1004.12	1016.74	1034.27	1006.04	1007.26	1012.22	1052.78	1042.18	970.898	955.306	959.449	1016.1	940.327
111	1007.26	1020	1003.26	993.837	945.286	966.714	977.633	981.694	991.959	995.204	1038.57	984.878	973.429	952.653	1021.22	982.184	1017.2	1010	957.143	961.327	954.041	977.51	872.939	949.469	1038.33	996.653	956.98	931.837	1036.06	1002.08	978.02	953.122	983.571	988.612	924.898	933.469	999.122	1014.18	1030.96	1002.82	1001.63	1008.14	1054.47	1033.02	967.612	953.735	953.755	1002.47	929.735
112	1012.9	1018.26	1007.65	996.98	955.143	977.816	977.02	974.02	995.551	998.122	1050.06	990.143	968.347	959.469	1024.63	993.796	1033.63	1010.06	958.551	962.714	966.163	978.367	880.98	956.673	1037.2	1001.33	963.653	938.204	1036.57	997.796	975.388	955.837	988.571	986.204	931.878	932.122	1001.59	1019.98	1029.35	991.184	1006.67	992.796	1056.86	1034.08	974.163	959.755	963.51	1009.9	939.041
113	1029	1032.45	1008.63	1010.9	963.51	983.551	995.02	1000.06	1002.47	1008.35	1047.76	1002.25	973	966.816	1027.88	1000.12	1042.92	1031.86	969.939	980.653	976.429	993.633	886.102	972.959	1050	1007.08	974.143	949.286	1051.49	1017.33	994.592	968.265	992.796	999.592	941.673	944.857	1007.84	1020.26	1037	1012.08	1011.12	1016.92	1061.51	1044.94	987.612	972.898	969.878	1020.71	950.224
114	1035.39	1036.98	1027.86	1017.33	966.612	984.592	1000.51	1000.31	1014.57	1014.2	1065.65	1003.55	979.449	974.02	1048.41	1006.63	1045.14	1033.94	983.714	988.449	979.224	1004.71	899.837	975.776	1061.27	1022.14	978.735	962.204	1052.41	1024.94	1001.75	977.531	1004.45	1004.43	950.673	952.388	1018.84	1026.76	1055.84	1020.22	1014.69	1019.04	1065.9	1049.61	994.633	971.327	973.286	1024.2	957.939
115	1037.18	1047.43	1031.37	1018.9	983.286	998.735	1001.78	1003.92	1008.74	1022.86	1073.33	1005.82	989.653	983.939	1051.94	1015.86	1053.08	1036.22	980.653	994.939	987.776	1007.94	904.122	993.367	1073.39	1027	994.469	966.959	1066.2	1031.06	1014.25	983.122	1003.88	1011.55	957.327	960.469	1024.41	1042.06	1056.94	1021.2	1018.26	1031.92	1077.73	1061.65	996.429	980.653	970.653	1040.84	967.265
116	1025.94	1036.55	1011.53	1006.78	962.898	989.367	988.061	995.245	1007.61	1016.78	1053.22	992.102	985.714	971.041	1040.73	1005.88	1043.39	1026.47	969.163	982.592	978.082	1000.84	893.469	972.673	1058.63	1020.12	983.816	962.816	1045.06	1019.1	990.51	971.796	994.612	991.878	939.592	947.367	1008.98	1019.26	1041.39	1005.88	1015.53	1021.78	1063.04	1045.2	980.286	970.551	965.265	1018.84	954.143
117	1041.63	1040.59	1027.86	1013.37	973.469	991.776	998.245	997.143	1012.65	1025.49	1074.65	1011.2	994.714	980.673	1054.49	1016.59	1045.84	1031.67	983.224	992.531	988.694	999.51	902.306	981.898	1061.47	1021.18	993.041	963.796	1051.24	1032.47	1008.82	984.612	1004	1005.53	951.694	961.449	1019.02	1034.43	1048.76	1023.69	1024.2	1018.84	1067.45	1059.04	995.694	980.041	969.184	1031.08	961.469
118	1068.47	1060.08	1036.37	1028.45	988.245	1009.2	1014.37	1024.88	1028.96	1038.24	1084.67	1029.47	1004.26	994.265	1064.24	1032.88	1070	1046.22	1000.12	1007.69	1000.04	1016.75	921.735	997.408	1076.1	1036.37	1002.86	978.755	1074.12	1045.57	1021.45	1005.43	1021.59	1026.82	971.531	971.51	1040.02	1042.53	1060.92	1037.27	1035.84	1042.55	1092.67	1066.57	1004.41	995.551	991.653	1037.53	975.98
119	1054	1056.76	1038.18	1019.1	981.347	1003.25	1005.86	1011.78	1022.1	1034.43	1074.98	1025.69	1006.08	993.245	1064.71	1024.41	1052.88	1043.41	991.429	1000.94	1000	1012.06	909.347	992.286	1066.33	1027.47	997	977.571	1067.98	1039.35	1014.39	990.878	1013.61	1022.31	957.245	973.816	1028.92	1040.76	1069.49	1027.2	1029.96	1028.98	1090.63	1068.76	999.571	982.571	982.204	1037.67	970.531
120	1058.9	1068.71	1044.59	1049.24	1003.96	1020.78	1017.22	1025.27	1038.57	1048.59	1090.73	1030.24	1015.04	1004.63	1079.78	1047.16	1074.49	1063.24	1008.02	1012.06	1004.39	1029.84	927.469	1002.71	1093.24	1033.71	1011.2	996.673	1082.18	1054.2	1030.1	1007.86	1033.08	1031.76	979.51	973.449	1049.35	1049.98	1069.08	1044.41	1045.53	1057.18	1103.39	1090.27	1019.43	1000.8	995.041	1056.94	989.633
121	1071.14	1070.49	1045.57	1038.67	998.939	1022.39	1020.31	1023.41	1040.04	1046	1094.63	1042.14	1019.69	1000.92	1073.86	1042.18	1072.88	1063.08	1016.47	1013.41	1006.04	1026.84	924.673	1006.33	1080.98	1046	1016.74	994.469	1085.18	1056.49	1034.82	1008.57	1029.69	1029.55	980.612	974.878	1043.22	1063.88	1067.67	1045.06	1053.24	1048.61	1099.35	1083.16	1024.61	1003.45	997.061	1060.29	984
122	1054.94	1061.63	1045.35	1023.96	994.184	1008.49	1008.43	1017.41	1027.67	1034.8	1077.47	1029.06	1003.74	989.061	1058.31	1026.98	1057.45	1049.16	996.347	1000.43	1006.69	1015.63	924.102	993.265	1075	1038.29	1008.02	982.959	1070.51	1044.16	1023.9	991.429	1013.63	1018.55	963.224	966.224	1028.12	1033.78	1069.04	1032.16	1033.18	1038.33	1086.43	1069.08	1008.55	986.551	980.51	1047.76	971.082
123	1062.8	1067.39	1053.94	1046	1000.08	1019.63	1031.24	1019.12	1043.02	1044.94	1091.08	1039.82	1013.59	1003.06	1076.31	1039.39	1067.39	1068.63	1005.59	1014.35	1005.86	1023.37	928.224	1005.12	1083.9	1048.27	1012.57	999.714	1075.59	1047.41	1033.98	1001.41	1027.43	1027.8	982.082	981.286	1037.65	1051.73	1074.12	1038.94	1046.78	1040.57	1096.69	1080.06	1016.25	1002.49	991.449	1049.71	984.347
124	1065.61	1075.76	1049.04	1028.71	1000.25	1017.82	1023.31	1032.04	1040.55	1043.59	1089.96	1041.8	1023.1	1001.84	1079.51	1047.71	1067.84	1055.92	1015.51	1009	1005.06	1029	934.102	1007.78	1089.33	1049.49	1019.55	1003.9	1089.57	1057.49	1029.45	1007.61	1031.73	1030.12	975.224	990.469	1046.16	1057.04	1076	1052.86	1043.12	1047.33	1104.43	1083.45	1020.51	1007.84	999.306	1063.84	988.184
125	1080.71	1080.67	1059.47	1046.71	1009.51	1025.49	1024.16	1037.27	1055	1046.29	1102.33	1048.57	1020.71	1011.67	1080.39	1055.96	1071.69	1058.63	1016.26	1025	1007.33	1028.8	938.286	1019.8	1095.43	1047.41	1025.73	1001.94	1094.41	1064.57	1035.73	1008.84	1035.76	1040	985.327	992.714	1051.35	1061.31	1072.2	1059.18	1049.67	1054.92	1115.82	1087.61	1029.18	1005.57	992.061	1055.84	997.776
126	1073.86	1090.84	1055.84	1055.78	1018.88	1033.57	1031.96	1035.98	1051.24	1063.35	1102.16	1049.06	1029.65	1020.67	1088.41	1062.65	1080.73	1060.12	1014.94	1028.27	1016.94	1032.45	939.653	1013.84	1102.04	1053.53	1032.14	1000.84	1100.14	1068.35	1039.51	1016.25	1035.65	1037.67	997.571	992.735	1057.67	1066.02	1091.16	1060.86	1054.67	1055.69	1104.49	1090.29	1036.73	1013.82	1004.26	1060.63	995.102
127	1075	1080.29	1060.16	1045.57	1012.65	1027.59	1031.27	1040.76	1055.49	1065.22	1105.06	1044.47	1030.86	1017.26	1095.67	1056.43	1077.31	1070.08	1020.31	1029	1025.27	1029.84	944.918	1022.26	1100.67	1057.1	1031.43	1009.02	1093.9	1074.18	1040.02	1021.84	1035.06	1045.59	995.122	992.551	1052.16	1071.02	1084.27	1054.27	1065.43	1063.12	1106.2	1095.1	1042.59	1012.8	1002.92	1069.76	989.633
128	1083.9	1085.43	1059.63	1049.9	1012.78	1032.18	1032.53	1038.96	1061.02	1066.8	1110.59	1047.06	1037.12	1018.88	1094.18	1062.33	1073.82	1073.02	1027.2	1034.02	1020.26	1028.43	948.939	1025.82	1102.61	1063.18	1030.8	1005.37	1097.43	1072.59	1039.94	1018.96	1037.49	1043.16	984.041	996.49	1052.82	1062.86	1102.24	1059.76	1059.59	1055.55	1113.49	1091.59	1033.55	1013.86	1004.96	1071.78	1008.67
129	1082.78	1085.63	1052.82	1056.76	1008.74	1035.24	1030.02	1043.12	1057.35	1072.53	1108.84	1051.71	1029.8	1016.92	1091.43	1061.94	1083.57	1065.53	1016.25	1033.73	1022.75	1036.8	949.041	1018.88	1101	1061.18	1032	1016.14	1097.12	1071.14	1039.9	1016.04	1035.43	1050.12	993.776	995.714	1056.96	1059.53	1089.94	1061.71	1058.06	1063.67	1107.22	1097.86	1037.73	1019.12	1006.98	1068.98	998.184
130	1087.14	1091.22	1058.76	1055.57	1015.29	1046.65	1035.35	1044.69	1073.04	1072.06	1116.92	1052.57	1035.61	1016.45	1091.82	1068.55	1077.92	1070.29	1027.24	1041.76	1025.31	1038.2	948.265	1022.59	1104.49	1065.22	1023.59	1020.92	1097.88	1078.12	1047.33	1026.1	1036.24	1043.2	998.755	1003.65	1053.73	1073.2	1095.59	1059.08	1053.69	1066.84	1114.14	1102.9	1042.14	1020.49	1003.2	1074.78	1006.1
131	1085.37	1090.65	1069.04	1055.82	1021.86	1047.24	1040.08	1047.49	1063.53	1071.94	1120.88	1051.96	1045.12	1020.69	1096.57	1075.84	1091	1065.94	1025.51	1038.94	1025.35	1045.71	951.837	1024.37	1100.92	1063.39	1034.41	1023.04	1100.39	1077.82	1048.96	1025.57	1042.57	1053.92	1002.41	1001.74	1063.59	1075.55	1095.35	1069.84	1069.04	1066.31	1122.86	1100.43	1045.18	1023.8	1007.37	1067.18	1005
132	1104.76	1102.04	1078.12	1051.14	1019.67	1047.33	1046.51	1047.73	1071.22	1076.61	1121.67	1068.08	1046.31	1032.45	1106.43	1073.51	1086.18	1081.27	1037.45	1035.55	1026.9	1052.12	955.755	1039.16	1114.06	1071.82	1038.31	1029.57	1104.35	1088.9	1053.29	1034.59	1054.8	1049.18	1006.04	1011.45	1063.76	1077.49	1100.39	1070.63	1063.86	1070.78	1123.98	1112.12	1046.22	1029.39	1019.74	1083.67	1015.82
133	1106.43	1113.92	1072.02	1076.55	1029.65	1055.73	1052.94	1058.24	1078.86	1083.16	1131.29	1075.1	1052.88	1042.02	1111.76	1092.96	1092.88	1086.43	1044.67	1049.27	1034.18	1057.02	975.898	1041.39	1128.04	1079.88	1053.88	1036.63	1116.71	1094.24	1057.9	1047.92	1055.27	1066.24	1016.61	1014.14	1070.45	1083.69	1106.02	1076.57	1075.24	1081.88	1132.29	1117.02	1054.41	1036.43	1025.84	1089.04	1023.16
134	1095.29	1102.47	1065.16	1063.27	1028.29	1043.35	1039.49	1050.18	1075.22	1078.49	1134.55	1066.47	1049.69	1035.78	1105.63	1074.43	1097.29	1088.65	1033.84	1047.92	1035.22	1054.61	965.327	1037.35	1112.08	1079.35	1048.41	1034.53	1121.45	1089.51	1054.84	1035.49	1052.08	1071	1007.41	998.918	1069.78	1068.43	1097.8	1069.24	1067.9	1063.78	1115.9	1110.69	1050.22	1028.12	1017.71	1088.41	1016
135	1104.2	1102.2	1077.49	1076.84	1032.61	1048.45	1054.12	1063.51	1087.06	1088.71	1129.59	1075.24	1056.67	1049.45	1118.86	1086.71	1105.37	1095.35	1047.82	1050.14	1046.12	1062.47	969.673	1047.69	1119.67	1084.31	1058.78	1038.29	1111.16	1094.94	1060.51	1035.27	1053.59	1063.31	1022.29	1019.06	1072.88	1084.47	1106.88	1075.8	1072.51	1081.65	1134.73	1122.33	1053.31	1041.33	1028.04	1087.41	1022.18
136	1099.04	1104.24	1076.69	1069.76	1046.27	1062.47	1043.27	1061.67	1082.88	1087.39	1130.78	1071.71	1057.29	1042.51	1120.51	1086.69	1093.82	1084.04	1046.24	1056.45	1050.02	1060.53	963.306	1052.67	1116.53	1087.02	1050.53	1042.51	1114.61	1087.65	1060.49	1037.67	1053.61	1059.31	1018.78	1020.29	1078.04	1090.12	1116.27	1084.82	1068.96	1081.49	1137	1120.22	1058.51	1043.73	1032.55	1091.39	1026.82
137	1118.82	1114.69	1088.31	1077.24	1042	1071.71	1062.49	1068.8	1092.92	1094.24	1148.31	1087.53	1070	1049.9	1128.51	1106.55	1114.02	1101.65	1048.82	1067.06	1046.78	1069.96	980.939	1060.33	1139.27	1097.53	1061.2	1058.18	1127.02	1105.35	1077.39	1050.24	1062.47	1069.22	1026.04	1021.14	1078.45	1093.94	1117.02	1086.24	1085.86	1085.55	1145.61	1134.45	1069.02	1049.51	1043.63	1100.73	1031.33
138	1117.41	1115.51	1083.31	1068.49	1039.22	1061.22	1057.12	1065	1087.65	1100.47	1139.45	1070.84	1055.88	1039.22	1121.92	1097.67	1104.61	1093.39	1046.24	1056.9	1038.61	1069.04	976.367	1055.33	1130.31	1086.69	1055.8	1044.69	1123.16	1095.63	1063.22	1046.04	1060.84	1066.14	1020.14	1019.31	1079.43	1085.41	1123.35	1091.59	1081.88	1089.92	1126.33	1132.04	1066.12	1039.1	1029.31	1082.12	1022.26
139	1113	1112.18	1083.16	1073.8	1035.14	1075.63	1062.14	1064.08	1089.78	1095.24	1136.86	1085.59	1066.59	1046.2	1124.61	1089.49	1108.14	1095.67	1057.04	1059.47	1041.04	1064.51	987.531	1057.9	1119.27	1090.27	1060.98	1050.49	1127.18	1102.31	1066.53	1046.71	1061.37	1068.24	1015	1018.71	1076.24	1091.27	1122.73	1084.73	1084.1	1088.16	1136.41	1121.33	1069.06	1045.84	1036.73	1093.86	1027.98
140	1105.84	1119.31	1083.45	1072.43	1037.69	1069.33	1057.27	1067.59	1088.39	1096.35	1140.18	1081.45	1068.86	1055.04	1117.08	1099.12	1101.69	1100.2	1040.33	1066.57	1049.71	1060.59	982.122	1057.35	1128.82	1088.88	1068.55	1047.45	1116.84	1103.96	1072.33	1040.92	1063.51	1068.96	1024.51	1023.43	1080.57	1090.92	1118.63	1088.31	1079.82	1094.53	1146.41	1131.18	1060.78	1048.55	1035.39	1101.16	1036.92
141	1119.84	1133.47	1085.53	1078.92	1047.47	1068.27	1054.9	1078.1	1091.08	1103.45	1143.51	1088.2	1066.9	1061.39	1127.02	1107.47	1115.84	1103.8	1056.16	1074.96	1059.73	1074.61	992.592	1073.33	1138.96	1106.27	1074.98	1049.1	1140.84	1113.88	1075.65	1051.47	1066.49	1081.27	1027.43	1037.71	1091.65	1097.12	1126.9	1091.9	1084.35	1100.04	1146.29	1139.39	1075.2	1065.45	1048.45	1111.9	1035.59
142	1129.59	1139.98	1105.57	1097.94	1066.04	1091.04	1077.49	1092.63	1119.73	1130.24	1164.57	1100.57	1084.96	1072.08	1148.39	1120.14	1122.59	1120.65	1075.73	1083.41	1069.49	1079.12	1005.2	1079.35	1156.22	1112.08	1088.92	1064.31	1147.76	1129.76	1091.04	1067.1	1080.53	1094.53	1045.39	1046.29	1100.14	1105.04	1137.2	1109.96	1103.45	1106.37	1160.31	1148.84	1086.49	1072.33	1049.8	1121.76	1049.39
143	1131.18	1144.22	1101.18	1088.53	1060.1	1082.18	1079.59	1094.02	1112.41	1113.51	1159.94	1101.53	1088.43	1074.04	1142.63	1112.51	1123.59	1121.39	1074.53	1092.9	1061.45	1086	1002.86	1085.61	1144.63	1111.88	1087.27	1075.18	1151.14	1123.9	1091.9	1064.43	1081.65	1096.55	1039.59	1041.98	1109.53	1106.71	1143.57	1110.12	1100.71	1101.67	1162.12	1148.29	1088.78	1072.06	1053.78	1120.1	1054.84
144	1144.59	1141.04	1099.82	1096.53	1064.02	1092.94	1078.55	1086.14	1112.55	1121.96	1171.22	1106.78	1076.33	1070.2	1154.16	1127.76	1131.8	1114.78	1077.57	1089.57	1074.31	1093.88	1011.06	1081.63	1162.96	1118.78	1091.71	1073.57	1147.35	1135.02	1099.57	1077.94	1088.88	1092.96	1044.04	1051.33	1106.49	1113.82	1138.94	1110.08	1102.08	1107.43	1163.53	1163.78	1100.43	1079.39	1064.53	1119.35	1055.27
145	1141.2	1147.8	1101.9	1105.33	1073.22	1088.14	1083.71	1091.45	1116.45	1118.2	1160.2	1107.71	1087.82	1082.57	1156.41	1137.39	1136.08	1125.12	1076.92	1092.69	1072.94	1093.49	1015.98	1084.55	1160.76	1121.35	1094.18	1076.8	1161.18	1128.65	1104.71	1084.55	1086.29	1106.45	1055.06	1057.27	1107.98	1113.71	1148.69	1116.04	1105.08	1108.59	1168.51	1161.02	1090.88	1078.18	1063.37	1118.22	1052.06
146	1131.53	1128.51	1092.69	1087.84	1055.71	1088.08	1074.16	1081.43	1117.33	1116.47	1160.45	1095.51	1086.76	1064.35	1141.2	1119.14	1120.24	1115.24	1070.35	1087.14	1073.86	1083.14	1001.67	1072.98	1152.16	1104.98	1078.49	1062.69	1139.55	1123.49	1082	1067.02	1072.1	1086.14	1039.8	1042.04	1098.2	1102.43	1131.2	1098.8	1103.65	1095.82	1157.1	1153.67	1087.9	1061.86	1057.49	1112.31	1050.69
147	1125.37	1134.55	1097.29	1092.24	1058	1085.08	1082.57	1079.63	1107.84	1113.86	1158.45	1098.12	1082.92	1068.65	1138.06	1112.82	1127	1112.06	1072.08	1080.94	1066.31	1078.31	1003.39	1078.9	1156.2	1108.61	1090.92	1071.76	1142.59	1120.71	1085.67	1064.86	1076.24	1083.71	1044.55	1051.39	1095.18	1105.04	1131.71	1102.47	1102.18	1096.71	1161.61	1146.73	1084.67	1062.8	1042.04	1105.69	1045.53
148	1128.9	1117.45	1090.45	1081.27	1059.65	1077.82	1069.33	1078.35	1104.39	1111.78	1155.02	1085.88	1076.61	1057.04	1135.55	1114.43	1117.96	1106.16	1069.63	1080.96	1064.82	1080.33	998.469	1080.47	1157.55	1103.65	1082.14	1067.08	1134.8	1115.16	1078.63	1069.12	1073.47	1084.31	1030.51	1039.61	1089.55	1110.24	1134.35	1100.35	1105.24	1103.8	1151.1	1137.22	1086.9	1071.55	1052.35	1111.24	1050.14
149	1133.2	1135.16	1085.49	1090.31	1054.45	1086.43	1073.88	1083.84	1109.08	1115.14	1153.9	1098.78	1070.37	1058.06	1136.55	1115.14	1123.24	1109.31	1062.8	1079.2	1068.12	1079.63	1012.26	1085.69	1151.73	1109.04	1084.88	1062.02	1143.31	1118.76	1080.92	1070.41	1078.84	1088.18	1045.86	1046.49	1103.06	1105.2	1142.12	1093.98	1097.29	1096	1151.04	1150.35	1089.61	1061.88	1046.2	1116.69	1055.35
150	1129.41	1132.88	1101.27	1090.31	1062.2	1087.35	1079.94	1086.55	1107.98	1118.92	1153.49	1101.67	1083.04	1067.02	1139.92	1120.69	1126	1115.27	1067.82	1084.9	1064.08	1083.65	1013.39	1082.71	1155.43	1117.2	1090.16	1074.65	1144.12	1124.73	1089.73	1069.92	1069.47	1090.43	1044.51	1051.94	1102.94	1107.57	1141.16	1109.06	1103.1	1102.82	1157.29	1149.27	1088.96	1068.86	1057.24	1110.45	1047.73
151	1132.92	1124.76	1093.12	1084.69	1060.41	1080.8	1068.02	1078	1107.49	1112.84	1157.08	1091.06	1079.67	1063.31	1139.02	1119.47	1121.69	1104.59	1068.57	1078.47	1063.92	1078.08	1009.1	1086.2	1154.12	1106.9	1086.69	1066.39	1138.86	1120.51	1078.14	1072.43	1077.9	1080.18	1035.67	1051.43	1105.16	1102.02	1136.45	1100.53	1102.9	1096.69	1153.41	1146.94	1078.18	1067.18	1051.47	1113.24	1043.8
152	1129.12	1129.47	1096.9	1085.41	1057.86	1076.82	1074.71	1082.69	1118.9	1114.55	1154.78	1100.51	1077.24	1067.33	1138.35	1119.76	1126.61	1116.06	1072.12	1081.04	1064.88	1083.31	1013.45	1085.47	1154.43	1104.82	1088.06	1074.45	1135.65	1126.88	1087.82	1066.39	1078.65	1088.71	1039.16	1047.53	1099.84	1105.96	1142.47	1099.86	1091.96	1100.06	1156.49	1139.1	1089.39	1068.71	1058.86	1114.71	1051.65
153	1128.92	1142.73	1092.27	1094.16	1066.31	1084.16	1079.73	1089.88	1113.49	1122.63	1166.16	1107.06	1073.57	1079.63	1145.76	1121.43	1130.65	1116.2	1072	1083.39	1079.43	1085.71	1017.59	1089.94	1160.53	1111.8	1093.61	1084.08	1148.71	1131.61	1095.53	1075.59	1081.94	1091.16	1042.69	1056.88	1101.47	1119.47	1147.16	1104.51	1100.57	1101.22	1162.63	1153.14	1098.86	1069.86	1060.18	1124.47	1050.84
154	1128.94	1134.78	1095.53	1091.35	1053.47	1089.47	1078.8	1085.37	1104.31	1117.51	1163.47	1103.08	1077.98	1073.02	1141.39	1121.65	1128.04	1124.88	1069.49	1084.06	1077.41	1087.78	1020.82	1090.1	1162.18	1115.63	1096.31	1080.92	1142.18	1126.24	1087.16	1068.63	1088.33	1093.88	1043.94	1051.51	1105.47	1111.27	1145.47	1108.86	1102.18	1097.92	1157.69	1157	1097.22	1080.73	1065.65	1120.88	1049.04
155	1138.29	1146.69	1091.73	1086.24	1067.8	1087.18	1074.98	1086.86	1127.47	1116.98	1163.69	1103.24	1088.59	1074.2	1143.88	1119.57	1134.53	1113.73	1075.24	1092.51	1075.82	1090.1	1023.65	1090.96	1158.33	1112.76	1095.16	1082.06	1148.8	1132.73	1095.29	1083.18	1080.14	1094.12	1048.84	1052.98	1100.02	1114.59	1152.63	1110.61	1103.65	1107.31	1156.61	1158.45	1093.16	1076.47	1057.94	1120.49	1057.22
156	1135.84	1146.51	1091.37	1096.29	1060.53	1090.84	1081.18	1090.02	1116.16	1118.78	1170.65	1110.84	1089.31	1068.14	1148	1131.35	1133.18	1124.1	1073.61	1098.63	1070.33	1091.96	1018.06	1087.55	1166.45	1119.96	1097.88	1070.55	1146.22	1119.92	1088.29	1075.2	1083	1094.84	1049.51	1059.06	1101.24	1109.86	1140.22	1115.63	1101.73	1108.22	1155.53	1159.41	1091.67	1076.67	1063.33	1123.1	1061.82
157	1132.41	1141.61	1093.76	1100.24	1064.98	1084.88	1078.04	1087.49	1119.63	1125.02	1165.12	1105.86	1089.04	1064.2	1155.35	1133.02	1129.06	1117.98	1076.24	1097.55	1083.43	1094.96	1018.45	1087.45	1158.08	1120.47	1100.57	1092.61	1140.86	1131.02	1098.94	1077.35	1085.53	1091.27	1044.98	1063.98	1099.61	1123.1	1149.27	1100.92	1115.86	1108.51	1163.06	1150.39	1097.45	1084.24	1062.63	1127.57	1047.78
158	1138.57	1146.96	1091.59	1097.96	1064.04	1096.55	1078.2	1091.59	1128.37	1117.76	1169.45	1109.63	1081.29	1078.76	1149.61	1131.53	1135.27	1124.08	1074.53	1099.69	1078.51	1092.86	1025.88	1094.71	1161.16	1121.08	1096.69	1077.61	1152.29	1135.16	1093.94	1079.67	1088.29	1089.76	1056.14	1058.94	1107.84	1113.98	1148.22	1117.71	1107.06	1101.04	1152.45	1160.16	1095.12	1082.8	1063.47	1121.65	1053.92
159	1136.8	1139.76	1090.43	1095.88	1064.04	1093.29	1078.37	1089.39	1122.94	1123.88	1164.06	1104.35	1095.69	1071.71	1148.59	1128.12	1135.51	1117.33	1078.59	1106.02	1070.88	1101.9	1031.43	1094.67	1158.61	1119.78	1103.1	1083.65	1152.49	1138.86	1097.49	1080.61	1085.02	1097.31	1054.33	1053.59	1111.55	1122.69	1147.71	1112.04	1110.22	1109.9	1165.49	1160.1	1101.47	1087.1	1065.55	1125.69	1067.51
160	1133.8	1142.41	1099.2	1095.51	1071.22	1104.82	1079.35	1086.55	1122.61	1120.57	1174.29	1109.24	1085.98	1079.37	1144.27	1135.92	1132.57	1123.9	1077.43	1098.61	1076.84	1096.39	1029.9	1100.14	1165.49	1122.53	1106.02	1083.63	1154.76	1130.65	1104.06	1080.98	1085.82	1093.82	1052.82	1056.39	1109.14	1131.18	1150.59	1113.98	1111.08	1112.14	1166	1161.22	1106.18	1091.04	1061.1	1126.45	1067.67
161	1141.71	1147.86	1096.2	1097.65	1067.27	1098.16	1084.02	1094.02	1131.53	1128.92	1167.69	1115.78	1090.51	1083.98	1158.84	1144.69	1140.53	1123.12	1085.9	1105.84	1084.06	1108.29	1030	1112.16	1165.96	1125.29	1107	1097.9	1149.94	1142.08	1104.41	1083.12	1091.96	1110.61	1061.2	1061.12	1115.49	1121.98	1152.8	1113.51	1120.55	1117.76	1163.43	1159.06	1103.69	1091.12	1070.45	1132.59	1066.94
162	1140.24	1152.12	1095.1	1095.59	1069.02	1100.82	1081.49	1101.92	1128.67	1133.76	1167.35	1119.61	1093.39	1077.63	1152.53	1138.39	1135.96	1130.2	1090.02	1101.04	1086.92	1109.37	1031.61	1105.65	1166.43	1138.67	1116.24	1092.33	1154.78	1136.16	1106.24	1084.65	1098.88	1105.59	1064	1067.14	1121.43	1135	1158.73	1117.92	1115.59	1108.8	1170.55	1172.63	1109.61	1097.12	1079.22	1133.27	1067.45
163	1140.04	1155.37	1102.88	1104.96	1065.71	1105.04	1079.59	1093.88	1133.12	1133.51	1172.27	1109.45	1092.84	1076.18	1153.51	1147.61	1144.49	1132.9	1096.14	1117.59	1090.1	1105.92	1049.2	1101.8	1183.84	1132.33	1117.55	1103.65	1158.51	1145.08	1106.43	1086.33	1098.37	1103.9	1065.16	1070.08	1125.12	1129.8	1166.24	1123.55	1117.86	1115.59	1176.39	1170.22	1111.04	1091.76	1074	1138.92	1068.33
164	1137.31	1156.51	1093.12	1097.78	1071.92	1092.9	1081.53	1093.37	1128.92	1140.29	1169.73	1118.9	1091.45	1087.92	1157.8	1142.73	1139.22	1133.37	1083	1103.02	1089.67	1105.18	1042.37	1107.71	1181	1133.9	1114.57	1086.51	1159.14	1145.12	1114.94	1095.57	1096.55	1111.29	1066.31	1066.65	1126.35	1129.86	1160.78	1125.57	1115.02	1113.51	1177.8	1177.84	1105.39	1103.37	1077.29	1141.88	1070
165	1141.16	1151.76	1102.31	1102.43	1073.31	1095.61	1092.2	1109.76	1133.9	1135.51	1178.31	1124.61	1102.86	1086.76	1169.65	1144.55	1152.08	1129.35	1087.53	1110.59	1094.55	1110.14	1049.65	1108.49	1176.49	1129.86	1119.45	1099.41	1156.8	1152.33	1107.51	1091.94	1099.2	1111.63	1064.27	1075.27	1120.73	1135.63	1158.82	1127.78	1115.22	1117.39	1177.41	1176.06	1113.24	1098.78	1071.82	1135.92	1073.82
166	1145.63	1163.33	1106.39	1106.78	1069.04	1102.9	1099.73	1104.69	1138.24	1144.27	1179.53	1130.06	1102.59	1084.65	1159.73	1149.35	1140.82	1129.8	1094.22	1115.27	1087.63	1114.63	1040.76	1117.31	1177.22	1133.94	1113.51	1094.57	1158.12	1149.94	1113.04	1091.29	1095	1112.86	1061.78	1071.31	1121.16	1127.63	1165.57	1127.9	1116.73	1115.94	1169.41	1174.98	1117.29	1099.94	1086.27	1133.27	1073.1
167	1155.59	1160.24	1110.65	1111.67	1072.47	1102.08	1096.2	1106.59	1135.63	1151.84	1178.86	1120.29	1109.76	1086.47	1171.1	1152.86	1144.04	1134.63	1097.31	1120.78	1093.16	1117.27	1050.41	1115.22	1185.63	1142.1	1124.71	1111.1	1162.14	1150.37	1117.33	1106.14	1104.76	1118.45	1071.82	1071.57	1129.12	1134.96	1168.35	1122.76	1127.02	1113.24	1176.39	1178.65	1115.35	1104.12	1081.1	1146.06	1076.63
168	1155.88	1163.82	1103.82	1113.45	1077.35	1100.84	1097.1	1107.06	1147.04	1148.61	1180.94	1129.63	1104.04	1091.29	1167.47	1165.04	1148.35	1146.33	1098.39	1122.1	1090.14	1123.73	1059.86	1125.04	1196.69	1147.31	1131.96	1111.1	1163.63	1154.04	1122.96	1097.63	1109.14	1114.24	1076.59	1072.16	1129.71	1136.39	1182.22	1135.06	1129.55	1116.41	1180.37	1180.18	1129.51	1101.39	1089.73	1146.92	1086.31
169	1148.24	1165.78	1111.08	1120.51	1078.39	1113.61	1099.8	1113.37	1142.53	1144.67	1185.02	1128.63	1110.51	1092.18	1175.84	1152.02	1152.71	1142.24	1099.16	1116.51	1096.12	1120.67	1056.08	1120.2	1188.76	1149.57	1118.8	1114.2	1166.24	1155.57	1112.57	1106.53	1101.82	1123.08	1086.35	1081	1130.94	1141.12	1170.37	1133.41	1120.9	1122.96	1183.31	1189.61	1126.31	1107.61	1083.39	1137.37	1078.53
170	1155.04	1161.78	1106.51	1108.73	1071.86	1112.1	1092.51	1112.08	1145.41	1149.76	1177.39	1134.24	1103.73	1091.92	1171.33	1158.41	1147.43	1147.08	1109.31	1131.92	1099.39	1117.18	1052.9	1124.08	1189.84	1147.04	1128.9	1114.22	1168	1156.78	1119.98	1094.12	1114.2	1121.1	1073.24	1080.84	1140.8	1145.76	1173.9	1140.31	1132.59	1124.73	1178.61	1186.98	1120.76	1110.12	1089.41	1146.8	1086.39
171	1146.47	1181.37	1099.88	1121.43	1074.08	1114.39	1102.35	1110.98	1147.29	1144.82	1189.06	1126.98	1105.12	1094.12	1170.14	1161.71	1148.78	1138.63	1096.2	1131.24	1097.04	1116.55	1058.59	1123.45	1180.86	1152.98	1125.02	1116.04	1163.04	1164.9	1115.24	1113.1	1110.35	1113.24	1073.08	1084.18	1120.61	1133.76	1170.06	1145.08	1125.12	1119.78	1188.18	1184.27	1131.29	1117.76	1092.14	1151.14	1082.22
172	1158.47	1170.51	1118.96	1118.08	1086.1	1124.86	1098.16	1119.1	1153.78	1149.84	1192.76	1126.9	1108.63	1097.69	1172.63	1163.88	1148.67	1147.41	1109.84	1131.27	1113.84	1119.22	1068.71	1127.33	1185.24	1145.43	1127.84	1110.96	1174.65	1163.2	1130.51	1108.49	1112.37	1131.9	1082.29	1088.41	1139.98	1149.61	1188.16	1144.35	1138.43	1129.55	1192.67	1190.86	1129.73	1109.29	1098.06	1151.94	1088.35
173	1154.12	1172.69	1118.06	1124	1081.14	1116.43	1104.33	1117.9	1157.9	1157.45	1191.61	1141.24	1114.63	1103.73	1179.82	1169.14	1153.84	1152.84	1108.16	1132.98	1102.16	1130.96	1066.84	1142.37	1191.41	1161.27	1136.55	1122.94	1180.92	1162.41	1133.31	1111.43	1117.18	1126.35	1080.86	1095.43	1133.67	1149.59	1179.55	1141.88	1142.55	1132.84	1187.2	1189.06	1131.88	1118.9	1092.18	1142.96	1092.12
174	1159.61	1177.63	1121.8	1128.67	1083.51	1123.45	1097.53	1110.84	1154.31	1157.16	1189.31	1131.16	1112.12	1107.86	1176.76	1166.29	1153.49	1160.04	1108.71	1131.73	1101.96	1129.71	1076.22	1131.69	1197.57	1154.02	1139.04	1118.49	1178.82	1171.49	1132.2	1116.67	1108.02	1127.2	1081.76	1091.57	1145.31	1148	1186.96	1148.27	1139.18	1128.69	1196.35	1190.39	1135.92	1123.82	1092.88	1154.65	1087.51
175	1163.88	1179.43	1120.96	1124.69	1086.61	1125.69	1104.45	1128.45	1155.39	1160.51	1198.65	1139.71	1110.02	1093.18	1175.57	1162.84	1152.63	1152.82	1119	1127.8	1106.14	1128.06	1077.33	1132.55	1204.37	1157.35	1139.94	1121.29	1172.9	1165.31	1129.45	1114.84	1119.31	1129.76	1087.9	1090.71	1142.82	1154.27	1181.78	1146	1142.06	1134.84	1196.37	1191.37	1136.33	1124.8	1110.2	1153.71	1096.67
176	1167.04	1178.8	1125.35	1124.61	1086.18	1128.18	1114	1116.24	1156.51	1163.71	1191.41	1143.78	1114.69	1103.2	1180.59	1177.76	1163.96	1158.8	1114.63	1138.51	1112.71	1127.65	1066.78	1144.96	1207.73	1153.86	1138.67	1122.71	1180.24	1173.27	1130.73	1122.92	1128.98	1130.59	1083.14	1092.96	1147.61	1147.29	1191.31	1144.1	1142.92	1140.2	1194.92	1204.24	1137.37	1123.73	1106.04	1158.73	1098.59
177	1162	1191.78	1117.49	1118.35	1095.24	1121.2	1114.94	1128.02	1158.51	1156.47	1205.67	1149.98	1125.78	1104.53	1185.16	1177.45	1162.24	1169.33	1119.43	1145.86	1113.78	1130.06	1078.06	1143.14	1191.59	1164.8	1137.37	1129.33	1181.24	1171.08	1136.61	1120.65	1121.65	1134.67	1088.31	1100.82	1142.41	1155.61	1192.1	1154.24	1142.31	1138.41	1201.14	1200	1139.33	1130.57	1096.8	1161.92	1101.41
178	1162.27	1184.51	1128.9	1133.67	1097	1125.63	1108.29	1131.02	1166.71	1164.43	1189.16	1135.49	1119.51	1100.9	1179.51	1175.9	1155.67	1154.53	1117.86	1140.96	1107	1137.29	1066.45	1137.27	1200.78	1171.12	1138.86	1131.98	1181.45	1173.35	1131.86	1108.84	1130.8	1134.06	1095.37	1104.41	1144.59	1154.51	1188.86	1152.1	1142.22	1138.41	1199.9	1203.96	1140.39	1136.63	1108.2	1165.47	1104.37
179	1160.29	1186.49	1119.2	1124.24	1095.59	1120.37	1120.43	1115.2	1157.57	1165.18	1193.82	1142.51	1124.98	1103.43	1183	1181.2	1162.45	1160.69	1115.47	1133.65	1105.73	1128.02	1076.9	1147.29	1202.2	1158.59	1142.67	1123.71	1183.94	1177.69	1139.86	1117.02	1119.84	1136.14	1089.76	1112.76	1150.63	1158.12	1196.45	1153.84	1136.35	1134.8	1186.55	1203.82	1135.96	1129.53	1111.22	1157.57	1098.98
180	1168.78	1181.04	1127.78	1130.2	1097.55	1129.22	1114.86	1125.8	1162.27	1170.73	1201.29	1145.63	1124.51	1111.02	1187.43	1180.49	1159.06	1166.37	1115.73	1142.35	1110.55	1127.96	1077.14	1145.96	1201.67	1165.35	1148.49	1126.04	1184.88	1178.94	1138.49	1125.71	1127.2	1137.78	1103.22	1105	1133.53	1150.08	1199.73	1153.71	1138.82	1149.06	1193.31	1196.59	1141.45	1129.71	1112.02	1162	1108.55
181	1159.69	1186.55	1125.96	1129.78	1092.53	1128.1	1123.67	1124.04	1157.96	1170.29	1201.14	1154.76	1129.47	1105.49	1186.41	1178.78	1166.43	1165.65	1119.33	1139.18	1114.98	1131.53	1079.02	1149.63	1197.69	1156	1141.53	1130.18	1194.31	1177.18	1140.65	1121.98	1130.22	1127.16	1099.33	1100.45	1151	1159.47	1189.76	1164.04	1146.02	1144.14	1200.73	1192.16	1145.8	1132.63	1105.69	1158.8	1103.98
182	1167.86	1179.63	1123.92	1124.43	1098.71	1129.9	1115.08	1122.2	1155.78	1178.86	1201.69	1148.98	1127.12	1105.18	1187.39	1189.22	1161.1	1165.35	1119.57	1150.82	1107.37	1131.02	1080.71	1147.37	1213.47	1168.29	1143.9	1129.24	1202.14	1181.1	1141.08	1126.8	1125.61	1131.63	1102.16	1113.27	1148.37	1159.43	1199.92	1158.53	1141.55	1141.8	1205.55	1207.53	1142.2	1138.92	1108.1	1171.57	1099.84
183	1170.98	1196.63	1134.06	1134.04	1094.22	1126.53	1118.29	1129.73	1166.39	1171.9	1203.96	1149.2	1126.71	1119.47	1197.41	1187.98	1168.71	1171.1	1123.33	1149.31	1117.49	1136.63	1092.35	1153.78	1212.08	1164.14	1149.47	1140.51	1196.82	1185.51	1147.65	1133.27	1134.43	1145	1098	1114	1156.67	1158.8	1199.04	1156.18	1148.14	1138.76	1214.1	1214.43	1153.94	1143.78	1116.14	1167.8	1113.24
184	1175.92	1189.08	1133.51	1128.53	1102.24	1132.73	1121.69	1133.02	1167.98	1175.06	1204.16	1151.43	1127.12	1113.37	1186.92	1191.04	1178.39	1170.67	1124.24	1156.76	1122.22	1142.1	1083.8	1160.22	1212.92	1178.1	1159.73	1135.84	1200.37	1190.41	1145.61	1129.67	1128.63	1138.9	1097.22	1120.78	1155.51	1166.78	1208.94	1166.59	1147.65	1150.76	1203.31	1209.57	1151.14	1135.31	1121.18	1169.18	1119.14
185	1173.39	1191.8	1142.71	1132.49	1104.04	1136.78	1119.96	1134.69	1172.22	1182.49	1201.78	1156.27	1130.29	1118.47	1201.2	1199.73	1173.61	1175.31	1118.47	1160.76	1120.41	1141.35	1096.94	1159.8	1215.37	1169.49	1151.61	1143.37	1193.53	1186.98	1145.16	1138	1132.84	1141.35	1099.43	1119.55	1153.76	1167.16	1203.63	1170.53	1156.59	1148.88	1208.57	1211.94	1160.92	1148.88	1121.49	1174.16	1121.14
186	1169.47	1195.43	1129.94	1133.33	1104.65	1146.57	1117.78	1116.82	1165.51	1176.06	1205.82	1160.22	1133.41	1116.9	1197.39	1190.2	1171.49	1170.94	1127.35	1154.31	1121.63	1140.14	1089.06	1162.53	1218.45	1170.78	1152.33	1136.37	1201.14	1197.61	1145.9	1124.12	1135.35	1148.37	1099.63	1123.78	1160.2	1165.41	1203.86	1158.94	1155.35	1141.88	1212.31	1213.39	1154.96	1144.02	1111.22	1178.47	1112.14
187	1179.08	1196.35	1134.49	1133.61	1112.04	1136.55	1121.45	1132.12	1169.67	1178.65	1210.73	1160.51	1130.33	1121.92	1198.94	1191.49	1168.33	1171.12	1124.49	1150.63	1117.14	1142.92	1089.16	1163.41	1214.33	1176.1	1156	1135.61	1191.82	1194.86	1150.59	1131.45	1137.08	1148.41	1104.8	1112.06	1150.63	1175.84	1206.33	1166.22	1142.9	1145.65	1213.84	1209.45	1157.76	1136.69	1111.82	1181.02	1113.47
188	1175.98	1197.39	1138.37	1138.18	1107.37	1136.61	1121.1	1124.39	1167.45	1184.86	1208.71	1156.37	1131.22	1127.84	1199.67	1192.67	1178.55	1185.47	1127.41	1155.59	1129.14	1145.29	1091.02	1163.78	1218.73	1168.9	1159	1153.29	1197.61	1192.88	1147.41	1138.45	1143.02	1146.88	1107.9	1121.39	1159.02	1166.27	1206.2	1168.86	1159.65	1154.22	1219.65	1216.78	1157.73	1150.98	1114.12	1186.31	1116.98
189	1181.73	1194	1145.2	1138.94	1106.63	1138.16	1126.73	1131	1169.86	1184.06	1209.22	1162.45	1133.18	1120.78	1201.29	1200.2	1180.24	1174.14	1129.04	1162.69	1133.45	1151.73	1093.78	1174.45	1216.51	1185.78	1156.33	1150.33	1197.59	1201.78	1150.1	1137.51	1142.22	1151.08	1105.08	1127.8	1163.45	1178.76	1215.53	1167.18	1158.35	1149.86	1221.96	1210.02	1171.37	1144.88	1120.37	1182.2	1129.43
190	1175.84	1204.65	1142.31	1138.86	1111.43	1133.45	1123.35	1129.08	1169.45	1183.53	1211.94	1158.51	1135.06	1119.86	1193.31	1206.51	1178.29	1181.45	1131.41	1163.76	1128.53	1148.82	1093.27	1179.57	1222.06	1180.53	1166.47	1153.88	1199.69	1190.76	1146.67	1148.37	1134.18	1145.67	1113.06	1123.59	1155.86	1175.12	1206.37	1172.9	1151.12	1148.29	1209.96	1225.12	1160	1149.76	1122.18	1179.41	1115.06
191	1187	1195.2	1140.33	1127.76	1115.69	1145.22	1126.18	1131.55	1172.1	1175.45	1213.49	1161.35	1130.14	1122.92	1193.57	1200.41	1179.14	1187.73	1131.84	1163.96	1130.8	1149.86	1091.71	1168.98	1216.69	1177.98	1164.06	1149.67	1200.63	1193.04	1150.08	1149.35	1150.04	1150.2	1113.71	1119.08	1162.61	1170.76	1208.94	1178.73	1155.73	1149.73	1217.45	1216.9	1159.35	1147	1122.18	1178.94	1126.78
192	1185.49	1206.63	1145.47	1145	1113.76	1146.02	1121.18	1135.31	1165.92	1182.63	1221.1	1162.47	1138.41	1121.02	1197.33	1203.92	1177.59	1181.47	1130.86	1162.2	1130.41	1150.55	1097.78	1172.73	1225.78	1184.35	1158.37	1143.31	1195.12	1190.45	1159.24	1145.88	1140.35	1148.2	1108.41	1126.8	1158.94	1176.63	1214.31	1170.41	1161.33	1156.84	1219.14	1218.33	1166.55	1151.92	1127.12	1184.63	1124.06
193	1182.47	1197.06	1141.69	1139.39	1117.71	1151.92	1138.41	1133.57	1178.04	1187.51	1217.94	1165.06	1131.47	1133.88	1207.37	1202.84	1175.61	1168.88	1133.78	1168.76	1130.18	1146.49	1100.57	1164.16	1225.16	1190.71	1163.94	1145.37	1212.9	1199.78	1157.84	1144.06	1144.69	1155.98	1110.55	1119.86	1161.04	1180.43	1217.78	1167.69	1162.02	1149.65	1225.16	1226.27	1163.14	1151.04	1126.76	1184.2	1126.43
194	1188.69	1208.2	1145.08	1140.39	1112.51	1154.88	1130.86	1138.2	1180.55	1186.98	1218.2	1170.69	1146.2	1126.51	1204.41	1205.31	1187.59	1186.22	1131.78	1168.39	1135.33	1159.37	1111.51	1168.47	1226.88	1182.1	1161.96	1147.63	1201.57	1205.71	1162.71	1152.47	1139.35	1157.53	1115.82	1128.18	1166.04	1186.37	1218.16	1177.96	1154.55	1162.12	1220.39	1226.73	1160.2	1150.45	1126.16	1184.41	1132.69
195	1188.22	1200.41	1150.9	1134	1108.41	1146.88	1130.55	1135.84	1169.8	1184.84	1222.51	1166.86	1145.98	1136.73	1211.63	1216.94	1172	1177.73	1136.82	1164.27	1131	1150.02	1102.06	1179.06	1229.98	1184.12	1166.14	1163.31	1200.04	1199.78	1153.49	1159.12	1151.57	1157.33	1122.43	1137.76	1166.2	1184.18	1216.94	1186.1	1164.94	1164.02	1227.37	1228.86	1165.16	1155.71	1130.1	1189.86	1136.37
196	1193.45	1203.37	1145.78	1136.73	1105.45	1145	1134.47	1131.14	1179.45	1194.39	1225.67	1165.16	1140	1130.55	1207.96	1213.16	1178.41	1185.37	1140	1164.71	1128.8	1149.84	1109.45	1188.41	1221.55	1192.16	1172.59	1160	1207.24	1200.43	1155.49	1150.76	1141.51	1154.12	1113.51	1136.57	1172.04	1187.02	1222.67	1179.53	1159.82	1153.33	1217.98	1227.29	1169.29	1159.76	1136.27	1190.45	1126.65
197	1188.82	1208.33	1147.14	1143.86	1114.14	1143.63	1127.18	1138.47	1179.86	1185.47	1223.78	1161	1149.31	1134.57	1202.78	1209.98	1191.06	1190.27	1139.29	1166.18	1130.43	1160.9	1105	1186.35	1227.02	1189.84	1165.35	1155.92	1201.2	1203.16	1163.37	1150.14	1146.8	1165.31	1123.45	1131.65	1161.61	1185.84	1215.08	1182.06	1161.18	1160.9	1226.63	1226.31	1168.29	1165.71	1126.33	1189.55	1134.88
198	1189.29	1218.53	1142.9	1144.29	1120.65	1158.63	1132.53	1140.04	1184.37	1190.2	1222.82	1168.98	1149.73	1138.22	1208.82	1213.9	1186.51	1190.47	1142.98	1176.53	1139.43	1158.04	1112.8	1180.51	1230.24	1195.06	1175.08	1154.63	1214.33	1212.35	1167.61	1155.18	1144.02	1163.8	1119.16	1131.57	1168.8	1191.96	1226.78	1188.76	1171.29	1151.47	1236.61	1231.86	1178.55	1154.49	1135.27	1197.08	1129.37
199	1197.08	1211.06	1147.47	1154.31	1121.98	1151.04	1139.2	1130.67	1179.55	1194.61	1224.69	1179.8	1150.45	1131.2	1216.94	1228.84	1194.2	1192.45	1143.27	1175.37	1140.24	1157.51	1108.29	1187.98	1236.37	1204.51	1177.43	1160.65	1210.14	1215.16	1170.1	1158.06	1145.31	1165.73	1124.78	1137.9	1168.14	1189.29	1222.55	1185.98	1175.9	1156.8	1232.2	1238.39	1177.57	1166.29	1134.76	1195.76	1138.12
200	1193.8	1203.51	1148.96	1146.22	1119.67	1154.51	1126.8	1144.84	1180.67	1190.59	1224.04	1180.2	1148.94	1133.16	1211.24	1214.59	1188.39	1190.98	1138.9	1172.31	1142.73	1162.43	1108.29	1189.84	1238.22	1192.65	1178.69	1155.43	1210.76	1213.92	1163.53	1154	1150.67	1165.41	1123.49	1140.8	1167.73	1188.18	1211.71	1187.53	1168.59	1165	1234.18	1236.9	1174.57	1169.2	1141.08	1199.51	1137.16
201	1201.02	1213.43	1152.37	1141.65	1124.27	1163.51	1138.67	1148.43	1189.39	1195.53	1231.06	1174.18	1152.69	1145.04	1216.29	1215.88	1196.59	1196.61	1144.65	1183.55	1141.1	1168.61	1126.04	1196.45	1236.08	1197.88	1179.27	1161.71	1214.24	1213.94	1170.67	1159.45	1149.24	1163.78	1124.73	1135.29	1177.9	1188.65	1220.8	1190.37	1169.31	1168.12	1230.16	1229.69	1177.14	1165.65	1134.37	1195.53	1139.57
202	1197.69	1213.49	1162.49	1146.24	1128.49	1157.49	1133.39	1144.76	1184.29	1197.55	1222.27	1174.27	1150.37	1138	1215.18	1219.57	1187.08	1198.61	1141.8	1183.35	1140.92	1164.33	1117.2	1184.33	1236.78	1204.63	1174.35	1164.31	1217.29	1214.88	1165.57	1163.41	1156.22	1164.82	1122.43	1136.45	1185.1	1191.53	1224.43	1184.12	1172.49	1164.22	1232.67	1235.06	1178.8	1173.18	1137.8	1202.76	1139.45
203	1194.08	1214.65	1147.47	1144.73	1125.45	1155.24	1143.57	1146	1188.59	1190.59	1234.65	1174.67	1155.82	1141.43	1223.98	1217.14	1191.14	1190.14	1147.51	1185.49	1140.71	1172.45	1116.1	1190.12	1234.33	1201.39	1176.49	1168.22	1211.27	1217.22	1165.18	1162.06	1162.63	1162.9	1127.76	1147.65	1187.92	1198.04	1229.9	1188.55	1170.69	1166.8	1229.39	1232.78	1175.37	1158.2	1136.04	1201.98	1143.65
204	1198.96	1216.41	1156.2	1152.16	1126.73	1147.92	1142.65	1139.33	1185.12	1195.45	1222.06	1178.24	1148.82	1145.88	1220.14	1220.06	1185.33	1195.96	1155.49	1181.02	1153.37	1162.06	1116.65	1186.9	1238.45	1201.96	1183.49	1163.9	1213.92	1212.84	1162.69	1165.71	1160.92	1173.22	1130.39	1149.8	1179.57	1192.12	1231.86	1197.14	1173.24	1170.22	1228.08	1237.39	1172.73	1173.82	1140.31	1206.82	1141.71
205	1203.73	1215.8	1150.9	1145.71	1125.78	1161.98	1139.02	1147.41	1191.55	1201.76	1227.61	1180.76	1152	1135.35	1220.2	1218.94	1186.78	1190.57	1151.16	1182.94	1145.24	1170.43	1114.45	1193.27	1240.12	1200.14	1183.67	1166.06	1214.04	1218.43	1169.9	1165.98	1158.02	1161.9	1131.96	1145.16	1179.41	1192.18	1230.06	1182.35	1166.8	1175.08	1229.61	1246.39	1181.29	1165.45	1141.78	1197.94	1144.04
206	1208.76	1212.1	1164.47	1151.57	1130.88	1158.73	1138.57	1146.78	1182.96	1196.76	1226.31	1179.08	1161.27	1138.37	1224.37	1233.41	1184.76	1191.94	1150.24	1187.63	1147.57	1167.76	1112.63	1192.37	1235.82	1205.73	1186.39	1170	1214.43	1223.43	1169.94	1165.18	1156.55	1167.9	1134.35	1147.43	1175.86	1187.69	1226.33	1185.71	1177.35	1174.06	1226.59	1247.49	1181.88	1169.37	1144.12	1197.9	1140.76
207	1197.9	1213.37	1156.41	1146.71	1131.1	1152.82	1142.96	1145.94	1191.84	1197.2	1237.18	1170.51	1147.73	1142.02	1217.27	1215.73	1187.04	1198.84	1148.71	1180.08	1155.92	1168.35	1118.18	1186.76	1236.71	1200.1	1185.1	1165.29	1218.67	1214.55	1160.76	1161.06	1155.96	1165.61	1135.61	1151.22	1179.18	1198.06	1221.8	1179.65	1165.43	1169.73	1238.16	1245.43	1171.29	1176.29	1144.47	1201.8	1141.08
208	1201.43	1219.73	1162.33	1156.49	1129.14	1163.14	1147.9	1150.16	1186.86	1208.08	1232.41	1184.24	1151.94	1149.98	1213.49	1220.71	1204.98	1204.22	1153.24	1192.55	1151.61	1168.88	1126.08	1196.41	1238.88	1203.47	1189.47	1176.29	1216.12	1219.76	1180.71	1168.88	1154.86	1172.41	1140.71	1151.35	1186.22	1197.76	1233.59	1185.2	1182.92	1170.8	1237.69	1237	1184.14	1173.24	1142.27	1208.67	1144.14
209	1210.39	1224.39	1157.49	1152.96	1141.35	1169.29	1147.2	1156.02	1186.84	1210.43	1238.16	1178.04	1163.18	1153.02	1229.73	1234.92	1185.9	1197.06	1160.57	1194.71	1149.24	1166.84	1123.16	1199.84	1244.94	1205.82	1183.71	1170.69	1231.43	1226.55	1176.51	1166.31	1164.88	1176.69	1136.9	1155.27	1192.14	1195.12	1229.98	1189.45	1178.88	1163.1	1235.45	1252.43	1186.98	1174.12	1148.9	1199.84	1155.2
210	1202.06	1219.53	1157.33	1152.39	1128.37	1172.49	1139.82	1151.88	1196.94	1198.86	1234.18	1191.76	1160.67	1148.73	1227.24	1225.22	1200.96	1196.59	1158.94	1189.63	1153.63	1163.96	1125.31	1201.1	1246.71	1205.02	1192.55	1169.41	1221.2	1227	1174.67	1168.63	1157.12	1178.96	1139.22	1146.29	1187.73	1204.22	1240.57	1185.18	1180.96	1173	1243.16	1252.08	1186.98	1179.67	1145.65	1201.45	1152
211	1207.2	1223.27	1164.27	1149.14	1131.41	1170.65	1153.51	1151.2	1196.98	1209.98	1233.12	1184.37	1158.51	1150.12	1229.55	1235.51	1198.76	1202.94	1156.61	1187.67	1152.94	1169.59	1124.86	1202.31	1250.45	1209.37	1192.18	1175.39	1216.43	1227.27	1172.33	1174.86	1168.76	1176.22	1135.39	1162.8	1191.71	1194.24	1239.37	1192.59	1170.61	1184.04	1240.53	1246.8	1185.86	1173.37	1143.04	1210.18	1153.02
212	1208.22	1214.84	1165.84	1150.78	1137.76	1174.71	1146.96	1154.65	1195.37	1204.55	1236.8	1177.12	1157.88	1146.94	1227.59	1225.29	1202.92	1194.43	1154.47	1188.96	1160.24	1178.53	1131.43	1207.67	1252.22	1208.88	1195.35	1186.94	1225.69	1236.57	1181.02	1171.53	1164.27	1175.2	1141.14	1156.45	1186.63	1205.61	1226.31	1192.82	1190.92	1166.98	1244.9	1253.43	1185.92	1181.08	1148.94	1219.45	1162.08
213	1212.29	1228.55	1167.33	1154.37	1136.04	1163.04	1159.63	1153.1	1202.47	1215.29	1239.22	1189.24	1164.92	1152.57	1236.06	1238.43	1193.29	1201.59	1163.12	1196.84	1161.16	1181.57	1134.04	1197.37	1251.51	1212.37	1197.47	1183.84	1229.76	1234.39	1183.12	1176.8	1168.94	1186.84	1143.69	1165.45	1190.27	1204.31	1238.78	1186.51	1176.24	1174.37	1245.78	1262.59	1184	1193.82	1155.37	1215.88	1166.98
214	1210.9	1228.9	1168.31	1159.47	1137.31	1176.94	1157.14	1164.18	1201.78	1197.71	1244.65	1187.84	1167.65	1156.57	1232.55	1237.8	1211.98	1203.37	1158	1192.82	1154.37	1174.94	1129.22	1203	1245.71	1211.94	1192.35	1183.82	1236.06	1233.22	1177.1	1183.92	1167.35	1184.55	1148.22	1169.35	1194.33	1197.9	1250.14	1201.37	1187.92	1173.86	1239.82	1251.49	1193.04	1179.35	1153.49	1213.2	1154.22
215	1215.43	1233.43	1175	1155.45	1144.22	1168.98	1153.39	1163.37	1202.06	1211.84	1248.14	1187.37	1162.76	1156.8	1230.12	1250.8	1198.02	1204.9	1174.49	1198.69	1168.47	1179.84	1139.59	1212.78	1254.55	1209.45	1196.96	1184.96	1225.94	1234.73	1180.55	1181.76	1164.1	1183.92	1149.59	1164.2	1194.65	1205.16	1244.96	1196.22	1180.92	1182.63	1245.69	1256.1	1191.67	1189.98	1154.57	1218.71	1149.16
216	1220	1243	1178.31	1160.69	1139.33	1176.98	1150.02	1158.96	1203.35	1208.51	1239.69	1185.8	1175.76	1155.8	1238.9	1238.2	1209.69	1198.82	1168.33	1205.63	1166.41	1176.59	1136.27	1211.37	1259.67	1217.94	1205.43	1180.55	1227.55	1235.86	1182.18	1179.88	1172.1	1186.14	1153.71	1168.71	1197.53	1209.45	1236.55	1201.24	1191.31	1182.69	1257	1254.47	1205.84	1182.27	1152.88	1223.49	1158.67
217	1220.94	1229.24	1179.92	1167.55	1155.04	1166.47	1153.39	1158.98	1208.9	1209.04	1249.9	1196.73	1177.88	1157.35	1243.88	1250.96	1207.31	1215.92	1174.69	1208.69	1169.71	1188.98	1151.43	1225.86	1253.73	1224.8	1202.59	1183.86	1234.61	1240.9	1195.63	1184.02	1180.76	1189.67	1159.9	1172.41	1195.55	1209.53	1247.18	1211.39	1194.94	1182.71	1254.59	1267.47	1206.2	1187.96	1157.65	1223.24	1162.18
218	1231.22	1235.84	1176.16	1164.41	1153.12	1179.94	1167.43	1172.9	1213.37	1217.12	1247.63	1199.92	1177.24	1169.98	1248.65	1250.29	1210.65	1212.2	1172.12	1221.35	1170.94	1193.35	1148.18	1218.33	1273.71	1221.84	1210.98	1194.18	1245.24	1242.53	1194.33	1196.92	1181.12	1195	1158.94	1169.98	1201.29	1218.92	1245.16	1218.82	1196.14	1186.41	1256.31	1258.35	1205.67	1204.29	1161	1223.24	1175.43
219	1231.49	1240.47	1189.98	1167.08	1146.27	1181.45	1170.29	1168.06	1222.96	1220.76	1254	1200.78	1180.49	1170.31	1252.49	1247.49	1218.63	1216.55	1179.73	1211	1168.49	1195.98	1145.24	1222.98	1271.39	1226.76	1205.24	1199.55	1243.14	1247.43	1201.57	1188.39	1186.22	1195.96	1162.1	1171.96	1202.92	1209.16	1248.61	1208.82	1204.47	1192.76	1261.63	1274.98	1206.9	1202.41	1163.63	1233.55	1178.96
220	1229.41	1241.33	1189.55	1166.8	1155.51	1183.61	1168.82	1180.94	1214.78	1224.96	1252.02	1197.31	1178.82	1165.84	1248.18	1250.61	1213.53	1220.43	1179.31	1209.43	1173.37	1191.69	1158.86	1228.61	1269.51	1215.84	1212.43	1193.41	1235.73	1243.43	1196.63	1197.2	1184.45	1204.71	1158.65	1175.04	1204.24	1222.08	1255.18	1211.14	1197.35	1197.57	1267.39	1270	1206.84	1213.78	1166.88	1228.08	1175.8
221	1233.9	1243.02	1172.86	1173.9	1161.02	1186.2	1175.14	1174.33	1217.76	1228.76	1260.24	1200.22	1176.63	1180.29	1250.94	1258.67	1212.8	1229.86	1185.98	1222.39	1177.67	1194.9	1157.63	1223.76	1265.12	1223.69	1211.96	1206.63	1240.16	1250.37	1205.1	1199.02	1184.37	1203.02	1165.49	1185.22	1205.47	1217.98	1262.43	1211.33	1193.12	1194.1	1256.55	1270.71	1213	1208.43	1165.41	1230.39	1182.96
222	1231.41	1243.22	1184.82	1165.94	1151.47	1191.31	1177	1174.86	1219.14	1233.27	1258.55	1205.59	1181.16	1166.41	1251.37	1257.49	1214.41	1211.04	1180.18	1211.45	1169.35	1188.73	1155.84	1235.04	1276.55	1226.45	1215.12	1202.9	1240.47	1251.98	1197.12	1192.35	1184.39	1196.76	1158.86	1174.61	1205.51	1225.33	1255.96	1217.47	1206.45	1191.2	1264.12	1278.78	1215.51	1202.55	1166.61	1233.76	1179.59
223	1241.08	1246.8	1194.24	1177.67	1169.86	1198.14	1182.78	1182.41	1224.49	1235.35	1263.98	1207.86	1193.61	1180.63	1263.24	1258.82	1221.1	1228.1	1199.33	1228.92	1187.88	1198.8	1161.39	1239.92	1279.65	1235.65	1224.9	1207.69	1254.08	1252.61	1205.71	1198.45	1187.47	1207.94	1159.33	1189.8	1202.06	1233.67	1271.24	1223.04	1212.27	1205.22	1266.88	1275.71	1223.96	1217.71	1188.55	1240.31	1186.39
224	1245.69	1261.2	1196.27	1174.73	1164.65	1196.06	1181.45	1177.35	1216.82	1230.31	1270.2	1206.12	1185.37	1173.69	1262.06	1269.86	1220.82	1221.84	1186.16	1224.76	1180.35	1198.39	1163.43	1233.71	1275.67	1225.08	1216.37	1208.82	1261.94	1260.02	1206.35	1211.08	1188.59	1198.18	1173.71	1189.06	1211.39	1225.47	1255.96	1223.16	1207.9	1199.29	1269.31	1273.12	1226.8	1219.59	1178.98	1236.92	1180.73
225	1236.04	1245.37	1187.78	1174.76	1162.96	1196.41	1183.92	1179.96	1226.9	1246.27	1265.29	1211.86	1188.98	1178.67	1263.49	1257.86	1223.78	1229.39	1193.43	1221.96	1181.33	1188.12	1170.04	1234.63	1276.37	1236.14	1223.76	1201.31	1253.39	1264.96	1209	1210.82	1180.78	1207.55	1164.86	1186.59	1214.04	1230.53	1270.51	1217.94	1218.49	1206.18	1263.78	1282.16	1220.65	1211.53	1175.73	1239.92	1186.51
226	1239.88	1258.76	1186.1	1175.88	1164.86	1192.45	1176.73	1180.53	1226.33	1231.27	1262.27	1210.37	1190.29	1190.84	1270.12	1264.98	1232.16	1225.94	1190.39	1220.43	1191.14	1204.16	1171.78	1241.1	1282.96	1233.02	1220.69	1215.61	1260.63	1261.1	1207.29	1204.78	1191.08	1214.2	1178.1	1188.73	1219.71	1237.33	1271.08	1229.14	1223.51	1208.1	1277.41	1287.49	1225	1218.59	1180.12	1249.96	1189.22
227	1249.61	1269	1208.37	1187.65	1171.02	1204.78	1187.33	1195.98	1233.82	1247.27	1293.35	1225.84	1189.22	1188.14	1279.94	1274.96	1239.08	1229.02	1206.41	1234.51	1197.61	1206.86	1179.24	1248.92	1283.9	1227.8	1230.02	1220.92	1270.24	1276.63	1220.49	1220.96	1201.84	1225.39	1192.55	1202.69	1224	1246.53	1286.2	1232.67	1225.27	1218.1	1281	1293.69	1227.94	1228.82	1194.98	1251.04	1196.71
228	1254.08	1255.98	1201.35	1191.9	1172.24	1198.84	1188.45	1190.69	1244.49	1237.02	1272.9	1229.57	1194.73	1197.82	1280.45	1279.06	1239.43	1239.8	1190.53	1233.63	1194.49	1212.45	1195.9	1240	1290.24	1243.16	1237.33	1223.22	1273.16	1275.43	1213.33	1217.22	1200.33	1218.96	1181.73	1197.1	1224.9	1243.14	1277.35	1238.86	1231.94	1210.84	1289.47	1294.88	1226.88	1231.92	1190.02	1251.9	1191.76
229	1247.82	1265.98	1194.92	1190.98	1175.22	1212.94	1190.88	1190.88	1239.98	1241.59	1276.06	1223.45	1198.61	1182.76	1278.24	1281.65	1238.14	1243.78	1203	1238.69	1205.2	1205.31	1184.55	1247.39	1289.8	1243.27	1238.67	1223.33	1266.69	1277.8	1231.31	1227.29	1205.16	1222.04	1184.31	1201.73	1227.29	1250.82	1285.18	1232.59	1224.92	1219.24	1280.06	1294	1235.24	1228.88	1187.47	1253.76	1198.37
230	1246.55	1251.88	1200.84	1180.24	1167.1	1197.67	1182.41	1178.31	1228.8	1239.04	1273.1	1219.55	1191.41	1182.8	1276.14	1280.82	1234.98	1226.49	1193.2	1224.78	1190	1213.82	1185.18	1241.33	1287.04	1241.65	1229.78	1220.37	1278.69	1263.29	1210.43	1215.41	1206.29	1209.86	1188.86	1193.18	1219.22	1248.12	1271.65	1225.04	1221.63	1208.04	1268.33	1280.31	1243.57	1225.41	1183.63	1244.43	1194.12
231	1256.49	1272.39	1206.84	1192.53	1181.51	1212.45	1196.35	1204.39	1243.96	1256.27	1289.59	1234.78	1207.67	1196.73	1291.24	1289.41	1246.69	1252.94	1208.92	1236.27	1198.59	1217.29	1186.61	1254.06	1291.59	1256.84	1247.67	1220.71	1271.37	1283.31	1229.41	1224.71	1215.59	1226.41	1195.8	1206.94	1236.22	1248	1291.67	1240.45	1226.24	1223.47	1287.16	1301.59	1239.98	1234.22	1200.57	1254.49	1209.37
232	1255.39	1274.41	1200.33	1194.82	1185.59	1216.43	1197	1199.29	1239.27	1246.22	1276.35	1222.45	1202.96	1202.67	1277.84	1295.27	1243.45	1244.16	1208.69	1247.63	1199.88	1217.63	1192.14	1256.02	1297.29	1247.86	1251.16	1237.2	1276.76	1281.41	1228.55	1223.69	1216.27	1229.45	1195	1209.27	1235.43	1251.82	1289.94	1233.98	1230.47	1226.43	1293.41	1303.73	1242.2	1245.06	1202.12	1270.9	1221.43
233	1266.02	1266.84	1209.63	1181.69	1186.59	1205.78	1195.1	1192.2	1237.78	1246.94	1287.59	1234.78	1205.22	1197.16	1272.69	1281.86	1248.9	1242.39	1203	1242.18	1203.67	1212.78	1193.84	1252.35	1290.27	1247.67	1243.37	1226.12	1276.76	1284.35	1229.8	1224.59	1215.45	1230.94	1195.06	1201.98	1236.55	1250.02	1286.37	1244.82	1227.84	1216.49	1287.9	1302.65	1240.16	1236.67	1195.31	1261.98	1202.98
234	1258.69	1263.55	1204.86	1191.76	1181.8	1202.65	1192.84	1190.02	1245.06	1249.94	1275.67	1224.88	1203.86	1193.69	1282.76	1293	1248.35	1244.12	1202.12	1244.35	1205.53	1220.86	1193.94	1253.24	1288.59	1253.1	1242.8	1228.16	1274.22	1270.59	1232.47	1224	1212.14	1230.14	1190.35	1203.43	1221.51	1259.33	1286	1243.88	1229.14	1215.53	1287.31	1301.43	1241.67	1234.9	1198.29	1261.31	1204.1
235	1260.1	1272.47	1209.71	1194.14	1181.71	1216.06	1187.57	1197.43	1248.65	1256.96	1283.37	1232.53	1207.49	1200.63	1289.9	1289.22	1253.88	1245.22	1215.08	1239.73	1207.76	1221.61	1192.04	1265.37	1304.43	1248.51	1244.16	1225.16	1284.02	1286.45	1231.47	1221.08	1206.73	1231.73	1197	1217.63	1227.45	1266.14	1290.06	1237.1	1228.71	1220.92	1292.04	1312.33	1250.39	1235.2	1206.22	1266.53	1219.04
236	1252.49	1270.08	1209.22	1182.76	1179.73	1207.59	1189.39	1196	1243.67	1246.78	1295	1220.55	1204.41	1208.2	1290.67	1281.67	1248.65	1257.61	1210.84	1244.69	1206.98	1226.06	1185.78	1258.82	1306.29	1245.51	1241.94	1227.16	1278.49	1281.18	1238.2	1229.39	1216.16	1236.57	1191.06	1215.2	1229.67	1246.96	1289.76	1239.61	1232.63	1227.35	1284.78	1298.39	1246.82	1244.31	1205.24	1264.31	1205.67
237	1264.57	1281.78	1213.06	1194.06	1180.96	1213.57	1199.33	1209.39	1260.71	1263.08	1289.86	1238.45	1214	1211.82	1292.8	1295.98	1252.67	1251.82	1218.16	1246.51	1204.2	1224.92	1209.57	1270.08	1308.43	1253.57	1260.65	1235.12	1283.61	1289.73	1241.04	1227.1	1219.8	1244.73	1205.33	1215.43	1239.76	1258.1	1302.73	1252.06	1240.14	1235.29	1296.37	1314.08	1247.98	1244.78	1201.63	1269.84	1219.63
238	1268.53	1273.65	1204.96	1186.24	1182.27	1213.71	1199.27	1200.04	1246.37	1256.35	1283.84	1228.24	1212.67	1197.59	1284.67	1287.49	1255.33	1247.33	1211.98	1246.02	1216.41	1227.43	1195.55	1260.98	1299.98	1254.24	1251.49	1236.47	1278.35	1290	1237.1	1225.94	1216.35	1230.84	1199.86	1204.39	1232.08	1261.27	1307	1237.55	1237.24	1227.29	1293.22	1310.61	1242.22	1246.1	1195.47	1267.1	1216.92
239	1260.96	1266.65	1216.55	1192.69	1186.61	1209.51	1198.8	1205.8	1249.61	1253.41	1288.82	1229.51	1205.84	1195.73	1293.88	1292.31	1246.16	1241.08	1213.94	1253.29	1214.53	1225.41	1196.78	1262.51	1303.22	1253.33	1249.31	1231.45	1285.61	1279.71	1236.96	1231.02	1217.24	1235.49	1195.65	1208.82	1236.27	1253.59	1291.86	1242.24	1235.63	1224.82	1288.82	1308.59	1244.65	1250.55	1210.22	1274.71	1215.71
240	1266.78	1280.39	1215.16	1199.78	1188.43	1213.06	1199.16	1200.84	1248.39	1254.67	1292.94	1239.04	1225	1203.67	1296.49	1293.1	1254.41	1255.78	1212.63	1254.53	1222.16	1224.45	1205.96	1265.49	1307.43	1263.84	1260.82	1241.57	1287.78	1301.24	1238.35	1229.41	1225.57	1242.06	1205.06	1219.31	1246.02	1268.88	1304.41	1254.31	1233.9	1223.61	1300.37	1312.76	1245.45	1243.43	1210.98	1274.04	1213.55
241	1261.53	1274.88	1217.69	1191.41	1170.49	1206.69	1197.96	1195.92	1248.33	1252.57	1291.16	1233.59	1207.9	1202.37	1289.71	1282.69	1243.12	1248.96	1209.8	1246.8	1211.04	1214.49	1199.61	1263.63	1299.92	1252.59	1258.86	1236.96	1283.82	1288.86	1230.12	1223.29	1209.16	1232.82	1200.59	1215.39	1236.35	1261.49	1293.04	1246.98	1225.96	1222.47	1290.18	1314.12	1253.14	1234.04	1200.18	1263.53	1211.06
242	1263.88	1272.94	1198.31	1190.33	1178.47	1200.8	1181.63	1193.63	1252.2	1247.84	1283.14	1220.41	1202.73	1197.2	1295.49	1281.29	1243.12	1238.29	1211.31	1245	1210.71	1216.92	1195.04	1254.57	1296.39	1246.98	1251.98	1227.92	1273.67	1279.04	1227.78	1223.98	1209.41	1238.39	1193.94	1206.02	1241.2	1271.02	1292.18	1247.37	1230.06	1221.35	1293.94	1299.41	1243.96	1240.45	1199.8	1264.33	1215.27
243	1262.22	1264.22	1203.12	1192.39	1179.88	1203.47	1189.14	1190.53	1243.06	1241.78	1282.04	1223.33	1203.96	1202.33	1293.53	1282.65	1241.96	1254.27	1208.8	1243	1208.98	1221.31	1190.1	1255.35	1292.18	1242.65	1251.37	1235.67	1280.86	1283.63	1236.71	1219.51	1213	1224.47	1198.14	1214.2	1226.14	1253.04	1298.69	1240.08	1229.02	1215.41	1283.35	1301.88	1240.94	1239	1198.71	1264.51	1209.41
244	1261.61	1275.96	1202.27	1186.27	1175.37	1207.73	1193.63	1197.1	1246.92	1250.63	1273.14	1220.43	1195.88	1193.37	1286.22	1295.2	1240.96	1243.63	1209.37	1245.04	1207.61	1214.22	1191.49	1258.8	1300.16	1248.65	1250.1	1236.53	1276.8	1287.41	1229.14	1220.8	1206.9	1227.92	1193.02	1211.37	1224.27	1256.2	1295.84	1246.55	1234.2	1224.02	1286.92	1302.76	1242.1	1231.76	1199.35	1260.59	1220.1
245	1266.84	1284.18	1206.22	1198.47	1191.1	1202.88	1199.02	1211.55	1256.49	1251.73	1296.71	1226	1215.43	1203.78	1296.18	1296.8	1258.1	1251.96	1223.73	1247.53	1214.69	1232.71	1210.37	1265.16	1309.22	1258.2	1263.96	1239.43	1283.59	1289.35	1241.78	1239.69	1224.76	1241.53	1205	1216.86	1244.04	1267.06	1310.14	1259.04	1240.31	1232.24	1295.98	1306.76	1254.67	1245.04	1210.8	1274.55	1222.94
246	1265.57	1281.29	1206.27	1200.39	1186.86	1208.12	1205.51	1203.65	1251.8	1261.2	1286.33	1230.76	1213.04	1204	1295.02	1295.98	1262.8	1250.43	1214.67	1258.51	1222.29	1233.69	1210.18	1273.49	1314.94	1255.35	1267.82	1239.84	1287.45	1298.41	1243.82	1228.76	1217.16	1234.02	1205.29	1224.22	1243.76	1272.06	1306.43	1253.94	1241.22	1231.04	1298.24	1321.94	1255.67	1247.82	1210.55	1268.8	1229.12
247	1262.37	1271.16	1198.69	1182.96	1171.84	1193.94	1181.67	1190.35	1242.57	1251.43	1280.51	1228.57	1213.65	1191.57	1288.06	1279.63	1237.47	1235.27	1209.98	1236.39	1200.06	1219.1	1199.86	1267.22	1302.39	1239.1	1246.49	1233.86	1278.9	1287.51	1233.67	1224.53	1217.55	1234.73	1202.33	1214.27	1231.65	1254.96	1300.16	1247.59	1235.98	1218.18	1283.63	1291.06	1245	1239.92	1201.37	1264.41	1219.86
248	1257.41	1262.8	1199.94	1188.29	1176.29	1212.31	1193.37	1201.92	1246.96	1252.41	1289.02	1237.76	1208.49	1197.49	1284.1	1287.61	1244.02	1241.02	1215.8	1237.71	1206.08	1212.9	1194.51	1260.63	1310.76	1244.73	1257.94	1238.92	1275.71	1281.8	1234.06	1221.63	1203.65	1236.76	1210.98	1211.8	1240.51	1265.88	1298.08	1247.88	1237.65	1220.69	1292.49	1297.94	1244.71	1230.1	1201.98	1257.65	1212.57
249	1251.18	1270.86	1200.37	1192.27	1182.65	1208.55	1187.55	1191.55	1252.53	1260.78	1291.24	1234.33	1208.96	1203.8	1306.04	1288.51	1247.94	1237.88	1215.86	1250.02	1219.71	1216.1	1200.45	1267.37	1312.84	1249.41	1252.67	1240.65	1283.86	1290.53	1229.59	1225.9	1203.49	1235.59	1196.63	1207.18	1237.2	1264.39	1299.82	1242.76	1241.04	1231.04	1293.63	1312.27	1253.12	1240.65	1201.92	1267.76	1213.86
250	1253.9	1258.9	1196.69	1181.37	1174.67	1200.61	1188.33	1194.14	1245.41	1248.49	1283.33	1229.22	1214.41	1193.02	1289.49	1291.82	1246.53	1244.98	1210.08	1256.16	1211.14	1228.49	1201.86	1265.98	1305.24	1243.37	1249.16	1236.76	1284.29	1291.16	1230.53	1218.61	1221.12	1230.02	1199.96	1213.29	1234.2	1258.08	1301.59	1247.96	1235.96	1214.16	1286.45	1310.76	1252.29	1245.45	1202.18	1266.1	1221.55
251	1255.59	1257.35	1202.18	1187.31	1178.27	1200.88	1190.96	1197.96	1241.55	1247.35	1286.51	1223.31	1199.12	1197.55	1287.06	1284.69	1242.78	1238.16	1214.35	1261.47	1207.63	1218.78	1197.53	1269.8	1304.16	1244.18	1252.57	1234.73	1287.45	1288.92	1236.61	1226.84	1222.49	1237.69	1206.96	1215.12	1236.49	1264	1300.45	1246.45	1234.55	1214.02	1296.43	1304	1249.65	1233.04	1205.96	1264.82	1219.12
252	1255.82	1268.04	1200.43	1191.88	1183.14	1201.14	1189.33	1200.14	1248.86	1253.51	1285.41	1222.37	1208.04	1199.84	1283.94	1283.02	1251.65	1252	1212.61	1240.31	1212.43	1222.45	1202.98	1287.22	1314.67	1252.65	1252.71	1234.73	1296.67	1296.18	1233.76	1227.24	1223.31	1238.08	1200.57	1214.94	1241.53	1265.27	1303.88	1255.88	1240.33	1225.98	1296.37	1312.98	1258.92	1234.63	1206.69	1272.45	1220.65
253	1265.94	1271.22	1200.43	1194.71	1189	1213.73	1203.39	1205.39	1255.08	1268.71	1292.35	1237.29	1216.49	1207.92	1311.41	1303.96	1260.8	1258.43	1223.31	1260.53	1226.53	1234.33	1209.08	1277.47	1317.63	1259.08	1269.84	1241.29	1301.73	1306.2	1254.63	1238.41	1226.57	1257.84	1214.45	1224.43	1246.16	1273.45	1317.45	1260.18	1248.47	1232.16	1303.22	1321.61	1266.04	1237.29	1219.86	1282.71	1243.47
254	1266.76	1265.55	1213.06	1195.08	1201.92	1217.86	1199.9	1197.2	1267.71	1259.78	1296.73	1236.94	1221.29	1200.88	1303.9	1299.49	1254.92	1249.76	1222.22	1256.18	1232.51	1236.12	1224.06	1290.86	1309.33	1254.33	1262.41	1241.37	1305.63	1297.29	1253.47	1232.55	1226.9	1248	1208.65	1223.55	1253.47	1271	1311.9	1262.2	1255.71	1232.55	1309.65	1317.61	1253.31	1247.59	1222.04	1290.84	1235.82
255	1262.16	1280.06	1210.16	1197.33	1199	1211.35	1202.1	1207	1255.02	1257.45	1289.08	1234.49	1217.12	1204.43	1303.69	1298.06	1256.06	1247.29	1228.14	1258.55	1226.51	1227.86	1214.76	1274.55	1317.8	1264.29	1268.9	1251.18	1299.2	1299.61	1251.88	1238.8	1228.29	1244.24	1209.16	1232.33	1246.96	1272.24	1311.57	1256.35	1256.12	1237.29	1301.8	1318.96	1256.16	1250.39	1218.65	1277.41	1236.65
256	1263.02	1270.63	1211.43	1197.9	1184.16	1203.65	1194.16	1202.04	1250.31	1265.27	1294.53	1234.12	1215.53	1205.84	1299.57	1301.45	1254.53	1256.18	1224	1259.18	1227.84	1231.37	1216.78	1277.27	1312.02	1254.33	1261.16	1237.08	1305.2	1299.76	1246.92	1231.57	1227.67	1251.84	1218.65	1231.39	1242.78	1267.24	1316.94	1254.45	1250.45	1231.63	1311.55	1317.29	1274.06	1250.65	1214.88	1291.16	1229.27
257	1272.02	1276.84	1216.2	1203.63	1194.8	1228.86	1203.14	1211.29	1267.59	1257.24	1301	1246.14	1230.43	1209.43	1311.69	1313.78	1266.45	1259.94	1239.27	1266.45	1224.16	1241.98	1225.94	1287.43	1330.73	1265.08	1272.39	1249.69	1314	1311	1254.27	1252.57	1239.31	1257.88	1222.88	1242.45	1258.78	1280.47	1322.33	1266.1	1265.59	1249	1310.65	1323.92	1276.69	1263.08	1225.1	1294.2	1248.76
258	1267.14	1273.43	1209	1200.94	1192.06	1216.88	1201.92	1201.71	1267.94	1259.39	1291.24	1239.49	1228.92	1206.82	1309.45	1304.24	1269.08	1263.14	1222.43	1260.63	1232.71	1239.67	1223.02	1290.37	1318.82	1258.61	1270.35	1248.47	1309.47	1303.18	1254	1237.92	1233.94	1251.04	1220.51	1232.71	1250.12	1282.31	1316.61	1261.84	1253.24	1239.33	1314.12	1315.43	1266.96	1256.49	1220.35	1283	1237.49
259	1271.06	1273.8	1207.45	1192.14	1190.94	1223.1	1207.02	1199.2	1251.47	1253.92	1295.45	1245.8	1214.49	1203.06	1308.55	1299.69	1263.43	1257.96	1228.41	1261.65	1227.37	1234.9	1219	1278.86	1307.57	1254.94	1269.96	1251.14	1304.18	1304.35	1255.18	1236.31	1231.24	1246.86	1213.49	1227.65	1251.98	1275.98	1325.06	1269.86	1256.53	1231.49	1309.22	1331.24	1271.41	1245.8	1215.59	1281.76	1240.71
260	1275.45	1281.76	1214.71	1195.18	1199	1220.76	1207.18	1213.41	1262.76	1271.98	1294.94	1244.29	1229.16	1211.86	1314.22	1304.98	1266.41	1252	1236.61	1269.02	1235.65	1229.8	1232.65	1294.53	1327.04	1259.41	1271.73	1256.04	1307.59	1303.08	1260.51	1244.18	1233.9	1258.24	1228.82	1234.65	1258.06	1282.59	1322.47	1274.41	1267.12	1236.94	1309.61	1328.88	1277.73	1262.29	1229	1293.12	1239.37
261	1264.43	1270.94	1217.82	1200.92	1192.18	1220.18	1201.06	1208.08	1270.33	1264.33	1292.29	1242.67	1221.1	1198.1	1310.18	1295.22	1257.45	1257.02	1226.88	1265.2	1222.65	1243.2	1217.61	1272.24	1320.67	1267	1261.37	1245.43	1307.14	1300.67	1252.59	1228.59	1234.78	1255.57	1222.04	1239.37	1252.63	1280.45	1326.76	1262.92	1258.73	1234.37	1307.35	1323.8	1263.61	1248.63	1226.67	1289.73	1240
262	1277.1	1280.51	1213.65	1199.18	1204.37	1216.41	1215.12	1214.59	1268.94	1266.92	1304.65	1245.1	1223.9	1206	1321.96	1311.14	1264.41	1262	1227.39	1277.45	1235.78	1239	1237.12	1292.59	1338.78	1265.78	1276.9	1257.49	1305.96	1308.8	1255.71	1242.08	1238	1255.65	1225.02	1235.43	1250.16	1286.71	1335.39	1271.33	1263.9	1242.1	1327.76	1338.2	1271.73	1263.12	1229.18	1296.63	1248.06
263	1270.53	1283.12	1209.47	1199.35	1193.78	1221.92	1211.18	1208.37	1267.47	1273.08	1301.49	1252.57	1225.59	1202.96	1318.29	1311.1	1266.06	1264.16	1240.59	1276.55	1230.43	1243.2	1230.39	1296.2	1330.49	1265.29	1278.49	1249.63	1307.29	1307.51	1265.69	1244.65	1241.96	1252.63	1230.37	1239.39	1267.73	1287.94	1328.41	1276	1260.16	1242.06	1317.02	1337.24	1279.24	1263.67	1241.98	1307.37	1246.35
264	1272.59	1279.45	1212.71	1213.73	1207.78	1225.31	1213.8	1214.8	1271	1279.16	1303.8	1247.31	1236.31	1211.82	1317.41	1313.1	1271.41	1259.02	1235.63	1280.63	1229.41	1255.27	1232.73	1288.88	1336.98	1273.61	1274.08	1257.92	1318.18	1309.1	1260.59	1247.63	1246.2	1265.57	1229.47	1247.53	1274.53	1288.71	1335.31	1268.55	1262.33	1238.37	1319.55	1336.92	1278.16	1259	1228.69	1289.92	1254.16
265	1268.1	1272.18	1205.76	1197.65	1193.12	1214.92	1194.84	1204.76	1256.98	1257.67	1296.04	1241.86	1223.43	1200.08	1303.33	1301.04	1258.14	1259.27	1229.61	1262.47	1232.06	1237.78	1222.45	1290.43	1329.63	1262.82	1268.08	1254.31	1308.59	1306.33	1264.37	1234.27	1232.47	1257.29	1225.12	1232.63	1250.35	1283.82	1322.67	1270.29	1253.37	1227.08	1310	1325.65	1273	1247.9	1216.02	1286.04	1245.76
266	1272.37	1291.88	1230.33	1214.16	1205	1234.78	1212.69	1215.18	1272.86	1282.2	1314.63	1254.33	1229.2	1220.08	1324.45	1318.35	1273.53	1262.24	1245.59	1277.61	1240.41	1248.55	1245.47	1294.96	1339.16	1273.2	1278.86	1249.12	1316.94	1323.18	1266.82	1249.98	1248.9	1269.27	1234.55	1249.73	1270.65	1302.51	1339	1283.27	1266.45	1245.29	1328.08	1340.61	1287.04	1266.55	1233.41	1301.92	1262.96
267	1264.47	1273.71	1215.51	1200.04	1193.55	1213.82	1206.65	1207.63	1263.69	1269.59	1297.29	1244.69	1228.39	1205.33	1301.84	1304.49	1264	1262.45	1235.2	1258.24	1228.12	1238.9	1231.14	1293.9	1328.06	1265.43	1262.16	1242.86	1309.88	1313.71	1258.1	1247.45	1244.18	1261.59	1220.04	1232.1	1255.02	1296.61	1340.96	1269.47	1262	1233.45	1311.76	1322.12	1277.61	1263.8	1232.43	1302.86	1247.61
268	1280.63	1287.78	1215.71	1201.8	1209.49	1223.67	1217.51	1225.16	1269.96	1285.02	1303.53	1247.55	1240.84	1218.1	1314.86	1313.53	1267.96	1261.51	1246.76	1271.82	1242.51	1247.84	1236.59	1299.29	1343.63	1275.22	1275.9	1257.92	1320.45	1315.12	1269.37	1244.8	1250.94	1265.51	1228.39	1249.49	1271.51	1297.76	1338.96	1273.86	1267.53	1239.65	1322.94	1338.04	1288.06	1260.39	1237.1	1296.1	1252.94
269	1264.76	1276.84	1217.9	1201.22	1195.59	1208	1213.02	1212.92	1267.55	1265.04	1298.94	1250.24	1226.47	1202.84	1316.73	1301.9	1268.2	1262.8	1232.59	1270.88	1226.12	1249.51	1235.04	1288.67	1332.22	1268.71	1276.86	1257.86	1305.08	1305.04	1270.18	1241.1	1248.61	1267.41	1229.9	1241.65	1263.78	1285.53	1327.06	1275.8	1257.1	1244.92	1323.18	1327.16	1281.51	1256.49	1228.29	1305.35	1254.53
270	1267.76	1284.76	1219.41	1211.61	1210.8	1226.84	1214.1	1222.45	1282.29	1276.69	1314.94	1255.1	1237.71	1216.43	1324.96	1317.53	1267.69	1262.41	1236.73	1275.02	1246	1240.9	1241.61	1304.98	1351.08	1281.82	1291.31	1257.47	1323.71	1321.16	1268.31	1256.04	1252.47	1269.33	1237.33	1250.04	1269.02	1304.41	1340.02	1275.65	1278.04	1245.39	1318.8	1338.41	1287.69	1275.04	1237.82	1302.49	1246.43
271	1264.27	1276.59	1213.08	1199.88	1196.12	1219.39	1199.27	1206.27	1267.22	1258.78	1300.24	1240.84	1225.45	1202.45	1305.27	1302.47	1274.22	1253.37	1226.96	1279.27	1234.53	1239.27	1233.9	1295.39	1334.14	1264.04	1282.41	1253.08	1310.1	1315.37	1254.37	1246.16	1238.82	1264.18	1226.35	1237.53	1265.94	1293.04	1330.92	1275.14	1265.22	1243.06	1317.22	1327.67	1273.88	1260.98	1232.12	1289.98	1249.04
272	1279.76	1297.1	1237.18	1218.61	1214.9	1233.9	1226.94	1228.59	1285.88	1292.16	1318.53	1250.12	1244.59	1220.59	1325.51	1331.76	1282.04	1276.8	1247.69	1285.31	1251.65	1261.41	1255.82	1309.31	1349.88	1286.88	1287.53	1264.61	1332.53	1325.37	1277.82	1267.16	1268.02	1274.53	1250.35	1257.39	1282.73	1301	1351.35	1299.96	1282.69	1254.94	1333.55	1349.16	1299.63	1277.14	1245.96	1320.61	1263.67
273	1272.37	1282.84	1216.31	1210.92	1204.53	1223.67	1207.41	1211.45	1259.18	1284.84	1300.86	1230.06	1229.84	1214.55	1301.1	1315	1264.61	1267.35	1240.73	1278.59	1242.14	1247	1240.14	1301.45	1337.76	1273.69	1277.12	1251.9	1316.55	1317.16	1267.73	1256.67	1250.73	1263.55	1237.2	1244.86	1263.71	1294.39	1343.37	1277.67	1277.35	1250.82	1325.33	1332.73	1284.96	1269.57	1238.39	1304.96	1266.47
274	1263.35	1277.33	1220.12	1199.73	1193.94	1212.96	1197.35	1208.67	1267.73	1261.12	1300.24	1237.9	1231.51	1207.59	1309.47	1304.8	1265.47	1255.14	1236.33	1272.92	1224.71	1245.86	1227.29	1290.59	1326.8	1263.51	1271.96	1256.37	1314.57	1310.16	1255.61	1245.94	1244.67	1256.27	1224.51	1237.29	1261.43	1286.31	1341.29	1275.69	1263.8	1232.63	1310.47	1335.2	1282.92	1250.41	1238.67	1300.27	1259.08
275	1267	1284.69	1217.51	1198.51	1202.55	1230.8	1207.78	1216.31	1265.69	1276.51	1301.61	1244.2	1236.69	1211.43	1308.45	1312.71	1267.08	1257.59	1236.37	1276.06	1234.2	1244.14	1244.35	1296.53	1329.98	1269.06	1279.12	1253.39	1330.61	1321.04	1262.27	1246.63	1247.8	1266.69	1228.06	1243.92	1270	1279.16	1336.45	1286.35	1271.29	1246.39	1323.02	1333.67	1279.08	1271.59	1232.82	1292.2	1257.67
276	1257.67	1259.06	1198	1186.12	1187.47	1200.86	1192.18	1199.76	1256.45	1261.76	1291.1	1231.61	1222.84	1200.65	1292.22	1281.98	1250.55	1253.92	1230.02	1258.12	1218.47	1229.35	1220.24	1287.37	1320.96	1250.88	1260.39	1231.06	1294.2	1287.18	1246.9	1241.76	1228.02	1244.08	1216.1	1233.84	1239.24	1278.55	1324.8	1259.82	1247.16	1221.59	1309.96	1313.31	1259.24	1257.08	1214.02	1279.43	1235.67
277	1254.82	1271.37	1204.76	1194.94	1187.02	1206.1	1204.45	1199.18	1263.9	1258.16	1294.22	1236.51	1227.69	1195.78	1301.84	1299.35	1264.43	1242.33	1224.73	1265.96	1225.29	1243.1	1223	1298.88	1323.49	1258.88	1277.39	1248.82	1310.14	1308.63	1251.69	1240.12	1231.76	1257.22	1216.06	1236.9	1260.27	1279.02	1326.45	1271.35	1254.12	1226.71	1308.06	1320.08	1279.39	1249.33	1222.63	1286.16	1256.96
278	1244.86	1264.78	1199.57	1190.18	1185.9	1206.49	1186.39	1197.65	1254.06	1249.24	1287.16	1235.18	1214.14	1187.29	1292.76	1289.84	1246.65	1237.67	1221.08	1257.14	1222.84	1229.41	1220.88	1285.51	1316.84	1250.04	1250.24	1239.57	1300.53	1284.55	1240.22	1234.57	1229.61	1252.51	1218.43	1228.16	1250.12	1279.67	1320.14	1262.53	1243.35	1229.06	1304.08	1323.41	1267.22	1242.24	1223.08	1281.92	1242.1
279	1252.88	1272.59	1196.73	1188.45	1178.88	1199.04	1186.1	1195.35	1253.12	1257	1286.71	1223.98	1215.76	1195.31	1294.33	1289.9	1255.57	1248.08	1229.82	1259.33	1220.9	1225.04	1222.59	1281.31	1320.76	1252.92	1260.1	1231.86	1298.14	1296.78	1255.65	1243.69	1223.53	1243.12	1216.02	1225.67	1248.2	1275.67	1326.27	1255.59	1251.69	1231.08	1305.59	1318.14	1269.57	1246.82	1212.88	1287.86	1244.35
280	1249.39	1264.98	1198.22	1185.98	1179.1	1210.71	1199.71	1200.04	1258.59	1262.47	1297.71	1229.86	1218.61	1197.14	1292.76	1297.24	1260.43	1245.63	1215.88	1263.78	1220.88	1229.92	1223.39	1300.73	1326.06	1258.41	1271.98	1241.47	1298.24	1293.69	1250.06	1236.9	1232.45	1254.8	1223.27	1230.59	1253.9	1287.45	1326.53	1271.35	1254.33	1231.41	1304.08	1329.1	1281.65	1253.61	1220.51	1295.47	1240.57
281	1244.33	1260.57	1194.12	1183.41	1182.76	1206.59	1186.08	1192.82	1258.22	1260.43	1294.69	1238	1208.31	1191.82	1292	1292.59	1261.33	1237.69	1233.31	1258.41	1220.47	1226.63	1224.53	1290.04	1319.73	1251.41	1265.82	1236.2	1308.49	1294.8	1247.9	1228.69	1225.51	1250.92	1217.04	1239.69	1252.51	1276.14	1330.8	1255.88	1246.06	1230.18	1305.06	1324.61	1272.67	1254.57	1220.73	1288.51	1242.73
282	1248.43	1259.12	1205.59	1190.98	1186.18	1197.82	1191.27	1189.04	1262.53	1249.39	1284.82	1238.86	1221.45	1192.59	1293.24	1297.24	1260.96	1250.12	1217.12	1261.73	1224.76	1241.27	1230.43	1288.63	1322.47	1253.55	1258.65	1240.22	1306.86	1295.04	1255.55	1240.51	1234.29	1248.69	1219.18	1230.94	1250.53	1283.33	1335.67	1257.94	1256.22	1233.31	1302.84	1328.8	1268.47	1257.67	1220.98	1288.35	1241.78
283	1260	1272.61	1208.06	1188.49	1187.63	1202.35	1198.31	1193.94	1250.51	1263.06	1289.1	1235.1	1221.76	1191.2	1296.1	1299.94	1261.71	1245.98	1233.35	1261.24	1227.82	1240.82	1231.04	1292.14	1339.14	1258.29	1261.16	1247.12	1302.35	1300.35	1248.76	1237.18	1238.24	1255.65	1230.1	1237.69	1259.12	1286.59	1329.51	1271.37	1252.08	1231.94	1313.37	1315.94	1278.37	1264.27	1228.31	1293.39	1251.47
284	1256.29	1263.33	1212.16	1190.92	1197.45	1210.29	1192.65	1208.78	1260.49	1266.33	1299.98	1226.55	1228.61	1208.92	1301.14	1298.37	1270.06	1251.65	1244.94	1268.55	1229.82	1245.65	1232.43	1293.76	1327.67	1260.06	1272.37	1252.39	1313.18	1303.27	1258.94	1246.41	1245.39	1268.78	1234.53	1247.9	1252.33	1296.08	1339.88	1272.37	1261	1237.1	1314.16	1315.8	1281.22	1259.67	1234.31	1306.37	1265.55
285	1261.51	1279.37	1217.08	1202.51	1198.49	1223.98	1210.76	1217.06	1266.57	1274.37	1311.22	1242.84	1230.51	1207.45	1302.12	1306.65	1264.33	1262.69	1245.51	1279.31	1241.29	1249.16	1243.02	1316.73	1340.27	1271	1281.73	1250.88	1315.82	1307.14	1264.57	1255.04	1252.31	1269.94	1243.57	1245.65	1259.71	1302.67	1345.16	1282.14	1265.06	1238.53	1317.78	1327.67	1289.22	1270.98	1243.73	1312.45	1266.84
286	1262.04	1273.02	1215.37	1197.41	1204.14	1219.78	1201.04	1220.02	1267.53	1273.47	1310.59	1241.78	1230.78	1207.37	1306.61	1298.1	1269.16	1262.24	1244.37	1276.67	1241.73	1245.96	1235.2	1307.82	1338.39	1267.65	1275.84	1251.02	1309.94	1313.84	1258.96	1255.59	1251.29	1270.1	1239.27	1250.02	1269.35	1300.1	1344.27	1273.33	1261.24	1240.9	1321	1332.24	1280.55	1263.96	1236.78	1306.16	1265.06
287	1270.14	1278.55	1219.04	1195.45	1207.67	1227.67	1208.1	1220.88	1271.22	1277.35	1309.27	1248.61	1236.78	1209.39	1312.04	1313.55	1278.22	1261.55	1239.08	1282.78	1245.59	1254.8	1245.35	1314.82	1348	1275.12	1283.61	1257.22	1326.04	1320.65	1271.12	1257.14	1259.1	1271.12	1246.73	1258.18	1279.08	1301.47	1351.84	1279.45	1277.31	1246.94	1329	1338.82	1296.1	1269.57	1251.29	1313.55	1270.18
288	1268	1278.29	1210	1202.2	1204.73	1217.04	1210	1209.29	1271.88	1270.9	1308.57	1241.27	1232.41	1211.67	1307.2	1308.84	1280.61	1257.24	1242.67	1272.18	1241.94	1244.92	1249.86	1304.71	1337.82	1268.82	1284.33	1256.18	1308.06	1312	1267.86	1252.37	1260.31	1262.88	1236.33	1255.27	1274.29	1300.12	1349.04	1271.08	1267.78	1242.69	1321.78	1335.31	1289.94	1271.2	1245.61	1307.39	1267.06
289	1256.59	1267.35	1211.37	1196.53	1181.18	1211	1203.69	1206.31	1258.22	1263.9	1288.71	1231.45	1218.82	1207.29	1294	1299.61	1264.08	1249.51	1229.16	1263.92	1229.59	1247.39	1234.76	1291.73	1328.8	1267.49	1268	1247.2	1294.96	1312.67	1253.08	1246.76	1233.55	1258.73	1231.02	1238.51	1260.61	1291.61	1342	1271.06	1268.1	1232.08	1319.33	1330.63	1278.2	1257.37	1236.04	1296.92	1261.94
290	1255.53	1271.08	1208.82	1190.04	1186.86	1207.53	1198.84	1211.82	1267.16	1260.27	1307.2	1234.16	1225.57	1211.35	1296.35	1302	1263.02	1252.59	1236.8	1258.51	1230.02	1241.12	1238.55	1297.08	1336.43	1264.18	1273.78	1242.08	1299.88	1309.31	1260.65	1249.02	1243.47	1261.37	1226.67	1247.55	1266.45	1291.47	1345.61	1274.04	1263.67	1233.12	1314.41	1329.04	1289.39	1261.04	1235.16	1301.71	1255.96
291	1253.06	1258.76	1209.82	1182.02	1187.27	1214.33	1195.39	1198.92	1261.43	1256.88	1291.49	1229.49	1226.29	1195.2	1300.88	1285.98	1256.61	1254.78	1229.47	1263.12	1222.31	1231.71	1232.57	1297.53	1323.76	1252.12	1270.45	1242.71	1298.8	1299.71	1266.51	1236.98	1231.16	1260.9	1230.63	1242.63	1255.78	1293.78	1337.27	1275.9	1256.84	1239.1	1306.2	1325.29	1275.92	1253.12	1243.51	1302.51	1262.1
292	1266.49	1266.35	1215.43	1202.67	1186.06	1206.39	1199.73	1206.16	1261.94	1271.39	1301.31	1240.18	1231.2	1201.82	1290.29	1298.88	1271.29	1250.14	1249.84	1264.98	1237.16	1241.9	1235.41	1296.73	1333.59	1264.55	1270.53	1253.1	1303.39	1300.57	1257.78	1254.96	1242.65	1264.96	1228.94	1249.08	1257.63	1291.41	1338.92	1276.1	1270.67	1244.1	1306.24	1327.53	1283.9	1265.76	1243.88	1293.59	1262.78
293	1251.35	1257.88	1207.61	1188.57	1190.63	1206.8	1196.59	1204.69	1262	1259.53	1301.12	1235.86	1220.12	1196.16	1299.2	1301.27	1256.29	1243.1	1231.24	1262.2	1226.51	1236.98	1233.02	1292.18	1341.37	1252.1	1270.33	1245.06	1304.14	1302.76	1259.78	1234.86	1241.1	1265.12	1237.35	1242.55	1250.35	1293.37	1335.65	1270.61	1269.78	1238.45	1304.76	1319.59	1276.82	1262.76	1238.31	1301.84	1268.29
294	1251	1263.84	1203.9	1187.55	1185.73	1199.76	1194.78	1206.55	1258.78	1262.31	1300.73	1240.73	1226.73	1188	1293.96	1285.76	1255.37	1245.92	1225.2	1270.65	1229.94	1235.29	1238.8	1300.86	1328.92	1262.22	1268.14	1240.86	1303.02	1299.45	1265.78	1245.71	1243.65	1269.16	1238.27	1250.18	1259.33	1290.53	1345.59	1277.51	1261.31	1236.22	1309.24	1320.33	1283.8	1262.78	1225.82	1309.37	1266.61
295	1260.33	1257.49	1215.35	1198.71	1185.2	1209.96	1203.12	1199.84	1260.08	1266.59	1297.96	1234.41	1231.39	1199.71	1289.98	1294.82	1255.98	1242.45	1227.69	1269.71	1227.08	1239.59	1236.16	1299.94	1328.94	1256.98	1276.57	1250.1	1287.16	1309.33	1256.96	1240.55	1238.63	1271.22	1229.37	1243.35	1262.88	1306.18	1348.67	1270.78	1256.29	1234.94	1318.39	1330.98	1282.63	1260.29	1235.14	1297.65	1268.22
296	1239.65	1269.31	1201.47	1189.39	1187.1	1207.55	1193.51	1199.57	1263.24	1256	1297.16	1236.82	1222.47	1192.57	1294.14	1285.86	1266.78	1250.47	1229.27	1267.67	1228.22	1230.35	1233.88	1301.69	1333.94	1263.43	1269.61	1245.14	1288.41	1308.49	1260.69	1246.16	1246.71	1261.41	1230.65	1244.71	1259.1	1293.55	1337.96	1274.37	1261.39	1229.88	1309.84	1332.51	1282.27	1251.61	1244.73	1299.06	1262.2
297	1256.84	1262.14	1203.67	1192.24	1180.59	1214.31	1204.59	1201.69	1257.73	1261.86	1298.96	1232.94	1222.61	1201.59	1301.84	1298.39	1262.06	1246.1	1231.71	1266.04	1226.27	1248.18	1231.24	1307.29	1331.08	1266.37	1275.31	1241.84	1298.29	1319.94	1258.98	1244.45	1246.2	1262.37	1234.49	1240.8	1266.41	1295.55	1346.53	1277.33	1264.51	1237.22	1313.49	1330.33	1286.22	1264.04	1230.14	1309.57	1269.12
298	1254.41	1275.45	1213.31	1196.45	1193.2	1219.65	1203.86	1202.08	1266.37	1259.9	1300.82	1232.9	1235.78	1199.47	1300.47	1298.98	1269.49	1259.47	1230.98	1272.1	1226.47	1238.1	1238.49	1294	1335.94	1265.55	1272.39	1246.06	1302.88	1308.16	1259.47	1259.31	1249.57	1267.61	1237.63	1253.96	1267.2	1294.16	1355.31	1278.67	1267.73	1235.55	1311.9	1333.27	1293.53	1269.61	1237.24	1304.14	1275.9
299	1254.73	1255.53	1204.08	1190.61	1182.94	1203.84	1194.53	1204.65	1267.29	1261.84	1289.94	1226.12	1220.92	1198.12	1291.96	1282.14	1260.65	1251.37	1236.27	1265.06	1230.47	1241.22	1231.04	1299.39	1330.9	1263.73	1260.8	1231.88	1298.16	1295.45	1258.16	1243.69	1245.53	1265.61	1240.9	1243.43	1258.73	1286.04	1351.29	1274.12	1260.04	1226.96	1306.61	1323.82	1290.76	1270.69	1239.96	1294.14	1257.18
300	1255.16	1264.18	1203.06	1187.24	1184.92	1204.06	1183.73	1206.65	1259.45	1266.33	1301.08	1238.57	1220.98	1201.71	1291.16	1291.73	1261.71	1247.06	1237.24	1260.39	1225.65	1235.02	1231.31	1298	1328.92	1266.33	1261.04	1236.2	1290.29	1298.43	1262.1	1244.06	1244.78	1259.76	1234	1255.61	1259.94	1292.67	1342.92	1280.41	1266.39	1237.18	1307.37	1321.63	1278	1262.65	1225.71	1304.51	1258.02
301	1252.29	1272.51	1207.33	1192.98	1191.06	1212.24	1198.78	1201.71	1263	1261.94	1294.1	1233.43	1226.47	1197	1298.2	1294.67	1266.69	1250	1229.31	1259.86	1236.39	1237.59	1233.35	1297.55	1338.86	1258.88	1272.69	1250.35	1290.67	1301.33	1257.98	1247.27	1244.14	1265.67	1239.33	1246.67	1258.43	1299.45	1352.53	1277.63	1257.59	1237.84	1306.2	1330.14	1293.08	1262.12	1246.94	1305.59	1270.02
302	1251.29	1264.76	1204.78	1192.04	1189.51	1203.82	1196.08	1206.18	1259.84	1263.57	1295.96	1231.55	1217.84	1198.06	1288.37	1288.18	1263.67	1251.12	1236.45	1270.04	1225.59	1237.43	1240.08	1291.53	1340	1259.33	1263.02	1254.61	1298.9	1296.45	1256	1248.14	1246.08	1270.47	1237.51	1256.84	1259.51	1297.04	1349.29	1273.43	1264.22	1233.71	1312.63	1331.16	1294	1259.41	1229.51	1298.92	1264.16
303	1249.02	1262.55	1206.71	1190.2	1189.14	1209.14	1197.27	1202.71	1266.33	1262.8	1304	1229.35	1223.84	1198.14	1298.82	1292.59	1264.78	1249.1	1234.33	1270.88	1233.2	1242.39	1238.92	1297.24	1333.8	1263.88	1267.92	1249.06	1300.8	1304	1267.84	1248.04	1240.39	1260.08	1229.31	1250.12	1261.51	1289.47	1349.67	1279.86	1263.67	1246.47	1321.59	1333.63	1285.08	1265.86	1244.45	1308.94	1276
304	1255.43	1268.22	1207.41	1185.59	1191.16	1209.29	1198.86	1209.67	1263.41	1261.86	1299.29	1232.14	1222.22	1197.04	1301.02	1295.53	1265.98	1251.61	1241.06	1266.22	1237.39	1235.08	1240.82	1298.76	1333.27	1262.22	1269.67	1248.06	1295.57	1319.45	1265.43	1253.8	1250.24	1268.88	1235.61	1253.63	1267.9	1301.69	1349.88	1283.31	1268.49	1238.94	1313.1	1328.08	1288.14	1264.61	1240.16	1301.47	1271.98
305	1246.94	1262.27	1210.51	1194.57	1187.71	1208.9	1197.67	1200.96	1260.82	1263.06	1303.02	1233.33	1237.12	1191.29	1288.08	1287.31	1271.86	1257.92	1240.08	1272.27	1228.02	1244.61	1240.14	1297.84	1336.92	1268.49	1273.14	1247.73	1288.86	1307.14	1266.61	1250.04	1250.12	1269.18	1237.08	1248.76	1266.51	1298.63	1350.9	1279.53	1266.67	1241.1	1319.92	1327.55	1287.27	1256.73	1251.18	1313.59	1272.59
306	1246.65	1270.86	1210.29	1199.33	1201.02	1218.96	1201.08	1200.22	1258.76	1260.51	1306.24	1240.82	1229.86	1204.04	1299.04	1301.22	1267.08	1254.2	1242.78	1275.18	1232.86	1245.33	1235.49	1300.37	1346.02	1265.55	1269.8	1246.49	1302.33	1314.69	1283.24	1245.1	1248.06	1276.92	1236.76	1251.1	1258.8	1301.06	1361.73	1279.67	1267.27	1245.27	1321.22	1333.08	1296.22	1265.16	1239.67	1310.59	1283.69
307	1252.04	1269.9	1213.96	1196.27	1197.51	1216.49	1200.76	1212.59	1270.1	1272.27	1304.8	1236.16	1227.31	1201.37	1298.47	1288.08	1268.63	1252.55	1249.37	1274.41	1237.88	1240.76	1243.69	1306.63	1334.08	1262.35	1264.33	1251.2	1298.71	1306.63	1269.61	1259.31	1250.98	1266.78	1236.98	1251.65	1271.53	1301.29	1359.94	1284.22	1274.08	1231.12	1309.98	1331.53	1296.84	1271.65	1249.9	1314.02	1276.45
308	1242.51	1276.08	1209.08	1187.76	1187.73	1208.45	1197.69	1212.57	1267.35	1259.82	1297.53	1228.14	1228.45	1201.98	1291.61	1291	1264.06	1250.49	1237.31	1266.9	1241.39	1239.67	1244	1308.76	1341.82	1266.02	1264.18	1241.24	1295.06	1306.59	1260.33	1258.18	1255.33	1268.37	1233.88	1249.61	1270.65	1302.29	1356.9	1275.9	1267.2	1240.57	1311.02	1326.51	1281.8	1272.8	1243.88	1304.24	1269.71
309	1245.06	1276.12	1215.63	1198.06	1197.59	1213.31	1208.18	1214.39	1266	1268.1	1303.27	1245.84	1230.41	1199.63	1301.71	1285.84	1264.31	1255.31	1248.8	1274.78	1233.16	1257.76	1244.53	1307.24	1338.82	1268.31	1274.94	1255.08	1296.45	1303.84	1270.37	1265.9	1261.51	1272.96	1242.86	1248.55	1266.84	1311.53	1347.61	1280.14	1269.84	1238.47	1320.98	1337.22	1297.2	1272.43	1246.59	1308.92	1282.71
310	1252.94	1270.9	1220.43	1201.1	1194.55	1218.43	1200.84	1213.18	1272.59	1272.65	1306.47	1231.96	1233.59	1202.22	1291.73	1298.53	1268.31	1256.39	1249.59	1274.16	1239.16	1255.22	1243.08	1309.43	1347.04	1277.9	1273.86	1245.78	1299.22	1312.84	1264.2	1252.57	1255.43	1277.9	1242.51	1245.27	1267.96	1312.24	1361.14	1285.2	1268.18	1243.33	1321.82	1339.31	1302.12	1267.47	1254.2	1312.29	1287.98
311	1265.65	1277.45	1221	1200.14	1198.92	1228.12	1205.45	1213.37	1284.43	1274.65	1315.12	1249.2	1243.88	1202.84	1307.02	1303.92	1272.45	1260.41	1252.8	1283.53	1246.02	1263.2	1249.96	1305.76	1346.98	1280	1284.41	1256.12	1311.73	1316.12	1276.84	1259.71	1257	1275.14	1254.2	1259.73	1275.96	1312.14	1365.12	1290.45	1275.39	1246.55	1327.98	1341.88	1299.73	1275.22	1249.92	1313.49	1282.51
312	1250.37	1281.27	1210.82	1204.94	1196.8	1223.33	1204.51	1209.94	1281.04	1261.14	1316.37	1239.18	1229.22	1215	1301.78	1300.14	1267.67	1258.41	1241.43	1276.88	1242.16	1239.63	1236.35	1306.98	1347.2	1272.88	1276.78	1257.67	1304.65	1312.8	1273.61	1263.92	1264.2	1272.31	1248.59	1260.24	1281.63	1309.24	1365.37	1295.88	1276.82	1238.8	1324.47	1336.35	1297.33	1278.1	1245.1	1311.22	1286.57
313	1258.29	1286.39	1206.04	1199.18	1198.63	1218.73	1202.51	1217.53	1276.12	1281.94	1303.96	1235.8	1242.76	1210.67	1303.16	1300.27	1280.29	1259.06	1253.31	1289.02	1234.78	1259.86	1250.08	1306.61	1341.43	1269.49	1287.02	1258.73	1302.59	1315.22	1281.24	1259.06	1266.33	1287.18	1252.9	1257.35	1280.67	1307.2	1365.51	1287.18	1279.53	1247.33	1325.71	1332.04	1304.2	1271.71	1255.61	1317.33	1283.51
314	1256.27	1267.12	1223.02	1205.41	1199.51	1224.12	1212.2	1220.51	1275.92	1276.14	1312.06	1247.35	1237.31	1202.9	1301.04	1294.59	1269.43	1259.73	1256.12	1273.67	1248.22	1254.16	1251.04	1311.63	1350.16	1269.47	1279.8	1257	1304.14	1313.78	1274.78	1261	1254.61	1270.9	1252.08	1268.18	1281.24	1320.37	1370.76	1284.8	1284.8	1243.45	1311.61	1334.8	1303.16	1273.94	1253.53	1310.37	1293.16
315	1257.24	1272.45	1218.14	1197.49	1202.71	1221.29	1207.92	1212.47	1276	1270.92	1306.04	1247.31	1245.04	1208.06	1307.82	1302.18	1275.78	1256.61	1249.51	1286.43	1242.71	1251.8	1250.22	1309.96	1344.27	1284.61	1282.88	1258.06	1305.35	1324.02	1278.86	1256.22	1255.71	1283.49	1253.27	1258.51	1278.98	1313.02	1362.9	1293.88	1274.04	1250.8	1332.49	1343.9	1301.84	1284.65	1251.98	1321.55	1286.47
316	1254.65	1277.14	1221.63	1199.82	1198.43	1227.2	1209.24	1217.22	1281.02	1280.43	1317.88	1237.63	1246.27	1217	1297.22	1300.71	1281.9	1260.16	1250.24	1273.57	1245.53	1257.76	1255.2	1306.69	1350.96	1277.33	1275.31	1262.43	1304.22	1318.43	1273.78	1262.96	1262.94	1279.57	1246	1264.51	1279.43	1313.43	1374	1283.71	1282.27	1252.16	1328.33	1340.12	1308.18	1281.9	1253.33	1318.47	1289.67
317	1251.92	1276.04	1216.69	1205.57	1205.53	1218.69	1209.35	1213.16	1277	1275.31	1310.12	1241.57	1238.12	1204.57	1295.92	1290.55	1276.1	1259.27	1247.65	1277.37	1250.69	1250.9	1251.14	1313.61	1352.45	1273.84	1280.51	1255.65	1305.9	1325.78	1279.82	1265.49	1267.69	1284.9	1252.18	1265.53	1284.61	1318.22	1371.8	1295.65	1286.08	1240.61	1330.43	1339.59	1305.06	1278.71	1254.31	1324.9	1280.02
318	1256.53	1285.63	1220.45	1202.67	1202.12	1229.04	1209.53	1211.84	1278.96	1278.63	1317.53	1244.84	1238.47	1209.14	1300.29	1304.92	1272.98	1261.94	1259.67	1282.86	1250.55	1261.1	1251.49	1304.37	1354.43	1277.69	1284.35	1256.71	1305.98	1314.96	1286.29	1260.8	1270.06	1282.73	1256.45	1266.43	1291.59	1312.57	1361.06	1288.24	1284.84	1253.86	1328.1	1347.41	1309.76	1276.84	1255.61	1320.88	1295.43
319	1261.24	1280.73	1216.84	1207.84	1191.73	1229.76	1212.9	1223.02	1282.18	1286.45	1312.08	1247.84	1246.37	1208.71	1298.53	1300.39	1283	1263.16	1258.27	1282.47	1251.29	1262.53	1256.08	1318.1	1353.69	1278.41	1281.76	1259.43	1311.63	1314.22	1288.02	1262.71	1264.24	1281.47	1246.43	1256.8	1295.51	1323.31	1375.96	1302.57	1277.37	1253.39	1318.41	1341.92	1310.35	1276.47	1260.14	1323.69	1290.8
320	1259.73	1277.88	1213.18	1200.18	1204.31	1228.69	1207.02	1218.92	1280.45	1274.24	1313.84	1250.29	1245.08	1215.78	1309.04	1302.94	1276.98	1262.76	1256.49	1269.65	1244.57	1260.08	1259.84	1310.96	1359.55	1278.9	1290.27	1265.31	1310.92	1323.73	1285.73	1266.9	1252.92	1287.24	1261.55	1257.73	1280.96	1319.24	1378.37	1304.67	1279.86	1254.76	1321.24	1343.22	1306.63	1280.31	1262.8	1317.45	1292.02
321	1260.76	1281.12	1229.33	1207.49	1199.82	1219.84	1201.59	1216.92	1283.92	1280.08	1312.55	1245.1	1250.65	1218.96	1301.78	1305.61	1279.33	1263	1258.61	1289.29	1244.76	1261.16	1255.47	1315.55	1346	1284.98	1288.2	1258.65	1308.82	1318.82	1282.49	1269.94	1272.12	1289.63	1258.12	1262.16	1284.82	1320.39	1367.14	1298.65	1280.67	1248.71	1328.37	1341.39	1306.92	1278.45	1262.24	1318.14	1296.86
322	1267.55	1290.67	1225.86	1209.73	1206.8	1232.57	1211.33	1228.33	1282.2	1276.43	1320.9	1249.04	1241.8	1215.12	1308.73	1310.51	1288.43	1260.35	1267.2	1287.43	1254.18	1264.96	1259.45	1315.35	1356.57	1280.8	1287.14	1263.76	1308.69	1330.2	1279.76	1285.61	1260.47	1282.1	1260.1	1269.92	1286.2	1316.37	1377.47	1300.82	1282.06	1252.63	1329.31	1352.33	1309.92	1287.78	1263.55	1340.57	1296.86
323	1258.86	1275.08	1228.29	1218.71	1204.49	1227.94	1216	1220.84	1281.41	1279.88	1320.59	1258.51	1254.84	1213.92	1312.65	1305.76	1280.51	1265.59	1256.88	1279.45	1251.18	1262.76	1260.16	1314.41	1354.04	1279.37	1282.39	1268.84	1319.86	1324.86	1285.35	1275.55	1273.06	1285.12	1259.82	1270.88	1292.8	1318.57	1378.22	1300.96	1301.55	1259.06	1332.98	1347.37	1321	1285.47	1268.22	1332.88	1299.59
324	1261.33	1283.24	1224.47	1204.65	1206.63	1231.96	1208.24	1222.37	1284.47	1282.49	1322.71	1254.96	1251.59	1220.57	1302.69	1307.8	1284.49	1265.16	1263.2	1285.82	1250.82	1263	1255.88	1311.49	1356.94	1282.39	1280.9	1268.9	1313.14	1323.9	1285.14	1273.43	1277.31	1290.43	1262.86	1275.55	1295.92	1325.04	1383.12	1302.8	1285.76	1258.24	1320.67	1345.55	1315.96	1289.9	1261.12	1324.71	1302.22
325	1264.41	1285.73	1222.82	1207	1205.92	1239.43	1218.31	1220.65	1283.73	1286.98	1324.14	1257.35	1245.08	1223.37	1312.18	1305.51	1289.18	1260.35	1259.33	1289.04	1257.78	1259.78	1241.29	1328.96	1356.18	1290.02	1289.04	1268.67	1314.84	1318.14	1278.71	1275.1	1272.76	1293.31	1263.14	1270.35	1295.31	1324.12	1380.08	1301.59	1294.67	1251.84	1322.35	1349.61	1314.49	1285.61	1272.55	1328.9	1309.71
326	1255.82	1279.55	1231.94	1208.96	1209.67	1237.08	1217.12	1213.57	1283.33	1281.04	1324.24	1249.45	1253.82	1217.92	1297.51	1304.37	1287.12	1276.31	1264.86	1293.16	1259.31	1265.67	1259.49	1322.51	1351.33	1290.65	1289.67	1270.65	1319.2	1328.27	1283.06	1281.69	1277.96	1297.14	1262.33	1268.96	1297.65	1331.98	1379.94	1302.78	1298.78	1270.61	1333.16	1349.16	1312.1	1292.49	1263.2	1330.63	1302.39
327	1262.2	1291.02	1227.14	1217.39	1212.24	1228.39	1220.45	1222.76	1287.57	1282.27	1328.8	1244.24	1256.08	1218	1304.49	1316.16	1294.37	1282.37	1266.94	1288.2	1256.65	1271.55	1264.04	1316.59	1366.12	1291.41	1293.24	1265.86	1316.37	1328.16	1295.92	1275.84	1266.31	1291.67	1264.71	1275.98	1301.53	1321.57	1378.45	1301.06	1291.45	1262.47	1333.82	1346.12	1314.82	1286.33	1274.24	1331.27	1304.24
328	1273.47	1287.04	1225.9	1217.14	1209.82	1237.96	1214.12	1225.08	1294.43	1285.86	1325.27	1255.51	1251.71	1221.47	1309.35	1311.18	1291.49	1276.57	1269.69	1291.14	1249.55	1272.41	1274.88	1315.31	1362.49	1301.51	1294.63	1267.78	1313.02	1324.51	1287.73	1275.67	1275.16	1291.51	1266.92	1275.1	1303.84	1319.41	1389.88	1311.92	1291.57	1263.63	1333.8	1365.04	1327.04	1283.98	1266.22	1337.02	1312.9
329	1264.43	1292.41	1229.73	1212.82	1211.06	1234.18	1219.08	1227.24	1289	1293.76	1321.43	1251.49	1257.9	1227	1312.88	1319.47	1285.33	1276.18	1262.86	1296.45	1261.88	1261.9	1265.84	1326.88	1357.06	1300.18	1296	1260.8	1308.16	1323.12	1289.57	1279.06	1279.49	1299.57	1264.49	1285.06	1288.73	1331.71	1382.51	1305.33	1294.84	1259.12	1337	1356.51	1318.43	1292.14	1267.57	1338.33	1313.59
330	1266.08	1281.82	1228.39	1208.37	1211.14	1238.65	1218.94	1228.24	1296.9	1289.96	1317.08	1254.82	1258.73	1216.27	1307.73	1310.61	1293.57	1275.67	1265.69	1289.41	1254.14	1271.63	1262.98	1321.92	1359.94	1288.47	1292.73	1273	1306.27	1325.98	1289.02	1276.33	1268.69	1286.65	1265.78	1279.08	1298.02	1332.41	1386.08	1303.61	1297.76	1263.69	1336.65	1362.22	1322.49	1296.27	1273.02	1333.94	1306
331	1265.92	1293.8	1226.84	1220.14	1210.94	1233.35	1214.71	1228.69	1293.51	1284.78	1330.92	1254.94	1252.33	1219.88	1308.55	1302.41	1290.14	1272	1266.43	1299.02	1259.49	1266.94	1271.59	1321.18	1365.57	1288.88	1290.33	1271.16	1318.55	1325.31	1295.63	1278	1281.24	1289.27	1258.78	1275.67	1305.96	1337.69	1384.18	1306.69	1300.88	1259.82	1334.16	1363.67	1322.92	1298.55	1276.86	1338.8	1316.37
332	1267.55	1296.55	1239.57	1219.22	1209.49	1238.9	1216.92	1232.04	1304.37	1289.86	1327.39	1249.82	1267.1	1227.63	1303.51	1313.94	1289.49	1275.98	1275.08	1303.02	1266.45	1277.69	1272.86	1317.86	1370.94	1308.31	1297.04	1274.55	1311.88	1333.78	1300.65	1278.14	1287.16	1298.92	1272.35	1286.53	1300.98	1336.37	1393.39	1316.9	1306.29	1268.33	1333.65	1350.96	1328.24	1297.9	1277.82	1346.14	1314.78
333	1263.08	1292.76	1234.22	1211.96	1208.96	1245.63	1222.08	1231.84	1293.08	1289.92	1330.84	1257.41	1247.69	1232.86	1314.16	1317.08	1294.14	1276.92	1266.29	1296.84	1261.02	1267.33	1275.33	1322.47	1365.37	1300.82	1291.51	1270.69	1319.35	1333.53	1285.43	1283.96	1279.2	1294.86	1277.45	1286.16	1303.04	1336.78	1393.22	1310.02	1296.49	1268.82	1335.41	1354.92	1325.33	1296.86	1280.18	1342.76	1316.96
334	1267.14	1283.45	1230.27	1215.8	1214.63	1237.49	1226.47	1230.47	1302.51	1288.14	1332.08	1251.73	1256.76	1224.41	1309.51	1311.31	1299.65	1272.02	1268.47	1283.51	1262.35	1269.27	1271.35	1330.59	1368.22	1293.78	1299.57	1266	1312.86	1329.43	1292.31	1288.88	1283.47	1298.04	1278.96	1284.63	1299.16	1338.2	1392.65	1313.88	1298.43	1263.8	1335.94	1362.14	1329.67	1295.18	1286.45	1347.73	1321.41
335	1264.92	1293.55	1237.98	1215.61	1221.08	1239.55	1227.04	1238.9	1298.96	1303.69	1329.43	1264.96	1264.61	1227.06	1315.49	1313.1	1293.9	1283.06	1268.69	1293.24	1262.94	1280.37	1273.31	1317.67	1371.35	1302.82	1305.45	1271.51	1312.49	1333.16	1291.76	1285.08	1285	1309.2	1275.65	1290.47	1312.55	1329.51	1395.82	1317.55	1301.41	1272.06	1341.53	1363.61	1335.45	1302.96	1280.47	1348.86	1319.41
336	1264.73	1288.69	1239.29	1213.33	1218.55	1248.06	1220.9	1229.43	1301.1	1300.39	1339.84	1254.53	1259.61	1229.22	1310.9	1322.18	1298.27	1276.39	1283.45	1306.02	1255.98	1270.96	1262.71	1334.24	1362.61	1302.41	1306.22	1263.69	1316.8	1334.08	1293.8	1285.9	1282.59	1303.9	1274.37	1286.14	1302.71	1336.57	1396.37	1316.73	1303.47	1260	1339.63	1360.69	1334.55	1309.76	1288.12	1359.86	1328.04
337	1265.47	1288.43	1228.67	1213.04	1215.29	1243.69	1229.04	1231.2	1298.78	1296.04	1336.59	1249.14	1260.33	1226.94	1315.39	1317.1	1293.41	1273.37	1279.31	1297.22	1268.98	1281.55	1262.9	1325.1	1363.57	1311.59	1301.51	1276.41	1324.22	1332.8	1291.33	1290.73	1281.55	1300.35	1280.61	1295.92	1305.59	1342.94	1394.78	1313.82	1292.76	1273.22	1342.14	1362.2	1326.35	1312.04	1289.98	1352.04	1323.51
338	1258.65	1294.59	1235.33	1220.63	1213.96	1249.2	1224.27	1237.86	1298.84	1293.2	1337.86	1254.14	1257.67	1239.49	1317.37	1310.16	1305.27	1281.78	1273.43	1300.57	1259.65	1276.35	1271.96	1329.06	1368.53	1314.61	1308.78	1272.92	1317.35	1333.08	1295.08	1291.14	1274.31	1309.82	1280.1	1286.24	1321.94	1336.92	1399.69	1328.67	1310.69	1277.06	1341.49	1359.04	1333.02	1315.61	1284.37	1351.73	1323.8
339	1267.98	1293.51	1237.82	1230.8	1224.55	1248.71	1236.45	1228.55	1296.37	1297.37	1334.86	1256.2	1261.31	1225.49	1312.96	1318.37	1291.98	1279.73	1277.12	1308.24	1262.84	1283.51	1278.65	1327.06	1369.14	1301.22	1306.22	1287.22	1312.57	1343.37	1300.12	1297.39	1288.67	1305.08	1276.16	1291.65	1312.18	1335.65	1407.76	1331.86	1311.43	1276.86	1347.16	1367.78	1326.71	1306.27	1288.16	1361.43	1327.04
340	1269.86	1293	1234.29	1217.67	1217.96	1240.02	1231.27	1230.84	1306.88	1302.24	1339.92	1259.16	1257.59	1229.98	1321.1	1318.16	1308.04	1283.76	1283.71	1296.57	1278.69	1280	1276.94	1326.12	1375.94	1300.65	1303.08	1279.31	1320.73	1342.37	1307.9	1289.22	1288.82	1302.82	1284.96	1295.31	1317.59	1337.63	1407.04	1322.63	1305.37	1269.49	1347.14	1357.94	1330.92	1313.31	1291.2	1364.59	1327.76
341	1269.98	1304.02	1239.08	1223.41	1215.27	1248.8	1225.04	1229.29	1311.29	1300.41	1341.96	1262.78	1264.22	1236.31	1322.33	1324.59	1305.73	1282.67	1277.27	1309.9	1273.94	1281.92	1278.55	1329.61	1366.49	1307.78	1306.2	1287.22	1316.65	1339.94	1304.33	1293.53	1294.31	1298.96	1291.41	1292.45	1321.59	1345.12	1405.98	1323.63	1304.33	1274.35	1335.12	1369.49	1333.61	1310.63	1296.69	1353.47	1327.35
342	1283.31	1296.9	1244.2	1227.18	1224.12	1256.84	1232.06	1232.18	1307.08	1301.37	1339.84	1263.33	1266.92	1233.61	1315.86	1322.88	1307.22	1281.35	1284.61	1306.61	1276.67	1286	1279.73	1329.92	1377.63	1305.06	1313.47	1277.76	1336.84	1334.02	1313.35	1292.59	1294.82	1301.06	1281.96	1297	1318.69	1346.51	1395.84	1321.06	1308.88	1275.02	1341.67	1371.47	1347.18	1308.73	1290.02	1355.63	1337.73
343	1275.86	1299.57	1240.92	1232.39	1218.55	1250.41	1238.67	1234.35	1310.06	1295.9	1358.71	1263.33	1262.98	1233.16	1320.98	1322.1	1307.76	1284.57	1284.94	1313.29	1269.9	1275.55	1282.08	1327.63	1382.94	1306.94	1302.88	1273.24	1318.16	1340.08	1300.24	1298.92	1291.61	1317.94	1289.02	1298.57	1326.29	1342.57	1396.31	1332.39	1309.96	1281.22	1353.78	1368.43	1343.35	1317.82	1298.82	1358.51	1334.29
344	1283.82	1291.61	1246.96	1222.18	1231.78	1259.35	1232.86	1245	1303.06	1296.14	1341.14	1263.04	1260.9	1241.18	1318.29	1324.02	1305.43	1277.49	1285.04	1311.67	1266.35	1285.49	1266.45	1329.82	1377.12	1311.16	1313.71	1285.1	1324.73	1341.53	1308.86	1305.37	1303.08	1317.41	1290.1	1297.41	1319.88	1343.24	1412.39	1328.96	1316.84	1279.73	1346.04	1378.18	1337.1	1310.82	1304.94	1359.12	1332.96
345	1270.78	1300.29	1242.61	1222.35	1217.82	1254.98	1224.98	1248.22	1301.45	1304.37	1341	1258.47	1263.86	1234.16	1318.82	1324.47	1311.02	1293.41	1280.73	1302.9	1278.49	1274.59	1281.18	1330.55	1374.14	1306.96	1310.47	1288.71	1322.18	1352.86	1310.16	1303.14	1303.55	1314.14	1288.98	1306.88	1324.98	1347	1412.47	1333.22	1314.51	1283.43	1343.9	1370.49	1344.29	1325.02	1302.65	1372.31	1346.88
346	1275	1306.51	1238.18	1227.2	1235.86	1251	1231.51	1239.57	1310.08	1296.43	1341	1265.96	1269.59	1233.92	1322.12	1315.24	1313.57	1286.22	1288.92	1306.98	1272.55	1290.12	1275.51	1334.92	1383.37	1309.49	1306.24	1284.41	1333.39	1347.88	1300.22	1294.22	1295.69	1319.59	1298.8	1299.53	1319.12	1347.86	1419.16	1331.96	1319.88	1287.67	1336.04	1372.57	1345.65	1323.71	1304.59	1369.59	1335.55
347	1289.45	1301.33	1240.9	1236.47	1229.86	1262.82	1233.39	1238.14	1306.12	1304.08	1337.63	1272.78	1268.16	1232.16	1318.73	1325.31	1310.1	1286.18	1285.18	1317.61	1273.31	1287.63	1292.02	1338.86	1377.06	1308.35	1319.43	1291.31	1323.67	1348.65	1307.49	1304.43	1292.04	1323.16	1288.86	1304.88	1323.82	1347.9	1420.53	1333.14	1316.39	1280.35	1349.47	1376.8	1350.9	1327.67	1309.27	1367.08	1339.47
348	1274.78	1297.33	1245.39	1232.47	1227.22	1260.57	1236.41	1242.02	1306.37	1304.14	1341.94	1262.55	1276.71	1236.22	1316.86	1326.22	1309.08	1290.33	1291.98	1306.16	1274.51	1289.55	1283.37	1331.73	1378.31	1315.67	1315.86	1297.45	1326.61	1344.29	1308.78	1307.02	1309.27	1315.78	1302.12	1296.57	1326.65	1355.27	1412.41	1338.43	1308.29	1287.35	1352.55	1373.67	1349.2	1325.16	1301.69	1362	1340.35
349	1281.27	1300.98	1248.8	1232.45	1240.39	1267.76	1237.37	1241.55	1306.86	1308.96	1352.39	1268	1271.76	1242.67	1321.57	1330.82	1311.47	1290.63	1295.9	1309.71	1278.8	1285.9	1286.37	1352.73	1389.29	1317.08	1315.22	1291.9	1322.61	1347.57	1307.9	1309.88	1303.76	1316.49	1296.27	1301.73	1321.22	1351.9	1416.51	1339.69	1325.1	1290.71	1354.88	1383.16	1350.94	1327.51	1312.88	1365.43	1349.86
350	1279.33	1300.86	1248.84	1228.92	1236.9	1258.78	1228.96	1247.65	1317.02	1309.39	1346.78	1271.67	1274.98	1243.94	1334.2	1328.41	1307.9	1294.67	1289.65	1315.18	1286.18	1299.06	1292.94	1343.24	1386.45	1321.02	1327.9	1292.86	1328.76	1348.49	1312.57	1301.16	1308.94	1324.18	1296.9	1308.14	1341.31	1356.24	1415.67	1336.22	1323.27	1291.29	1355	1387.82	1357.33	1334.18	1320.49	1376.16	1346.9
351	1283.37	1302.67	1244.31	1237.59	1238.92	1264.12	1237.43	1243.49	1326.47	1306.76	1350.65	1266.73	1277.55	1239.47	1328.9	1341.02	1311.57	1301.82	1292.9	1314.55	1280.88	1292.35	1288.59	1339.2	1395.78	1315.61	1318.94	1287.2	1331.94	1348.37	1317.76	1305.84	1312.53	1325.29	1299.82	1314.27	1330.47	1364.53	1420.96	1349.92	1317.84	1288.37	1357.76	1391.37	1357.18	1339.16	1310.73	1372.78	1352.49
352	1287.57	1306.45	1251.49	1239.76	1232.27	1267.51	1247.51	1243.55	1318.51	1308.04	1349.06	1275.24	1281.12	1235.12	1339.59	1324.84	1319.1	1300.71	1297.24	1318.94	1284.43	1298.29	1295.41	1333.1	1385.78	1318.61	1319.9	1303.31	1342.82	1358.73	1319.43	1311.76	1305.71	1320.8	1295.71	1315.55	1332.16	1359.49	1415.2	1342.76	1322.88	1292.98	1351.67	1404.86	1355.1	1333.82	1312.53	1383.59	1348.24
353	1283.65	1312.43	1248.94	1234.59	1233.22	1259.35	1241.96	1242.98	1317.84	1307.82	1342.41	1273.73	1273.37	1235.88	1325.35	1327.69	1319	1299.65	1293.67	1311.94	1289.06	1294.29	1291.9	1344.67	1390.14	1311.57	1320.76	1300.53	1334.9	1354.82	1322.37	1308.31	1314.45	1330.94	1300.88	1318.61	1330.24	1364.39	1429.24	1350.39	1336.37	1298.51	1363	1395.27	1364.78	1339.65	1316.92	1379.27	1355.57
354	1287.04	1317.16	1256.14	1240.78	1232.35	1275.41	1241.31	1245.98	1323.04	1319.1	1358.33	1278.41	1278.8	1240.24	1337.22	1331.88	1319.71	1303.73	1300	1320.12	1288.14	1300.2	1297.57	1341.86	1395.69	1319.33	1328.69	1285.63	1325.53	1357.12	1320.92	1313.04	1305.88	1329.43	1308.31	1321.57	1334.04	1364.24	1427.16	1347.1	1330.67	1295.86	1362.18	1389.47	1362.88	1337.27	1311.94	1383.53	1355.08
355	1286.67	1311.51	1246.43	1234.82	1236.63	1273.02	1247.51	1255.78	1318.67	1316.73	1354.98	1267.78	1278.43	1240.14	1329.06	1330.98	1318.94	1297.8	1294.61	1328.29	1282.84	1294.27	1291.29	1345.59	1399.55	1324.27	1320.94	1297.78	1335.33	1356.22	1327.94	1310.98	1318.88	1339	1309.69	1323.61	1334.18	1374.12	1413.94	1347.04	1334.06	1287.43	1363.33	1398.33	1352	1340.06	1318.35	1382.76	1361.18
356	1290.12	1315.8	1254.22	1235.96	1231.12	1270	1241.73	1251.96	1320.88	1316.59	1346.14	1278.14	1284.14	1246.14	1326.29	1336.86	1319.35	1288.82	1303.61	1322.08	1292.65	1294.04	1295.57	1344.43	1403.02	1331.55	1324.76	1304.14	1338.88	1348.65	1327.22	1320.27	1317.84	1336.2	1304.9	1318.98	1343.92	1372.47	1423.65	1357.65	1334.94	1296.22	1361.02	1393.08	1371.53	1351.14	1321.78	1387.18	1367.73
357	1289.1	1313.12	1243.14	1238.24	1234.18	1264.92	1248.04	1254.57	1322.47	1308.39	1355.29	1275.98	1277.63	1233.29	1338.53	1333.39	1323.8	1306.53	1296.96	1330.39	1285.51	1303.86	1298.96	1351.53	1395.96	1322.16	1332.1	1291.65	1352.16	1360.35	1324.49	1314.29	1315.39	1335.59	1307.02	1326.67	1340.9	1359.55	1428.94	1350.18	1335.67	1303.57	1358.08	1406.24	1365.71	1350.12	1331.16	1391.92	1361.94
358	1275.55	1310.04	1253.96	1239.2	1240.2	1267.57	1251.73	1258.55	1320.14	1323.67	1360.73	1280.69	1285.31	1244.94	1347.63	1333.47	1328.9	1299.27	1296.43	1328.45	1291.69	1300.43	1306.33	1350.35	1403.67	1328.65	1321.2	1296.43	1337.78	1351.63	1328.06	1323.27	1316.02	1337.06	1308.51	1331.86	1342.06	1371.16	1426.14	1357.53	1331.22	1300.63	1366.35	1399.57	1372.59	1352	1319.37	1398	1369.49
359	1293.43	1310.8	1256.57	1239.53	1237.35	1274.45	1246.98	1250.57	1326.78	1315.16	1358.8	1278.39	1284.82	1246.59	1347.59	1342.57	1327.82	1305.65	1297.82	1323.2	1287.51	1307.73	1298.98	1353.53	1399.43	1329.57	1328.2	1296.65	1336.06	1359.94	1338.29	1324.67	1325.94	1342.59	1321.49	1320.92	1351.51	1380.2	1423.57	1354.98	1335.98	1299.8	1369.31	1405.41	1376.06	1355.14	1319.41	1399.84	1369.49
360	1291.61	1311.61	1256.27	1249.41	1237.9	1262.8	1243.67	1248.73	1330.63	1318.16	1353.84	1276.9	1281.12	1249.9	1332.57	1334.84	1326.04	1305.94	1298.59	1313.61	1296.9	1301.86	1302.2	1347.39	1392.8	1327.18	1329	1307.47	1339.63	1364.12	1327.06	1323.43	1323.1	1343.76	1320.16	1325.65	1341.43	1368.71	1436.69	1363.24	1332.96	1311.61	1369.08	1401.47	1381.24	1343.02	1332.1	1386.2	1368.02
361	1286.43	1306.39	1251.65	1246.29	1242.29	1275.12	1245.73	1261.92	1321.41	1309.94	1360.8	1280.98	1280.53	1253.8	1333.37	1338.02	1330.37	1297.16	1307.24	1330.27	1295.65	1302.61	1302.65	1353.61	1392.02	1334.51	1322.82	1303.78	1340.2	1367.41	1335.78	1321.71	1332.02	1339.41	1316.18	1324.41	1353.12	1378.53	1436.08	1358.65	1351.08	1301.8	1360.84	1399.84	1368.47	1343.53	1331.06	1400.45	1380.27
362	1290.96	1316.86	1268.55	1238.73	1236.47	1270	1253.18	1256.69	1331.92	1322.22	1358.43	1278.88	1281.22	1243.02	1343.92	1344.82	1327.84	1310.53	1305.94	1328.94	1303.41	1308.18	1301.18	1349.8	1404.31	1336.1	1324.78	1309.73	1344.06	1368.35	1337.29	1321.61	1321.45	1344.18	1321.43	1324.31	1357.61	1386.04	1442.51	1363.1	1342.1	1307.69	1370.24	1399.76	1369.18	1360.9	1328.84	1398.8	1383.18
363	1300.16	1321.59	1261.33	1244.37	1253.8	1273.41	1251.86	1260.43	1331.27	1319.59	1361.08	1282.06	1294	1249.8	1349.98	1333.47	1338.2	1309.04	1297.84	1333.76	1301.18	1311.73	1309.06	1359.39	1404.51	1336.53	1332.37	1306.76	1348.43	1370.43	1336.35	1335.65	1327.39	1349.02	1315.16	1339.82	1358.8	1373.82	1427.59	1362.1	1338.12	1310.71	1383.08	1409.63	1379.41	1354.84	1346.49	1393.24	1375.02
364	1294.35	1328.16	1259.16	1243.22	1245.02	1275.9	1243.18	1256.2	1334.55	1316.57	1365.84	1283.04	1287.84	1248.96	1349.88	1343.9	1343.51	1306.16	1307.27	1337.84	1295.41	1316.12	1303.84	1364.29	1406.61	1334	1338.12	1303.92	1350.43	1363.24	1345.57	1327.69	1329	1346.76	1322.45	1334.27	1369.86	1381.96	1443.55	1366.31	1347.49	1310.78	1378.12	1410.78	1389.59	1365	1341.51	1394.96	1385.14
365	1294.29	1321.51	1267.24	1244.57	1248.39	1281.27	1256.73	1249.76	1336.47	1319.53	1366.9	1286.92	1286.61	1247.84	1354	1343.78	1335.24	1308	1318.12	1334.43	1303.39	1310.76	1297.47	1365	1400.67	1336.29	1346.92	1308.12	1346.82	1364.92	1339.35	1333.9	1322.49	1348.35	1328.47	1334.8	1351.12	1369.61	1443.86	1366.86	1349.67	1311.84	1380.51	1405.1	1388.06	1364.47	1333.53	1409.45	1383.88
366	1294.14	1319.8	1260.39	1245.47	1243.63	1282.18	1257.1	1255.65	1340.51	1324.86	1359.27	1287.29	1279.16	1252.18	1342.2	1347.12	1339	1317	1321.18	1340.18	1293.67	1324.61	1318.14	1363.08	1418.41	1344.59	1345.29	1307.63	1348.57	1373.18	1345.14	1337.39	1332.45	1354.04	1331.31	1337.29	1365.78	1379.14	1442.98	1376.16	1345.92	1316.65	1381.76	1402.45	1384.06	1366.33	1347.2	1414.8	1387.27
367	1289.02	1320.96	1261.78	1246.86	1246.2	1282.92	1263.45	1258.29	1338.02	1338.27	1361.55	1294.63	1294.18	1256.29	1350.02	1348.33	1347.94	1308.37	1320.65	1340.29	1302.45	1317.51	1311.55	1369.04	1399.8	1344.98	1339.43	1305.22	1338.76	1383.59	1343.63	1332.92	1338.16	1355.24	1330.06	1342.41	1373.47	1386.2	1449.41	1374.71	1354.73	1319.08	1383.84	1413.29	1382.22	1361.18	1347.06	1414.65	1385.12
368	1296.8	1318.78	1267.92	1249.92	1255.41	1284.45	1255.18	1262.24	1342.49	1327.9	1375.98	1291.73	1297.82	1255.16	1345.39	1354.04	1351.73	1318.9	1319.2	1341.69	1303.57	1312.92	1318.84	1353.8	1417.43	1339.12	1339.08	1306.76	1357.04	1377.76	1348.76	1350.82	1343.69	1353.55	1333.14	1348.06	1366.8	1392.27	1457.96	1378.63	1362.98	1315.8	1385.2	1421.96	1386.53	1373.9	1354.65	1416.92	1388.98
369	1298.55	1333.88	1263.71	1252.02	1250.02	1285.47	1254.9	1268.59	1344.49	1330.76	1381.29	1293.47	1294.8	1267.43	1348	1357.1	1347.31	1323.61	1317.73	1333.22	1316.31	1323.47	1305.67	1378.9	1422.65	1348.41	1340.84	1313.51	1357.12	1378.53	1353.1	1338.33	1334.76	1368.02	1330.33	1346.2	1372.73	1387.86	1457.33	1377.45	1355.57	1315.94	1391.55	1422.69	1384.61	1375.86	1345.22	1419.41	1395.71
370	1307.84	1323.96	1269.12	1251.8	1251.78	1288.16	1261.84	1268.27	1336.29	1329.9	1381.53	1283.29	1294.14	1256.86	1359	1353	1350.9	1317.69	1320	1348.16	1317.73	1320.24	1319.29	1364.92	1406.92	1348.35	1356.76	1313.98	1355.61	1381.12	1349.76	1339.84	1338.86	1363.39	1335.67	1347.39	1365.71	1393.78	1456.45	1376.67	1354.71	1324.1	1382.43	1417.2	1388.82	1366.57	1354.92	1419.33	1393.02
371	1299.9	1328.06	1278.57	1262.29	1257.08	1287.45	1267.39	1269.86	1343.08	1344.84	1380.27	1299.88	1298.06	1270.12	1365.84	1352.12	1354	1331.18	1330.02	1355.1	1318.33	1331.35	1327.35	1370.51	1425.31	1356.41	1350.43	1322.67	1359.22	1383.71	1353.08	1343.9	1351.31	1364.8	1352.86	1351.8	1370.9	1391.24	1457.82	1381.57	1363.63	1322.06	1393.29	1430.2	1389.9	1377.65	1364.82	1421.14	1397.35
372	1302.31	1330.69	1277.06	1250.1	1253.47	1286.33	1263.61	1265.84	1331.31	1333.27	1375.98	1297.8	1298.24	1262.51	1356.06	1367.02	1346.39	1326.67	1327.04	1343.12	1312.8	1330.29	1327.27	1373.1	1423.96	1348.12	1349.57	1314.53	1360.88	1389.67	1357.27	1358.63	1344.02	1363	1337.78	1352.94	1376.27	1399.39	1463.82	1386.59	1364.55	1317.51	1392.02	1429.9	1394.12	1384.14	1359.67	1420.49	1406.67
373	1310.53	1329.31	1269.73	1264.14	1259.35	1300.71	1267.59	1268.92	1338.69	1328.73	1376.94	1294.73	1305.65	1264.67	1344.08	1365.71	1361.51	1321.02	1331.73	1355.41	1317.45	1331.39	1323.57	1374.22	1420.45	1357.18	1360.06	1319.63	1357.02	1390.22	1343.71	1351.76	1355.8	1364.78	1344.04	1354.84	1382.02	1393.59	1463.37	1377.06	1365.12	1326.31	1386.1	1431.1	1400.04	1375.71	1354.57	1439.57	1411.96
374	1308.86	1332.24	1266.39	1262.37	1254.45	1295.31	1272.14	1276.98	1345.51	1337.45	1378.51	1297.76	1311.51	1268.22	1365.9	1364.06	1345.59	1331.35	1330.41	1352.41	1320.78	1326.41	1327.06	1377.33	1430.73	1352.08	1354.71	1326.78	1371.41	1395.57	1361.76	1352.1	1352.37	1371.92	1349.78	1360.18	1380.9	1398.82	1466.69	1390.41	1377.57	1325.61	1395.39	1433.69	1409.9	1378.1	1364.08	1429	1411.22
375	1302.73	1339.61	1276.12	1265.27	1259.8	1291.37	1265.12	1274.1	1348.33	1338.12	1382.2	1309.84	1309.04	1273.43	1367.33	1367.67	1357.55	1336.57	1325.92	1351.71	1326.61	1324.94	1334.84	1386.71	1425.16	1357.51	1355.63	1322.08	1368.35	1394.41	1362.51	1354.49	1341.84	1372.8	1349.86	1365.78	1383.9	1410.12	1475.35	1388.06	1378.69	1334.33	1396.69	1438.94	1409.57	1375.27	1366.37	1437.94	1411
376	1315.51	1340.73	1276.76	1270.14	1264.14	1296.41	1270.61	1279.9	1348.69	1337.2	1385.12	1299.18	1310.04	1272.29	1369.9	1361.86	1358.2	1325.96	1333.82	1352.69	1325.92	1328.65	1329.31	1388.16	1431.57	1373.88	1364.71	1335.73	1377.86	1400.2	1365.45	1356.63	1359.73	1375.76	1350.98	1368.47	1386.53	1411.43	1471.78	1397.43	1380.39	1338.51	1404.8	1438.06	1404.45	1388.43	1354.41	1433.27	1415.47
377	1308.82	1330.98	1281.41	1265.16	1257.39	1297.04	1269.67	1282.82	1352.39	1346.47	1380.57	1300.8	1308.61	1274.24	1363.24	1360.69	1356.9	1335.04	1346.12	1366.94	1320.39	1343.88	1332.71	1386.12	1439.31	1361.22	1363.82	1328.39	1370.14	1399.57	1367.39	1363.53	1358.33	1381.22	1358.14	1366.1	1386.45	1412.92	1481.22	1397.78	1376.59	1337.2	1396.82	1430.96	1410.35	1396.43	1371.04	1445.98	1413.08
378	1313.22	1339.29	1278	1271.43	1265.02	1299.53	1270.2	1281.31	1354.06	1347.76	1397.67	1306.35	1311.12	1279.14	1367.82	1375.14	1370.16	1337.04	1341.47	1357.63	1327.2	1337.88	1335.35	1391.14	1435.43	1363.9	1364.78	1335.35	1378.31	1404.22	1363.67	1369.2	1366.53	1372.63	1351.1	1372.71	1390.2	1413.55	1474.04	1397.29	1381.94	1338.92	1397.1	1441.71	1414	1397.06	1368.08	1446.92	1418.53
379	1311.08	1344.51	1284.16	1267.67	1266.92	1307.1	1270.22	1281.18	1359.92	1353.65	1396.29	1305.04	1321.04	1264.27	1366.96	1370.98	1363.37	1335.86	1331.35	1359.98	1330.73	1342.29	1343.12	1387.59	1433.12	1364.24	1358.57	1336.45	1372.39	1400	1371.08	1365.94	1374.2	1383.92	1368.16	1377.78	1389.39	1418.31	1487.88	1396.98	1386.16	1334.94	1407.73	1442.51	1427.61	1399.1	1380.57	1439.53	1414.43
380	1315.9	1342.98	1287.39	1275.78	1263.76	1297.24	1269.02	1281	1354.57	1343.02	1389.69	1309.55	1311.45	1275.9	1368.04	1376.63	1365.67	1337.76	1347.06	1369.76	1326.14	1346.04	1340.73	1392.53	1443.59	1362.82	1371.9	1332.41	1383.31	1401.1	1373.69	1367.9	1363.27	1380.08	1366.22	1368.57	1399.71	1434.22	1481.12	1405.59	1380.78	1338	1412.43	1438.04	1419.76	1397.18	1375.76	1447.16	1417.18
381	1310.76	1347.82	1280.82	1275.8	1272.16	1305.29	1276.57	1285.76	1354.69	1345	1391.1	1313.18	1310.55	1279.47	1368.31	1376.31	1370.31	1345.47	1345.92	1364.86	1339.14	1348.53	1334.1	1393.82	1443.76	1373.53	1366.98	1341.63	1380	1422.14	1375.04	1372.86	1365.71	1392.16	1360	1375.61	1398.41	1425.27	1483.92	1415.9	1374.31	1344.27	1405.71	1453.43	1422.59	1395.12	1385.16	1451.37	1425.86
382	1326.31	1337	1286.16	1275.86	1267.61	1298.43	1272.59	1288.35	1351.47	1342.29	1396.51	1303.57	1315.29	1279.08	1368.57	1378.33	1368.14	1336.16	1344.82	1379.31	1329.22	1348.35	1345.31	1389.16	1438.29	1375.45	1370.69	1332.37	1384	1405.92	1371.41	1372.73	1370.1	1381.96	1372.86	1374.57	1396.94	1417.33	1486.8	1410.55	1374.35	1342	1410.12	1444.14	1413	1412.02	1385.1	1445.27	1429.02
383	1323.06	1348.82	1282.61	1272.39	1264.22	1311.94	1276.14	1285	1361.51	1346.29	1394.1	1314.06	1329.55	1285.82	1369.31	1375.47	1368.02	1346.78	1358.49	1370.41	1340.53	1352.29	1346.86	1402.04	1442.39	1380.04	1375.76	1349.94	1371.88	1405.33	1379.16	1370.14	1365.16	1384.53	1365.67	1380.8	1403.33	1430.16	1493.71	1415.16	1387.49	1349.45	1411.9	1457.53	1425.78	1406.57	1385.73	1446.67	1435.33
384	1328.37	1346.2	1293.49	1277.2	1268.02	1316.69	1286.06	1295.12	1373.16	1357.35	1392.65	1320.27	1328.57	1283.8	1376.61	1376	1380.08	1348.84	1353.71	1379.02	1352.55	1355.06	1354.55	1400.04	1449.45	1383.47	1374.14	1341.22	1387.65	1416.98	1382.47	1375.53	1384.63	1397.33	1366.06	1385.76	1399.53	1424.51	1486.2	1416.06	1388.49	1351.35	1417.73	1453.39	1421.47	1404.33	1392.31	1466.61	1441.49
385	1317.9	1344.06	1289.39	1270.43	1279.63	1304.45	1281.61	1280.88	1355.65	1360.18	1397.27	1321.47	1319.69	1278.16	1374.35	1373.9	1368.47	1350.8	1356.27	1370.24	1340.18	1358.53	1345.29	1405.12	1450.2	1371.8	1376.9	1347.84	1380.2	1407.69	1395.47	1374.61	1376.65	1398.88	1373.22	1385.65	1408.06	1427.27	1499.16	1416.37	1387.59	1344.76	1421.67	1451.37	1429.18	1412.86	1390.86	1447.82	1447.27
386	1328.02	1352.37	1289.1	1276.8	1276.39	1303.8	1288.78	1299.84	1368.49	1359.08	1403.22	1316.98	1322.29	1281.22	1380.04	1384.51	1373.84	1351.37	1356.39	1380.78	1340.67	1355.96	1353.39	1415.29	1454.37	1377.98	1383.82	1353.02	1383.27	1415.76	1383.84	1381.37	1381.59	1401.78	1375.47	1392.86	1411.65	1437.06	1502.84	1421.53	1400.27	1356.88	1423.51	1464.86	1441.22	1405.06	1397.94	1457.39	1430.71
387	1327.22	1349.39	1302.98	1289.82	1279.04	1308.55	1292.86	1305.9	1371.22	1363.06	1404.41	1319	1319.22	1293.45	1384.45	1393.88	1382.73	1365.27	1355.43	1381.24	1350.73	1364.33	1362.45	1415.8	1459.49	1386.92	1381.02	1352.73	1388.35	1427.45	1394.47	1382.98	1383.98	1398.61	1377.57	1387.73	1418.92	1433.67	1502.53	1429.22	1397.45	1351.27	1422.39	1461.22	1432.37	1419.24	1385.18	1459.06	1443.55
388	1333.71	1362.45	1307.69	1289.63	1287.94	1320.27	1307.2	1299.37	1375.06	1372.43	1410.84	1324.69	1336.94	1286.63	1388.88	1393.14	1388	1361.61	1371.18	1385.67	1351.76	1367.53	1359.37	1417.9	1466.69	1401.18	1387.27	1358.57	1393.53	1431.27	1394.63	1397.9	1394.24	1412.78	1392.37	1396.8	1418.49	1447.27	1503.16	1435.31	1401.61	1360.14	1431.9	1475.08	1444.96	1433.1	1396.65	1471.73	1451.88
389	1334.2	1370.92	1307.41	1301.45	1290.57	1327	1295.27	1311.69	1385.8	1371.76	1419.51	1340.29	1344.02	1303.71	1395.69	1394.9	1402.76	1367.96	1380.12	1397.94	1358.29	1376.18	1364.31	1420.57	1468.31	1398.84	1392.57	1364.27	1407.18	1433.96	1402.06	1402.39	1402.53	1410.33	1390.35	1404.02	1423.12	1448.24	1514.96	1443.53	1408.37	1371.53	1431.43	1473.33	1454.33	1438.61	1406.73	1471.73	1460.16
390	1345.22	1361.35	1311.35	1300.67	1298.33	1326.31	1300.92	1315.53	1393.63	1378.08	1423.8	1333.92	1336.31	1304.82	1388.1	1404.94	1393.59	1367.78	1367.51	1394.12	1359.94	1377.61	1362.67	1414.37	1461.02	1397.24	1394.33	1365.24	1408.04	1430.29	1408.18	1398.22	1396.14	1415.71	1396.51	1400.2	1431.08	1443.1	1512.22	1437.57	1404.16	1365.47	1434.16	1479.88	1453.67	1427.73	1409.8	1477	1452.63
391	1345.08	1365.41	1315.88	1293.67	1308.59	1335.31	1300.55	1315.33	1383.61	1368.69	1424.02	1341.41	1340.63	1306.45	1390.8	1408.1	1400.57	1377.92	1377.2	1393.51	1368.49	1384.18	1374.39	1423.69	1465.47	1398.06	1399.98	1372.65	1406.12	1443.63	1399.45	1404.12	1404.43	1419.47	1405.76	1403.35	1431.14	1453.9	1523.63	1447.49	1410.24	1377	1441.92	1469.51	1452.27	1441.08	1405.31	1477.35	1466.24
392	1353.61	1376.49	1322.69	1303.1	1302.37	1341.8	1320.02	1322.78	1392.73	1380.31	1428.51	1349.76	1341.63	1313.02	1399.86	1405.2	1411.2	1384.88	1376.29	1408.76	1378	1394.78	1384.1	1430.73	1485.14	1402.51	1409.86	1372.2	1419.04	1445.65	1414.94	1418.27	1411.08	1432.29	1415.2	1425.14	1438.55	1469.98	1536.96	1448.98	1432.37	1377.49	1447.53	1480.51	1460.47	1453.16	1428.49	1486.24	1466.55
393	1347.92	1373.94	1318	1304.51	1305.53	1339.51	1320.73	1317.78	1401.63	1384.55	1424.1	1342.57	1348.29	1317.96	1408.9	1411.65	1404.84	1387.18	1401.33	1414.78	1385.71	1394.2	1384.41	1435.18	1476.94	1403.65	1415.86	1376.57	1428.39	1455.86	1420.61	1412.84	1409.39	1424.63	1413.08	1420.71	1444.53	1466.45	1533.98	1453.18	1426.47	1379.12	1449.61	1488.39	1470.73	1449.92	1419.57	1491.18	1467.82
394	1340.59	1377.04	1323.59	1305.65	1306.63	1341.69	1309.59	1322.18	1396.73	1389.02	1427.53	1352.53	1353.59	1313.45	1408.29	1417.63	1405.24	1390.18	1395.43	1408.51	1373.31	1386.98	1391.08	1444.96	1469.2	1414.02	1410.78	1378.53	1421.98	1453.98	1419.45	1420.18	1402.98	1422.22	1410.08	1420.55	1445.94	1463.55	1531.45	1453.41	1425.98	1387.86	1459.39	1486.35	1475.8	1454.16	1423.1	1496.06	1474.57
395	1349.43	1383.73	1325.61	1308.2	1304.24	1351.02	1309.29	1323.84	1401.61	1382.18	1432.61	1344.67	1351.94	1310.84	1415.47	1410.37	1402.31	1383	1380.61	1404.41	1381.53	1390.43	1377.53	1432.27	1487.33	1418.02	1406.98	1379.41	1417.29	1447.78	1412.49	1407.49	1401.18	1426.29	1411.1	1419.24	1430.12	1469.39	1533.33	1448.22	1430.02	1390.63	1451.29	1490.35	1465.9	1458.1	1420.29	1503.69	1465.18
396	1350.41	1372.71	1327.45	1308.22	1307.33	1340.12	1316.8	1323.61	1393.59	1385.18	1443.98	1336.02	1353.94	1312.41	1402.53	1397.08	1401.76	1376.63	1375.9	1407.9	1368.61	1385.86	1393.53	1434.65	1486.39	1411.02	1412.39	1381.08	1418.47	1445.55	1414	1408.96	1421.14	1426.41	1415.45	1415.57	1440.57	1467.29	1531.08	1451.67	1425.39	1373.73	1449.55	1483.22	1462.84	1449.45	1419.08	1495.29	1471.57
397	1335.47	1379.98	1320.69	1306.92	1296.98	1331.49	1308.86	1316.8	1392.08	1383.49	1429.41	1346.47	1354.16	1310.92	1405.41	1402.59	1407.73	1372.16	1380.8	1410.61	1376.71	1388.92	1386.2	1438.47	1474	1407.14	1419.24	1375.08	1415	1444.9	1415.16	1416.51	1423.67	1425.47	1408.98	1426.84	1448.69	1464.22	1529.57	1450.1	1418.24	1376.71	1453.57	1487.59	1467.08	1446.16	1428.73	1489.47	1468.2
398	1343.33	1366.37	1301.57	1296.02	1303.29	1332.02	1310.59	1316.96	1396.14	1375.63	1428.53	1347.12	1341.76	1307.35	1406.61	1403.65	1405.27	1378.57	1382.55	1405.37	1367.31	1384.22	1371.45	1433.08	1474.22	1412.12	1400.37	1369.41	1412.2	1443.94	1413.43	1411.12	1406.73	1421.06	1408.08	1426.92	1433.35	1453.51	1514.33	1452.14	1416.8	1372.02	1436.78	1482.78	1454.98	1449.41	1423.18	1496.18	1469.04
399	1332.22	1364.65	1315.12	1308.65	1292.2	1337.35	1300.04	1310.45	1393.49	1377.53	1427.98	1342.73	1344.67	1298.67	1387.61	1401.57	1403.27	1383.08	1380.53	1414.43	1364.63	1380.61	1378.59	1430.41	1472.96	1408.8	1409.14	1375.86	1407.59	1440.12	1420	1415.04	1401.16	1436.29	1410.61	1429.8	1440.1	1463.94	1518.9	1462.02	1412.8	1370.29	1448.73	1492.2	1463.98	1445	1420.14	1483.04	1476.59
400	1347.98	1380.37	1310.1	1304.37	1304.18	1329.9	1305.92	1320.06	1403.65	1387.2	1420.39	1339.71	1347.18	1307.18	1403.78	1401.2	1410.94	1376.69	1386.67	1401.92	1376.1	1385.04	1375.82	1435.88	1488.55	1408.31	1420.08	1384.53	1415.24	1455.84	1414.45	1418.61	1416.14	1425.24	1412.76	1421.12	1444.06	1474.84	1532.18	1452.51	1422.22	1376	1446.02	1491.02	1461.43	1442.29	1418.04	1493.59	1477.2
401	1343.08	1365.57	1309.1	1292.27	1300.8	1335.47	1312.22	1317.14	1388.18	1385.43	1427.63	1334.92	1353.84	1310.63	1404.22	1408.71	1404.63	1381.65	1387.22	1405.22	1371.57	1383.94	1379.12	1436.18	1484.55	1408.06	1405.2	1373.31	1410.02	1443.84	1416.47	1416.94	1400.69	1426.59	1411.8	1420.27	1439.84	1458.94	1531.8	1449.78	1419.9	1377.02	1448.27	1488.12	1465.49	1443.88	1418.69	1484.43	1483.22
402	1339.59	1369.39	1317.45	1312.82	1298.55	1339	1304.41	1321.57	1394.67	1386.45	1417.71	1340.14	1345.55	1316.45	1401.86	1409.96	1402.63	1383.65	1388.73	1415.18	1377.45	1386.65	1386.59	1434.47	1484.18	1416.27	1405.9	1372.76	1410.71	1441.84	1411.9	1415.9	1409.16	1423.41	1414.12	1431.04	1446.12	1465.65	1529.86	1460.27	1421.18	1374.71	1448.04	1502.78	1467.71	1448.33	1426.27	1497.53	1463.98
403	1350.9	1370.53	1326.41	1304.73	1305.02	1337.69	1324.43	1321.51	1398.49	1394.94	1424.67	1350.06	1359.14	1319.8	1406.67	1404.45	1403	1380.12	1383.59	1412.45	1373.27	1390.45	1390.2	1445.1	1495.35	1411.47	1413.71	1378.39	1419.53	1443.29	1424.24	1416.43	1404.94	1439.06	1415.41	1433.43	1441.31	1468.24	1535.55	1455.94	1416.98	1387.76	1449.65	1492.16	1480.04	1444.65	1436.8	1492.02	1488
404	1347.67	1386.76	1320.78	1310.08	1310.45	1341.49	1317.51	1320.73	1399.43	1395.76	1429.88	1346.63	1353.45	1311.78	1416.8	1421	1406.06	1391.04	1399.27	1416.14	1387.16	1393.06	1393.78	1449.1	1489.55	1426.22	1417.29	1383.61	1408.67	1449.69	1431.49	1421.55	1410.27	1438.96	1417.12	1429.27	1449.67	1467.49	1540.29	1456.71	1429.9	1395.18	1452.57	1493.35	1478.1	1460.1	1432.96	1517.73	1485.98
405	1345.41	1365.35	1326.76	1308.45	1307.41	1338.88	1310.61	1319.82	1393.51	1395.18	1434.82	1355.22	1353.47	1313.71	1400.12	1412.12	1405.22	1382.18	1383.84	1415.33	1375.76	1390.65	1389.63	1442.06	1490.16	1421.63	1418.98	1380.33	1420.82	1459.1	1426.98	1417.43	1413.49	1439.67	1418.16	1428.73	1443.35	1467.9	1529.16	1461.65	1428.31	1379.53	1451.27	1493.41	1465.31	1458.41	1437.73	1497.84	1500.14
406	1349.69	1376.86	1323.04	1302.18	1305.49	1343.73	1321.1	1322.98	1397.39	1391.9	1426.78	1348.69	1354.33	1319.51	1409.76	1416.55	1407.22	1374.86	1399.16	1419.2	1382.08	1388.57	1389.8	1443.43	1485.16	1414.04	1422.76	1380.22	1421.1	1459.55	1419.06	1426.47	1415.41	1430.41	1420.51	1433.84	1448.76	1460.94	1539.24	1458.57	1427.22	1386.22	1457.18	1505.41	1474.8	1468.63	1430	1501.18	1491.33
407	1355.69	1373.94	1329.49	1325.73	1313.45	1347.69	1326.51	1320.27	1414.33	1398.37	1440.73	1366.04	1364.55	1322.33	1413.65	1417.98	1411.1	1391.59	1401.49	1423.37	1392.59	1405.2	1398.69	1454.53	1495.61	1422.96	1428.88	1394.16	1430.02	1454.94	1431.29	1426.94	1425.65	1449.63	1424.55	1439.22	1457.04	1484.78	1544.1	1473.53	1433.78	1395	1468.39	1507.92	1483.49	1474.16	1459.82	1509.2	1496.24
408	1356.65	1385.49	1338.73	1315.63	1315.86	1350.69	1329	1336.51	1409.33	1391.82	1444.27	1356.71	1363.41	1326.04	1423	1423.33	1417.9	1390.14	1405.51	1430.92	1386.1	1411.9	1403.94	1449.04	1493.76	1431.78	1428.65	1384.43	1425.53	1464.71	1440.27	1433.02	1419.98	1447.98	1429.88	1443.94	1455.06	1484.41	1546.9	1479.47	1434.43	1393.22	1461.78	1504.33	1486.84	1465.41	1452.08	1519.35	1500.43
409	1346.47	1379.39	1326	1313.9	1310.57	1350.76	1324.22	1340.04	1402.84	1398.73	1435.9	1348.76	1357.12	1321.69	1420.61	1419.67	1418.1	1395.84	1397.14	1432.27	1387.29	1407.51	1404.84	1453.63	1497.88	1428.1	1419.41	1388	1428.65	1465.84	1432	1435.33	1426.61	1451.73	1421.84	1442.63	1453.92	1481.33	1547.35	1472.94	1429.78	1394.59	1463.98	1497.35	1487.14	1466	1441.18	1516.84	1492.06
410	1353.08	1381.43	1325.71	1312.71	1312.51	1350.9	1328.29	1325.47	1407.1	1394.88	1441.24	1356.14	1365.37	1325.82	1414.51	1432.84	1419.06	1395.43	1396.04	1429.49	1383.22	1400.04	1402.14	1469.51	1494.37	1427	1425.18	1392	1430.94	1459.57	1435.69	1421.63	1422.69	1452.1	1434.76	1453.8	1470.55	1486.78	1555.94	1470.69	1439.76	1390.31	1454.71	1518.16	1486.78	1469.41	1442.41	1519.55	1516.02
411	1357	1383.63	1314.27	1313.67	1310.78	1348.22	1322.31	1328.55	1409.73	1396.12	1435.82	1345.96	1360.71	1317	1415.06	1422.88	1409	1382	1398.57	1430.16	1375.96	1401.65	1400.47	1450.45	1493.12	1426.43	1428.35	1386.71	1413.88	1464.27	1425.71	1435.84	1421.73	1453.16	1436.92	1447.78	1458.96	1479.18	1545.86	1465.02	1435.78	1392.76	1461.2	1510.18	1471.9	1460.71	1446.39	1517.67	1508.59
412	1350.35	1380.35	1322.67	1320.16	1305.67	1336.49	1326.86	1317.37	1399	1400.35	1428.71	1355.22	1353.53	1321.51	1401.18	1425.35	1415.45	1386.9	1400.84	1427.96	1381.37	1412.55	1401.96	1453.65	1493.65	1423.69	1426	1395.59	1423.67	1455.71	1431.31	1422.06	1430.45	1437.33	1425.82	1445.18	1463.14	1484.96	1545.59	1468.59	1439.29	1385.43	1468.55	1514.8	1487.57	1475.94	1456.24	1502.29	1497.49
413	1356.59	1386.14	1328.71	1303.49	1311.37	1355.94	1319.96	1334.63	1404.71	1398.35	1437.63	1361.49	1360.61	1327.04	1414.76	1426.78	1410.78	1396.47	1401.18	1431.47	1387.45	1407.9	1402.18	1452.82	1493.43	1420.39	1433.02	1396.27	1428.53	1469.84	1429.86	1437	1429.39	1450.35	1428.08	1444.1	1467.29	1488.04	1559.84	1465.98	1436.31	1403.94	1455.51	1522.53	1486.61	1473.45	1443.49	1524.53	1506.84
414	1354.92	1375	1322.29	1295.82	1302.65	1345.45	1311.24	1334.88	1409.27	1390	1424.65	1345.78	1351.04	1310.27	1411.78	1413.76	1405.2	1384.12	1390.98	1418.9	1382.53	1408.69	1404.94	1459.39	1496.33	1430.02	1413.94	1381.22	1415.98	1457.02	1431.24	1433.41	1425.76	1440.69	1426.86	1448.8	1455.61	1473.9	1544.22	1466.45	1437.53	1394.84	1461.84	1506.82	1478.53	1476.73	1447.47	1519.24	1502.04
415	1346.57	1388.16	1329.96	1313.22	1321.43	1347.8	1325.69	1331.69	1416.02	1408.22	1443.94	1365.33	1366.04	1329.22	1415.88	1425.43	1417.53	1405.2	1400.1	1430.59	1401.43	1414.18	1409.37	1462.51	1504.33	1443	1435.51	1389.88	1429.37	1474.45	1451.06	1425.06	1440.24	1457.82	1428.35	1455.33	1472.94	1498.08	1555.76	1483.8	1450.86	1392.78	1469.12	1518.04	1490.49	1475.18	1457.41	1529.49	1508.16
416	1354.37	1392.98	1328.1	1313.69	1316.39	1352.2	1332.18	1330.37	1419.49	1413.27	1450.43	1361.76	1372.31	1327.08	1421.16	1429.55	1416.47	1403.31	1411.8	1436.63	1409.9	1407.9	1419.9	1460.06	1509.06	1443.51	1439.1	1405.29	1425.63	1468.51	1436.88	1445.73	1433.8	1460.98	1444.14	1461.86	1476.12	1500.12	1566.27	1479.08	1458.27	1395	1471.88	1523.51	1496.67	1473.47	1447.24	1539.53	1505.9
417	1356.86	1390.27	1329.1	1319.59	1321.73	1367.47	1328.16	1341.29	1409.63	1412.14	1445.14	1362.57	1364.12	1321.24	1421.8	1430.94	1415.84	1405.22	1413.06	1430.73	1387.22	1417.27	1410.39	1466.24	1508.29	1443	1437.53	1401.76	1429.02	1472.51	1437.22	1445.06	1441.92	1458.88	1437.2	1453.8	1469.69	1501.71	1563.33	1485.02	1440.96	1405.37	1467.86	1514.8	1489.8	1486.78	1453.73	1532.71	1522.65
418	1359.49	1382.53	1328.9	1317.06	1306.86	1363.43	1326.22	1324.14	1418.57	1407.88	1440.61	1367.29	1363.8	1333.8	1427.45	1429.82	1429.98	1399.8	1407.55	1437.02	1401.82	1410.24	1417.51	1472.98	1510.57	1438.88	1428.82	1396.37	1436.39	1470.47	1446.45	1447.65	1446.86	1461.04	1440.33	1461.76	1477.53	1497.92	1562.59	1493.47	1447.22	1409.14	1482.43	1525.22	1500.55	1488.9	1460.61	1540.71	1525.86
419	1368.29	1396.06	1332.33	1328.35	1319.98	1371.31	1336.2	1345.61	1424.96	1416.94	1450.24	1379.49	1379.61	1339.51	1429.69	1424.18	1429.22	1411.96	1433.82	1461.33	1410.16	1416.12	1429.39	1470.45	1518.71	1452.14	1439.14	1418.86	1457	1485.29	1462.76	1462.29	1455	1469.14	1447.12	1473.78	1478.16	1497.98	1581.22	1496.9	1462.39	1412.27	1475.59	1542.51	1506.51	1487.82	1478.35	1540.65	1531.39
420	1352.92	1387.41	1338.37	1322.94	1320.59	1360.55	1334.59	1338.1	1423.14	1409.53	1453.78	1357.53	1374.2	1333.69	1421.22	1442	1424.82	1403.18	1415.78	1437.35	1411.94	1424.41	1425.67	1480.84	1511.31	1441.39	1443.49	1408.8	1445.45	1501.88	1458.18	1455.73	1444.96	1476.43	1454.2	1470.2	1482.06	1501.78	1574.71	1487.92	1461.98	1417.55	1481.31	1539.45	1505.69	1497.33	1468.55	1543.69	1527.06
421	1361	1401.98	1346.65	1337.69	1330.65	1368	1336.78	1345.04	1433.67	1421.78	1465.45	1372.88	1385.39	1349.37	1434.59	1456.49	1441.02	1415.08	1432.37	1448.88	1415.47	1442.04	1439.24	1482.2	1526.49	1456.35	1457.61	1410.78	1459.43	1491.65	1463.84	1460.92	1446.31	1482.24	1464.47	1480.27	1490.86	1503.12	1575.67	1505.14	1463.73	1421.69	1488.04	1539.06	1512.61	1500.84	1471.69	1547	1538.8
422	1363.84	1395.39	1333.82	1325.47	1325.88	1359.8	1339.2	1337.53	1426.22	1411.1	1445.82	1364.57	1374.55	1325.33	1428.55	1437.88	1427.1	1405.37	1417.55	1448.53	1410.67	1426.94	1419.71	1475.45	1520.35	1446.9	1451.94	1406.14	1438.24	1486.92	1448.63	1452.49	1448.71	1470.33	1445.47	1477.33	1476.73	1499.04	1569.98	1498.86	1467.29	1414.43	1478.37	1533.24	1504.57	1485.94	1462.08	1547.63	1529.02
423	1365.82	1402.04	1336.24	1336.14	1323.8	1374.41	1346.61	1365.22	1429.33	1430.86	1458.12	1376.02	1376.35	1338.37	1431.37	1446.41	1439.02	1428.33	1435.69	1453.84	1412.76	1439.57	1434.2	1476.9	1533.51	1460.02	1457.1	1426.22	1455.06	1497	1458.82	1456.41	1450.8	1482.24	1471.63	1481.8	1486.24	1507.96	1588.76	1507.06	1473.12	1429.67	1493.39	1544.02	1515.88	1505.96	1478.16	1558.33	1542.1
424	1362.29	1396.22	1333.27	1325.71	1324.71	1374.78	1342.27	1348.55	1425.04	1421.47	1452.53	1372.43	1376.71	1327.02	1431.94	1443.41	1428.82	1416.69	1417.47	1444.22	1410.1	1437.18	1428.33	1480.98	1524.96	1453.59	1446.82	1411.35	1446.53	1489.22	1454.27	1454.16	1453.29	1480.82	1466.27	1481.76	1498.67	1502.41	1577.2	1500.59	1466.92	1423.73	1481.76	1534.06	1507.08	1506.12	1482.96	1548.59	1539.16
425	1367.63	1394.9	1340.04	1330.86	1326.35	1373.22	1347.76	1350.02	1424.27	1415.9	1452.65	1379.92	1374.41	1338.86	1435.84	1448.71	1438.82	1411.39	1438.49	1453.12	1418.18	1437.86	1439.08	1489.86	1520.16	1450.63	1452.45	1415.53	1459.16	1496.27	1458.86	1463.33	1456.27	1474.45	1463.22	1470.76	1487.39	1522.9	1591.84	1501.53	1467.41	1425.53	1492.06	1538	1527	1502.82	1470	1556.45	1537.14
426	1368.31	1403.63	1338.53	1325.24	1322.8	1363.63	1336	1340.61	1426.41	1419	1447.41	1378.1	1374.96	1331.24	1432.76	1450.24	1437.2	1410.31	1419.22	1453.47	1411.92	1438.73	1434.88	1489.94	1526.06	1455.35	1447.35	1408.94	1442.76	1496.9	1459.14	1465.76	1459.12	1486.22	1458.98	1470.8	1491.78	1516.43	1580.49	1500.14	1462.84	1422.1	1491.49	1535.02	1522.2	1500.45	1475.69	1551.57	1544.55
427	1364.98	1389.39	1331.08	1331.51	1318.06	1375.88	1344.92	1348.02	1432.63	1425.31	1459.59	1370.39	1370.24	1342.24	1433.78	1445.24	1435.92	1416.73	1430.18	1453.16	1419.12	1436.35	1431.24	1486.43	1527.08	1451.45	1445.02	1422.04	1448.24	1496.57	1452.63	1468.16	1459.31	1482.08	1465.12	1476.24	1484.96	1505.96	1588.35	1502.41	1469	1425.86	1496	1542.47	1515.08	1518.29	1484.16	1563.04	1541.61
428	1364.71	1388.82	1334.55	1320.71	1324.45	1361.04	1337.67	1351.88	1426.47	1424.1	1458.12	1369.49	1378.37	1335.92	1442.82	1442.59	1433.92	1417.14	1425.51	1452.96	1417.61	1435.53	1443.45	1481.73	1534.47	1460.08	1463.41	1412.24	1448.27	1496.92	1465.06	1471.88	1460.76	1482.1	1459.61	1489.14	1501.76	1518.57	1578.57	1498.84	1472.45	1424	1492.1	1558.16	1517.67	1505.51	1487.67	1551.41	1544.92
429	1354.57	1398.1	1343.65	1320.29	1324	1367.84	1339.78	1343.16	1436.35	1417.29	1448.9	1363.51	1370.41	1334.31	1431.71	1445.33	1434.08	1413.59	1424.35	1454.73	1411.63	1426.88	1435.71	1484.88	1527.18	1449.31	1455.76	1416.37	1449	1484.24	1465.73	1466.24	1454.78	1474.94	1472.41	1483.65	1495.71	1516.45	1586.33	1509.86	1459.9	1420.08	1496.53	1553.08	1519.59	1505.67	1482.78	1559.08	1537.8
430	1364.2	1391.04	1346.18	1320.18	1329.86	1367.06	1342.67	1341.18	1430.47	1427.61	1462.94	1368.67	1377.86	1329.37	1436.59	1444.39	1431.63	1414.51	1423.98	1453.63	1413.35	1437.57	1430.14	1492.82	1520.39	1451.2	1462.88	1415.78	1455.16	1496.24	1465.86	1470.29	1464.86	1484.84	1469.22	1482.9	1498.43	1526.47	1588.04	1506.02	1470.82	1418.37	1502.45	1539	1519.06	1502.47	1482.59	1555.29	1544.47
431	1363.47	1390.78	1336.92	1332.02	1318.86	1368.29	1335.14	1350.84	1436.98	1429.86	1455.33	1367.33	1375.55	1339.96	1430.8	1445.22	1428.1	1411.06	1427.59	1456.9	1413.8	1441.55	1441.71	1485.24	1515.76	1448.53	1463.49	1418.37	1451.76	1495.37	1461.76	1470.02	1457.27	1487.96	1467.53	1471.33	1492.51	1515.61	1586.14	1516.37	1477.55	1428.24	1495.47	1549.53	1522.84	1509.63	1482.22	1554.29	1540.29
432	1366.86	1396.02	1336.86	1337.37	1328.33	1383.61	1346.33	1344.78	1436.59	1441.57	1464.71	1377.8	1383.49	1337.53	1431.69	1452.59	1443.61	1418.8	1436.06	1458.33	1432.55	1444.73	1451.31	1486.82	1533.24	1460.69	1460.47	1418.76	1457.71	1491.76	1469.39	1469.45	1471.16	1485.53	1474.86	1491.04	1500.55	1521.2	1595.35	1510.92	1481.33	1431.29	1503.76	1553.82	1528.63	1515.65	1495.53	1553.78	1552.69
433	1381.49	1411.86	1355.43	1341.04	1342.12	1388.63	1352.78	1368.63	1449.82	1445.04	1473.82	1392.49	1399.16	1354.24	1452.59	1460.14	1453.61	1426.33	1442.35	1475.84	1438.69	1466.78	1470.24	1499.94	1541.67	1481.82	1473.41	1431	1472.08	1521.61	1484.06	1488.29	1483.29	1511.43	1483.57	1512.98	1521.04	1537.57	1601.18	1525.33	1491.43	1442.16	1514.63	1558.98	1538.27	1530.9	1504.29	1575.78	1573.08
434	1371.98	1410.55	1353.65	1344.82	1346.24	1395.88	1355.14	1360.35	1449.27	1453.33	1476.2	1397.39	1387.67	1359.47	1454.78	1469.73	1467.57	1441.37	1452.9	1479.29	1440.98	1459.61	1464.88	1517.31	1558.65	1469.9	1484.35	1439.29	1473.84	1523.12	1493.22	1486.59	1484.92	1509.14	1492.59	1505.78	1527.69	1543.94	1625.02	1537.47	1499.82	1445.1	1522.76	1570.98	1544	1527.63	1509.31	1586.33	1566.9
435	1376.37	1396.49	1342.33	1332.02	1333.55	1384.78	1350.57	1359.67	1450.96	1437.24	1461.88	1386.67	1388.63	1350.98	1446.08	1464.24	1449.18	1435.31	1442.04	1474.27	1430.82	1448.14	1455.12	1500.41	1538.27	1470.12	1480.82	1427.2	1469.57	1506.31	1471.98	1487.18	1475	1508.18	1484.45	1500.55	1521.43	1526.84	1602.8	1518.18	1480.2	1439.47	1512.06	1555.29	1545.55	1534.88	1497.41	1566.92	1565.86
436	1376.16	1404.24	1343.88	1335.71	1343.06	1385.31	1346.82	1369.1	1442.16	1444.82	1478.69	1390.61	1396.63	1351.14	1455.06	1454.67	1451.41	1431.06	1446.18	1469.59	1432.67	1449.82	1458.12	1509.78	1550.27	1467.78	1483.1	1431.18	1466.37	1507.37	1479	1493	1475.51	1495.71	1481.33	1506.69	1514.55	1528.47	1600.63	1520.92	1482.55	1450.29	1512.61	1563.18	1535.51	1528.2	1501.16	1582.57	1552.76
437	1367.86	1402.43	1340.35	1336.71	1336.69	1381.57	1347.78	1350.55	1453.67	1446.18	1483.1	1385.39	1387.53	1351.76	1444.02	1459.45	1454.24	1429.47	1443.67	1471.61	1437.45	1451.37	1452.39	1513.88	1548.22	1476.82	1466.59	1440.39	1466.78	1511.63	1487.27	1481.67	1478.61	1503.78	1481.08	1501.71	1515.8	1533.43	1600.71	1527.02	1488.63	1455.78	1507.82	1561.9	1527.55	1530.86	1495.84	1576.63	1561.8
438	1378.9	1418.78	1349.98	1341.04	1342.55	1392.47	1360.02	1366.55	1463.84	1446.14	1473.43	1396.08	1394.51	1361.02	1450.12	1467.96	1458.37	1447.14	1452.37	1486.69	1444.49	1466.47	1470.22	1514.65	1545.08	1478.22	1486.45	1439.78	1484.1	1523.9	1494.16	1498.86	1488.94	1509.22	1492.18	1513.39	1515.12	1545.8	1615.12	1546.12	1491.45	1452	1517.78	1570.69	1552.61	1539.14	1517.14	1585.02	1562.27
439	1379.12	1418.31	1352.18	1342.96	1354.39	1392.14	1357.29	1362.16	1450.67	1449.8	1477.86	1396	1401.96	1358.49	1458.98	1469.08	1457.94	1442.08	1452.71	1488.49	1443.69	1469.45	1469.43	1516.14	1550.16	1483.86	1484.63	1448.37	1482.2	1516.86	1492.71	1491.39	1490.61	1506.06	1487.76	1514.71	1520.31	1543.92	1611.51	1542.08	1498.27	1449.61	1526.73	1576.16	1551.43	1536.9	1510.18	1586.22	1577.16
440	1376.35	1409.04	1349.06	1343	1338.29	1392.29	1357.67	1371.02	1446.33	1447.33	1492.59	1381.35	1393.82	1357.06	1448.63	1457.06	1461.24	1442.57	1461.08	1485.65	1441.31	1465.82	1470.86	1517.98	1552.41	1480.73	1482.55	1439	1468.65	1520.96	1489.33	1489.02	1486.55	1511	1491.47	1508.16	1517.16	1552.27	1600.82	1534.67	1497.08	1436.39	1518.08	1575.86	1543.94	1538.31	1506.63	1583.53	1571.9
441	1380.69	1412.96	1343.94	1342.27	1333.53	1391.39	1352.02	1366.22	1459.2	1453.02	1478.33	1389.53	1394.96	1353.31	1452.41	1476.98	1460.53	1439.22	1445.92	1481.9	1436.04	1460.94	1467.53	1520.51	1557.16	1481.22	1488.18	1450.86	1475.82	1519.82	1492.12	1502.06	1484.1	1506.9	1496.82	1503.88	1518.14	1542.45	1610.94	1535.02	1488.51	1443.82	1525.8	1572.41	1547.9	1536.37	1516.14	1595.82	1580.24
442	1373.49	1404.02	1342.41	1330.06	1346.57	1390.69	1350.33	1360.55	1450.78	1447.9	1474.33	1384.57	1390.65	1360.55	1461.69	1470.96	1454.41	1436.16	1448.73	1481.1	1441.18	1455.27	1457.96	1509.04	1554.45	1478.51	1482.45	1436	1475.12	1523.08	1491.76	1490.04	1478.18	1506.69	1492.65	1516.94	1515.51	1536.9	1618.06	1537.53	1493.24	1446.94	1527.08	1572.14	1543.51	1531.12	1515.16	1575.78	1576.73
443	1372.88	1407.41	1353.31	1342.45	1344.86	1388.16	1351.86	1367.06	1447.2	1443.24	1476.24	1395.29	1386.14	1355.92	1459.47	1471.14	1455.12	1446.06	1458.86	1486.24	1451.59	1457.92	1468.18	1515.02	1556.29	1489.18	1482.98	1447.84	1473.43	1522.69	1494.39	1505.39	1488.1	1511.67	1494.2	1508.71	1524.59	1537.35	1614.04	1535.96	1490.69	1447.2	1515.57	1573.35	1551.8	1541.73	1506	1590.57	1564.92
444	1371.33	1411.14	1350.53	1338.49	1337.55	1397.31	1349.73	1367.08	1450.96	1438.59	1474.18	1394.24	1390.53	1357.51	1453.43	1471.43	1459.51	1447.76	1461.51	1485.92	1448.88	1452.57	1461.63	1524.08	1550.57	1484.1	1489.16	1440.55	1475.35	1511.16	1494.41	1495.12	1488.59	1508.18	1496.35	1503.57	1522.65	1543.16	1622.67	1540.82	1496.12	1450.59	1524.22	1575.16	1538.35	1536.22	1512.63	1586.61	1571.14
445	1374.02	1413.82	1352.78	1339.51	1338.57	1389.69	1355.82	1370.53	1439.35	1446.65	1468.2	1401.73	1394.65	1359.31	1453.67	1468.59	1460.22	1434.51	1451.51	1485.71	1445.16	1464.02	1476.39	1519.82	1563.22	1485.16	1491.08	1448.12	1481.45	1528.02	1493.61	1492.9	1486.94	1519.33	1494.53	1518.71	1532.41	1539.55	1614.98	1540.59	1494.69	1450.82	1518.78	1577.76	1559.8	1541.43	1507.96	1587.88	1575.76
446	1366.35	1407.39	1348.76	1341.41	1353.49	1387.94	1353.82	1361.1	1452.65	1458.61	1479.31	1393.61	1394.67	1355.96	1462.24	1467.1	1463.2	1441.69	1459.29	1491.16	1448.12	1461.16	1470.27	1522.04	1559.73	1478.02	1489.9	1448.94	1483.45	1526.02	1501.37	1487.51	1495.57	1516.08	1496.35	1522.12	1527.63	1545.65	1624.98	1542.41	1492.76	1445.22	1519.33	1573.67	1556.24	1537.27	1512.43	1595.92	1576.04
447	1373.1	1411.84	1351.82	1351.41	1348.33	1390.53	1354.76	1362.06	1463.35	1451.35	1483.8	1409.94	1396.76	1355.35	1461.51	1476.71	1451.98	1438.53	1459.94	1482.53	1439.84	1471.61	1474.88	1523.35	1550.06	1483.29	1489.67	1454.47	1487.84	1530.12	1491.65	1493.59	1494.24	1515.27	1505.59	1519.18	1522.2	1540.49	1619.16	1549.82	1504.49	1446.69	1522.59	1585.39	1550.43	1543.43	1523.27	1590.2	1580.57
448	1369.63	1411.73	1346.78	1352.82	1352.16	1398.84	1362.67	1368.71	1446.59	1459	1490.9	1404.1	1401.41	1365.24	1456.9	1477.27	1472.41	1444.18	1456.49	1495.88	1440.84	1475.96	1473.82	1522.51	1564.47	1496.82	1494.59	1447.35	1495.39	1529.1	1502.86	1503.43	1494.9	1525.82	1501.86	1520.96	1535.2	1547.06	1616.86	1549.06	1499.41	1456.24	1528	1581	1550.88	1546.12	1515.55	1599.49	1578.51
449	1369.71	1414.61	1354.14	1351.61	1349.57	1396.9	1366	1371.61	1453.45	1449.96	1490.9	1404.39	1409.84	1354.39	1463.41	1481.14	1462.2	1444.73	1470.59	1509.86	1452.76	1466.65	1478.84	1528.27	1556.2	1495.53	1497.12	1449.08	1484.8	1530.76	1496.96	1510.35	1499.22	1532.06	1506.73	1526	1538.73	1551.63	1621.63	1539.37	1502.53	1451.43	1531.1	1585.08	1554.47	1541.9	1516.69	1589.22	1589.14
450	1378.55	1419.49	1353.86	1347.31	1355.18	1396.82	1368	1374.1	1458.02	1462.57	1494.33	1403.55	1404.1	1372.76	1468.69	1480.59	1479.67	1442.55	1463.84	1499.24	1459.61	1475.73	1476.37	1530.08	1568.98	1490.84	1496.16	1447.59	1491.55	1528.47	1497.41	1504.2	1502.31	1530.8	1503.29	1530.24	1529.22	1561.63	1621.22	1546.49	1505.98	1451.9	1537.22	1575.55	1564.24	1547.92	1518.53	1594.61	1578.96
451	1388.22	1417.94	1365.37	1350.08	1355.55	1396.14	1367.88	1384.18	1460.61	1458.94	1485.22	1404.86	1410.45	1357.61	1466.55	1487.65	1469.24	1448.96	1468.8	1496.22	1458.84	1482.71	1468.33	1535.1	1571.47	1506.47	1500.16	1450.35	1494.69	1543	1495.29	1514.94	1492.57	1532.22	1518.02	1534.16	1532.35	1557.69	1632.96	1556.9	1510.24	1462.8	1533.45	1594.92	1558.45	1547.37	1518.71	1599.24	1583.22
452	1380.82	1412.53	1358.67	1356.69	1348.1	1403	1362.47	1387.14	1464.96	1458.9	1483.84	1409.06	1403.47	1366.84	1472.16	1484.71	1467.61	1456.16	1472.76	1492.16	1455.65	1473.22	1495.55	1529.57	1577.37	1499.86	1501.9	1457.69	1494.98	1534.27	1512.24	1514.41	1496.71	1532.65	1515.47	1531.82	1538.47	1560.12	1629.94	1555.57	1513.33	1456.8	1531.88	1581.24	1556.47	1544.98	1530.96	1605.35	1588.82
453	1374.22	1422.61	1362.57	1359.2	1356.12	1410.82	1367.71	1380.47	1460.84	1459.59	1493	1409.94	1414.57	1362.35	1467.8	1485.31	1470.41	1444.84	1464.14	1512.12	1464.08	1481.39	1491.86	1540.57	1558	1505.61	1509.69	1460.84	1497.37	1549.37	1505.98	1509.73	1503.94	1524.27	1507.86	1525	1544.51	1551.59	1638.16	1564.14	1518.82	1467.86	1536.84	1594.67	1566.53	1556.59	1534.1	1593.9	1597.41
454	1381.39	1426.78	1369.37	1359.82	1364.12	1409.45	1373.92	1384.76	1468.82	1467.98	1501.2	1415.35	1418.53	1378.33	1471.41	1495.69	1479.98	1456.45	1465.78	1516.82	1464.12	1485.1	1498.65	1542.71	1572.9	1512.94	1509.04	1462.53	1502.27	1541.59	1513.8	1522.29	1509.06	1535.47	1524.22	1534.96	1550.59	1560.49	1634.02	1559.84	1521.86	1461.18	1547	1600.57	1572	1560.31	1522.49	1617.27	1596.49
455	1393.08	1425.1	1362.37	1364.88	1361.35	1414.84	1372.92	1390.16	1469.47	1472.69	1497.55	1411.67	1412.94	1377.02	1483.57	1484.98	1474.65	1468.98	1480.63	1513.98	1462.08	1482.35	1488.1	1551.61	1578.14	1507.76	1508.78	1465.12	1507.73	1544.65	1520.14	1515.31	1511.55	1538.33	1521.65	1538.73	1551.04	1568.37	1641.57	1558.61	1523.67	1473.06	1540.71	1604.1	1557.67	1567.24	1530.69	1609.1	1601.63
456	1392.78	1431.86	1360.43	1363.73	1368.06	1407.33	1380.39	1378	1476.59	1466.78	1500.59	1412	1417.98	1378.14	1479.82	1499.71	1484.31	1465.67	1476.69	1506.12	1470.94	1482.18	1499.88	1546.84	1581.49	1512.24	1508.1	1470.18	1502.45	1552.35	1515.73	1516.47	1524.41	1545.1	1511.78	1540.57	1555.84	1570.1	1645.29	1564.57	1518.67	1463.35	1553.12	1605.27	1583.12	1559.18	1541	1610.73	1602.2
457	1394.12	1430.16	1369.82	1364.16	1367.8	1415.92	1369.53	1379.61	1469.96	1476.02	1506.78	1414.84	1425.65	1373.49	1478.73	1498.02	1485.86	1459.61	1478.47	1521.43	1475.86	1492.88	1495.84	1549.92	1577.71	1513.69	1509.45	1470.59	1508.47	1547.96	1512.02	1523.92	1510.61	1540.41	1519.41	1538.71	1544.82	1561.96	1645.51	1571.82	1527.14	1477.27	1549.51	1613.65	1573.24	1558.12	1539.37	1620.8	1603.18
458	1394.41	1424.18	1368.33	1360.29	1360.24	1416.2	1380.65	1394.18	1473.53	1480.57	1512.9	1418.61	1422.65	1381	1479.06	1502.02	1483	1460.73	1489.76	1505.02	1468.49	1498.71	1507.88	1553.55	1587.55	1509.92	1519.49	1473.22	1505.14	1554.8	1507.55	1529.08	1514.67	1545.9	1522.33	1544.51	1548.1	1573.63	1637.14	1568.41	1527.98	1463.49	1550.29	1609.1	1572.78	1558.84	1547.43	1618.02	1598.47
459	1392.53	1425	1366.9	1372.92	1369.73	1424.45	1382.29	1384.61	1478.71	1481.04	1506.51	1419.43	1424.55	1380.55	1483.43	1499.41	1492.1	1465.08	1490.65	1512.16	1477.88	1495.67	1501.8	1557.76	1585.78	1521.96	1518.18	1473.69	1510.45	1552.88	1514.06	1530.8	1528.76	1542.73	1527.78	1552.76	1555.35	1570.18	1653.12	1576.69	1529.8	1477.51	1542.33	1608.29	1576.27	1570.98	1538.29	1613.59	1604.69
460	1396.88	1427.49	1376.94	1373.53	1369.61	1424.88	1390.24	1402.39	1485.41	1477.27	1511.18	1432.12	1422.59	1392.37	1474.35	1495.59	1490.41	1469.88	1489.08	1528.61	1472.78	1507.53	1509.96	1550.98	1600.9	1526.06	1525.39	1475.43	1514.18	1555.45	1530.16	1529.06	1522.29	1543.61	1532.43	1556.12	1557.18	1572.9	1649.27	1573.88	1532.96	1481.39	1557.41	1609.65	1581.88	1579.18	1541.94	1617.35	1606.47
461	1398.35	1442.51	1380.39	1374.35	1377.33	1424.53	1380.18	1393.2	1489.29	1473.82	1524.67	1415.33	1423.53	1389.49	1490.49	1507.2	1487.2	1467.41	1494.67	1528.08	1475.24	1503.67	1503.71	1555.1	1594.71	1527.2	1519.86	1470.47	1517.73	1554.67	1520.69	1532.33	1533.22	1550.55	1527.69	1549.51	1547.53	1578.61	1653.55	1574.73	1519.37	1477.22	1550.65	1605.18	1574.9	1577.69	1551.31	1618.22	1617.96
462	1393.47	1446.94	1382.86	1366.39	1375.47	1415.02	1379.06	1402.43	1477.39	1485.47	1511.96	1425.88	1422.49	1394.84	1489.24	1506.98	1493.29	1473.61	1486.41	1522.12	1482.14	1498.49	1517.71	1567.24	1595.16	1531.76	1524.43	1479	1513.06	1562.51	1521.35	1534.69	1519.16	1545.55	1541.59	1552.88	1565.27	1576.45	1664.2	1571.08	1527.18	1477	1550.76	1617.98	1587.76	1574.12	1539.63	1622.49	1617.57
463	1400.2	1443.73	1377.9	1365.69	1379.94	1412.53	1385.29	1400.02	1484.14	1471.94	1505.76	1436.59	1430.41	1386.98	1496.55	1523.31	1487.39	1471.82	1489.45	1525.39	1477.71	1497.37	1513.39	1565.43	1598.04	1522.51	1528.86	1485.9	1523.39	1560.76	1530	1535.69	1526.86	1548.39	1536.82	1565.57	1564.22	1578.43	1670.02	1579.63	1539.41	1487.84	1562.61	1611.37	1581.2	1577.86	1553.59	1612.24	1619.98
464	1412.84	1446.43	1389	1379.02	1374.08	1420.47	1385.86	1405.98	1488.39	1476.57	1519.33	1426.08	1433.45	1379.33	1486.86	1509.14	1491.94	1473.71	1494.73	1528.78	1488.96	1508.67	1517	1565.82	1596.71	1533.82	1525	1491.06	1518.22	1571.16	1539.39	1534.78	1533.08	1553.55	1546.43	1559.12	1564.8	1584.31	1667.2	1571.94	1536.96	1474.98	1557.73	1619.18	1584.57	1578.55	1550.92	1627.45	1621.29
465	1399.47	1436.67	1392.14	1375.67	1379.61	1428.96	1382.84	1403.29	1495.08	1479.82	1521.2	1432.53	1431.94	1384.47	1488.37	1512.08	1497.55	1477.51	1485.49	1528.2	1483.94	1502.88	1527.43	1564.9	1598.59	1524.08	1539.61	1495.14	1520.29	1565.39	1530.47	1542.02	1532.92	1548.18	1538.67	1570.61	1569.08	1587.16	1661.73	1575.51	1536.69	1489.98	1566.43	1625.69	1585.94	1592.57	1559.37	1629.06	1628.43
466	1404.29	1461.37	1374.61	1375.57	1382.59	1430.92	1394.2	1397.2	1493.84	1483.41	1526.02	1437.98	1437.59	1397.61	1506.29	1513.84	1501.06	1489.98	1503.37	1539.92	1496.39	1507.2	1523.92	1577.65	1597.63	1541.59	1532.8	1490.78	1527.41	1571.12	1530.73	1545.71	1524.18	1569.1	1544.86	1563.06	1568.14	1583.98	1666.51	1579.71	1532.69	1480.76	1556.49	1623.18	1583.94	1585.82	1547.33	1630.39	1620.53
467	1408.06	1444.06	1384.24	1382.2	1388.65	1427.8	1394.67	1412.96	1487.65	1485.63	1523.82	1447.98	1438.9	1392.27	1503.04	1528.47	1500.96	1482.59	1501.51	1533.08	1490	1508.41	1534.39	1577.57	1610.1	1533.94	1539.2	1490.33	1529.49	1563.41	1529.33	1542.24	1531	1560.88	1546.51	1569.65	1568.06	1583.08	1660.73	1586.47	1546.8	1490.27	1570.63	1627.06	1599.29	1601.04	1557.45	1637.96	1626
468	1402.8	1444.1	1393.78	1374.69	1380.65	1432.29	1399.33	1395.2	1501.53	1494.06	1529.86	1441.98	1451.57	1399.65	1496.04	1520.33	1494.35	1488.35	1499.27	1542.8	1504.02	1505.51	1523.86	1585.49	1617.92	1535.35	1544.65	1491.63	1526.73	1574.88	1536.41	1546.76	1536.9	1560.22	1548.12	1567.8	1567.02	1589.2	1662.22	1600.39	1543.51	1493.69	1571.2	1621.92	1594.96	1608.08	1562.9	1643.88	1638.16
469	1414.59	1448.63	1389.16	1376.39	1372.8	1439.24	1393.51	1411.2	1493.86	1494.76	1518.67	1436.37	1438.71	1394.22	1508.04	1516.14	1508.78	1487.27	1522.08	1548.16	1492.76	1505.88	1528.51	1569.94	1605.24	1534.06	1542.76	1502.04	1532.2	1578.31	1530.92	1550.78	1540.94	1567.45	1550.57	1568.08	1581.37	1600.41	1673.53	1596.22	1542.22	1496.33	1565.9	1626.43	1595.04	1599.12	1568.33	1640.8	1627.8
470	1412.06	1443.37	1389.37	1390.94	1387.82	1433.39	1403.08	1414.96	1499.39	1495.76	1531.16	1440.35	1437.43	1408.8	1506.22	1526.22	1503.24	1484.31	1502.51	1545.24	1498.35	1518.78	1528.9	1586.98	1602.29	1547.55	1543.9	1500.9	1518.35	1572.43	1536.12	1548.71	1536.29	1567.37	1554.31	1575	1579.31	1585.96	1673.53	1588.45	1547.04	1491.51	1569.39	1641.67	1596.39	1597.67	1568.82	1636.88	1636.24
471	1423.92	1463.57	1388.08	1382.59	1394.9	1444.14	1404.41	1416.18	1499.18	1489.2	1525.65	1443.59	1434.71	1396.43	1518.16	1530.73	1502.8	1485.59	1511.02	1546.08	1502.39	1521.51	1536.35	1578.53	1611.18	1539.59	1549.08	1509.94	1530.61	1582.53	1545.04	1544.39	1546.71	1572.61	1558.35	1571.45	1572.37	1589.43	1675.14	1591.65	1545.37	1500.73	1581.02	1634.82	1596.98	1601.53	1570.33	1639.67	1642.18
472	1416.18	1462.8	1401.49	1394.67	1384.31	1448.22	1401.27	1414.47	1504.41	1507	1520.94	1456.49	1445.33	1401.47	1510.69	1532.51	1507.08	1480.63	1508.45	1550.31	1501.98	1523.41	1533.24	1589.08	1616.57	1549.27	1553.1	1501.06	1531.08	1587.27	1554.47	1554.65	1541.9	1573.06	1554.49	1570.51	1578.04	1594.73	1677.35	1592.22	1538.04	1503.16	1576.57	1629.29	1601.06	1595.29	1574.63	1647.29	1644.82
473	1411.29	1451.16	1394	1389.71	1387.76	1446.08	1388.24	1411	1509.69	1506.2	1545.82	1454.31	1449.57	1409.06	1515.98	1529.1	1512.53	1493.84	1520.24	1556.96	1495.76	1523.27	1540.73	1587	1623.61	1553.98	1560.02	1511.49	1529.84	1587.65	1547.9	1560.98	1543.82	1571	1557.33	1574.92	1588.33	1603.04	1686.61	1598.12	1542.49	1501.9	1581.61	1631.59	1609.67	1604.53	1572.1	1655.12	1641.39
474	1426.69	1460.61	1398.35	1401.8	1390.86	1445.67	1405.61	1423.24	1510.76	1514.47	1541.18	1455.96	1448.22	1405.35	1519.96	1524.96	1508.51	1491.08	1513.63	1554.29	1511.27	1529.84	1538.94	1595.78	1630.47	1551.61	1560.16	1507.02	1543.94	1579.73	1559.08	1557.08	1547.9	1575.51	1558.18	1589.33	1585	1597.98	1678.51	1605.69	1549.73	1511.08	1573.12	1634.94	1606.61	1601.71	1571.53	1652.27	1646.43
475	1415.49	1466.49	1410.2	1391.14	1403.63	1451.59	1411.71	1424.9	1512.67	1506.63	1545.16	1447.86	1457.96	1407.31	1531.24	1543.16	1517.65	1493.41	1522.04	1556.86	1521.2	1537.12	1551.88	1589.94	1623.18	1553.9	1552.82	1521.55	1543.12	1593.9	1562.57	1565.65	1552.1	1578.84	1560.94	1584.12	1586.39	1599.96	1686.37	1601.18	1565.71	1502.76	1583.59	1655.27	1605.02	1598.18	1583	1647.08	1648.43
476	1424.18	1470.45	1391.78	1391.12	1391.45	1449.14	1420.22	1423.1	1506.47	1504.04	1545.37	1458.98	1450.18	1419.92	1526.55	1540.71	1519.18	1488.41	1511.57	1547.45	1497.24	1529.9	1536.53	1605.45	1620.59	1552.8	1571.02	1504.65	1532.2	1587.12	1554.59	1565.69	1550.37	1575.9	1565.33	1588.69	1585.43	1599.69	1694.86	1607.51	1563	1505.8	1578.8	1642.29	1609.82	1611.82	1568.37	1651.71	1642.73
477	1425.33	1468.1	1408.22	1398.22	1402.04	1453.9	1417.92	1429.33	1517.59	1516.33	1541.22	1466.45	1447.27	1403.73	1530.37	1533.57	1521.69	1502.22	1527.29	1565.86	1508.31	1528.73	1555.82	1598.18	1626.27	1563.14	1569.47	1513.08	1548.1	1591.88	1553.86	1560.02	1550.92	1577.69	1556.51	1589.14	1595.31	1604.45	1693.65	1607.2	1554.49	1509.12	1593.67	1651.1	1616.63	1611.96	1585.33	1645.61	1647.18
478	1430.71	1479.82	1399.92	1392.24	1405.29	1453.35	1418.06	1425.88	1525.65	1517.33	1534.8	1457.9	1456.45	1413.96	1525.45	1532.45	1524	1503.22	1522.31	1561.49	1517.43	1533.24	1552.73	1583.29	1639.12	1562.65	1562.59	1513.27	1552.33	1593.61	1560.69	1562.06	1554.08	1581.31	1571.65	1588.92	1588.35	1608.61	1691.29	1615.63	1566.37	1513.82	1598.51	1647.67	1623.45	1612.86	1582.67	1656.06	1648.9
479	1433.02	1472.57	1408.04	1401.55	1400.31	1461.04	1417.37	1431.08	1524.82	1516.82	1548.67	1462.65	1461.88	1415.96	1543.94	1542.69	1513.55	1505.76	1526.31	1565.41	1514.49	1536.59	1542.98	1606.31	1635.29	1558.98	1574.96	1518.49	1554.1	1598.47	1562.49	1570.33	1557.67	1590.92	1575.61	1605.33	1599.24	1612.06	1694.35	1623.29	1560.76	1511.08	1580.33	1649.08	1613.9	1615.57	1592.1	1661.02	1660.18
480	1431.33	1475.33	1403.29	1404.24	1413.35	1463.2	1418.08	1422.49	1521.24	1514.39	1544.69	1466.94	1465.96	1424.1	1527.2	1559.08	1530.59	1508.67	1528.57	1562.61	1525.31	1532.2	1553.71	1604.51	1639.08	1571.37	1577.55	1515.06	1551.14	1599.69	1561.41	1575.63	1567.96	1592.51	1572	1604.1	1591.71	1617.63	1704.71	1619.22	1565.63	1514.16	1596.73	1649.18	1632.16	1606.9	1587.59	1659.45	1661.27
481	1434.18	1470.2	1414.67	1399.57	1409.96	1462.02	1417.12	1432.22	1525.88	1525.33	1551.37	1472.47	1470.12	1428.53	1523.8	1554.51	1515.55	1514.04	1528.86	1567.16	1519.71	1534.12	1559.61	1606.29	1644.76	1558.04	1568.78	1522.2	1547.18	1595.53	1569.45	1569.27	1568.24	1587.27	1568.9	1605.41	1599.71	1622.1	1703.9	1622.35	1563.12	1520.47	1593.88	1650.71	1624.71	1616.94	1593.24	1671.55	1656.53
482	1440.37	1472.61	1414.49	1401.29	1411.86	1466.51	1420.53	1424.71	1539.37	1523.96	1553.92	1474.06	1465.57	1434.16	1526.55	1550.04	1523.96	1519.88	1525.86	1567.16	1532.45	1545.22	1556.69	1604.49	1629.51	1567.82	1571.88	1530.29	1560.43	1595.69	1569.49	1581.78	1572.63	1588.49	1579.47	1602.92	1593.12	1626.76	1708.88	1619.08	1573.92	1511.55	1587.31	1649.63	1613.57	1624.94	1588.82	1665.06	1661.98
483	1434.59	1481.22	1409.49	1404.1	1408	1461.8	1424.14	1434.78	1525.2	1521.39	1553.69	1467.61	1467.12	1434.98	1539.69	1553.12	1523.49	1517.84	1533.24	1572.73	1523.69	1546.55	1552.33	1606.9	1647.27	1571.53	1578	1524.29	1557.39	1600.2	1565.86	1576.63	1563.8	1589.92	1586.37	1605	1600.22	1623.35	1695.84	1625.43	1574.2	1522.55	1606.22	1643.76	1630.2	1622.45	1589.8	1668.88	1672.18
484	1435.88	1482.92	1418.57	1406.22	1411.82	1476.53	1420.18	1436.65	1531.27	1533.02	1561.14	1475.2	1462.88	1429.27	1540.98	1553.41	1536.53	1508	1539.51	1580.57	1527.45	1540.96	1558.12	1621.82	1644.06	1570.59	1581.65	1527.16	1561.55	1613.31	1573.78	1576.98	1569.59	1599.37	1585.73	1600.16	1601.47	1623.1	1697.49	1626.06	1575.06	1519.9	1595.35	1658.53	1638.35	1619.08	1590.92	1673.86	1671.08
485	1437.31	1483.55	1416.51	1410.43	1408.57	1472.94	1436.43	1443.06	1538.92	1529.29	1554.92	1478.31	1477.27	1434.92	1535.45	1555.27	1528.29	1517	1541.57	1573.71	1532.22	1544.29	1564.49	1617.92	1639.61	1572.98	1581.55	1532.73	1567.51	1611.82	1571.9	1592.82	1573.33	1600.37	1584	1598.47	1602.61	1630.86	1713.45	1617.2	1570	1526.98	1606.55	1657.73	1628.14	1620.12	1598.24	1671.59	1669.12
486	1443.78	1483.43	1418.78	1416.39	1416.04	1480.69	1435.96	1441.61	1541.1	1532.82	1559.9	1475.63	1474.37	1430.57	1536.41	1557	1537.51	1509.88	1530.45	1572.27	1535.1	1545.88	1566.29	1624.43	1644.65	1578.51	1585.08	1532.29	1563.47	1608.31	1576.35	1586.78	1565.04	1598.63	1583.9	1607.71	1611.41	1627.78	1709.82	1636.65	1585	1532.06	1605.8	1654.69	1638.16	1624.71	1602.98	1671.53	1674.59
487	1441.8	1480.59	1431.06	1419.18	1420.47	1469.47	1429.61	1440.59	1533.57	1534.49	1562.63	1484.37	1478.35	1434.67	1529.49	1559.04	1533.71	1522.24	1534.88	1586.27	1536.49	1551.24	1572.1	1624.71	1648.86	1583.69	1583.51	1538.33	1556.63	1605.51	1579.12	1590.45	1570.55	1595.88	1589.49	1619.12	1603.02	1626.33	1716.49	1618.06	1581.94	1526.08	1610.76	1667.86	1630.1	1627.76	1596.96	1666.51	1669.8
488	1454.47	1475.1	1422.63	1415.31	1424.02	1471.22	1425.94	1439.8	1531.16	1530.98	1563	1482.51	1474.76	1440.12	1543.14	1555.59	1528.94	1516.98	1538.02	1576.98	1536.63	1543.47	1574.08	1618.8	1657.9	1581.63	1587.22	1528.08	1575.94	1607.88	1573.61	1580.94	1577.57	1601	1581.51	1619.67	1611.73	1635.69	1706.33	1631.29	1579.29	1525.12	1612.27	1661.76	1641.55	1628.31	1599.06	1678.45	1673.57
489	1436.82	1490.55	1428.14	1410.18	1419.78	1472.16	1440.84	1450.86	1540.22	1537.41	1561.12	1479.08	1471.12	1442.35	1530.55	1562.51	1544.41	1520.24	1541.94	1590.29	1536.27	1553.94	1581.9	1621.43	1649.08	1583.35	1591.53	1542.49	1565.53	1613.63	1581.22	1599.06	1568.06	1599.37	1596.12	1619.9	1620.8	1625.94	1726.94	1640.29	1580.08	1537.22	1613.8	1664.94	1643.06	1638.29	1608.92	1677.88	1676.12
490	1445.35	1481.55	1422.14	1409.2	1422.06	1481.94	1437.82	1445.49	1539.12	1533.2	1560.61	1482.84	1477.71	1441.1	1551.27	1566.1	1532.31	1521.31	1539.86	1585.67	1540.04	1557.94	1585.84	1621.39	1664.78	1589.55	1590.27	1537.51	1570.47	1610.2	1571.51	1595.37	1581.08	1608.8	1598.24	1621.61	1613.37	1629.92	1716.69	1642.96	1588.98	1524.8	1607.53	1674.76	1641.33	1634.96	1611.61	1682	1677.37
491	1453.63	1487.41	1437.9	1420.88	1425.96	1478	1441.82	1444.65	1546.96	1541.57	1570.55	1489.76	1476.04	1434.78	1550.04	1562	1545.35	1523.24	1549.16	1583.2	1543.45	1554.41	1588.41	1624.61	1663.33	1579.8	1588.57	1542.96	1564.57	1611.35	1591.65	1593.35	1578.02	1604.12	1593	1617.35	1616.69	1634.02	1716.1	1642.04	1580.55	1526.51	1616.39	1659.49	1640.39	1642.88	1612.82	1686.2	1682.18
492	1443.78	1491.88	1434.67	1420.31	1435.18	1491.59	1435.94	1452.61	1542.78	1535	1568.41	1486.53	1492.08	1438.16	1550.51	1567.14	1535.33	1527.35	1537.53	1587.57	1552.49	1550	1578.67	1637.16	1665.73	1592.61	1594	1541.63	1578.94	1628.02	1578.06	1593.51	1586.43	1608.02	1601.29	1621.02	1613.27	1636.49	1728.31	1641.59	1599.18	1537.16	1609.18	1669.59	1644.06	1643.9	1606.31	1679.27	1686.39
493	1453.2	1497.1	1435.37	1419.27	1425.1	1481.71	1439.9	1454.02	1545.1	1539.47	1584.08	1486.55	1479.96	1438.51	1556.43	1569.29	1541.88	1538.59	1554.73	1583.61	1552.82	1561.65	1577.96	1634.65	1667.61	1588.71	1606.33	1549.88	1577.51	1620.16	1579.24	1588.8	1584.37	1619.53	1590.24	1628.69	1620.12	1636	1714.51	1644.8	1588.39	1529.96	1615.47	1678.8	1637.76	1639.29	1617.86	1691.55	1692.59
494	1454.35	1491.41	1429.35	1427.51	1420.43	1475.73	1444.18	1435.31	1549.51	1543.47	1574.37	1480.92	1482.31	1444.16	1554.69	1574.27	1535.45	1528.96	1548.78	1584	1545.69	1559.69	1588.27	1633.33	1660.96	1592.92	1595.98	1546.33	1576.63	1628.29	1590.71	1599.53	1593.59	1609.98	1602.71	1635.24	1619.45	1648.49	1731.29	1656.49	1591.12	1527.49	1625.98	1673.35	1640.57	1636.27	1608.57	1678.55	1689.59
495	1457.51	1511.22	1428.29	1429.63	1427.14	1493.04	1453.76	1454.78	1543.16	1546.88	1577.04	1494.51	1486.27	1444.94	1567.65	1573.41	1542.29	1533.67	1552.98	1594.18	1550.02	1565.94	1590.08	1643.04	1668.02	1600.12	1601.47	1546.8	1584.24	1630.22	1592.14	1614.14	1591.51	1616.39	1606.31	1627.86	1625.86	1646.63	1730.12	1648.49	1584.92	1538.65	1617.29	1670.45	1652.43	1650.12	1615.06	1692.92	1699.37
496	1457.02	1505	1440.57	1425.41	1437.84	1495.84	1445.94	1461.22	1560.78	1556.18	1581.29	1498.27	1490.76	1451.41	1547.71	1583.18	1553.9	1534.51	1560.47	1604.76	1547.1	1570.18	1590.73	1636.55	1667.65	1592.92	1604.98	1561.1	1578.31	1626.35	1595.35	1600.86	1587.82	1636.43	1613.53	1631.76	1626.18	1646.35	1723.82	1649.16	1592.8	1546.57	1621.45	1677.88	1657.29	1649.73	1624.37	1700.29	1692.41
497	1462.61	1508.55	1437.31	1438.33	1428.31	1492.92	1452.9	1459.51	1556.49	1548.8	1589.96	1486.49	1487.53	1450.76	1561.69	1584	1556.98	1531.57	1551.86	1604.29	1554.45	1576.55	1605.12	1647.47	1669.55	1600.14	1610.02	1555.82	1585.2	1625.82	1601.22	1606.47	1591.43	1623.55	1613.94	1638.59	1637.41	1642.27	1741.71	1650.41	1596.59	1541.65	1626	1672.98	1652.92	1635.8	1622.47	1700.04	1689.29
498	1463.63	1500.9	1434.27	1444.37	1435.31	1500.27	1451.57	1470.61	1560.22	1556.18	1579.67	1501.49	1485.35	1444.33	1564.78	1588.8	1546.86	1538.24	1560.29	1600.29	1549.41	1563.08	1604.92	1644.88	1669.39	1589.92	1606.22	1559.41	1580.43	1623.9	1600.18	1602.51	1587.61	1624.41	1615.27	1633.12	1632.31	1650.12	1740.59	1661.55	1597.16	1537.27	1622.45	1694.61	1652.92	1641.98	1613.43	1688.61	1706.61
499	1471.04	1506.8	1439.69	1439.22	1438.45	1504.67	1455.02	1465.02	1561.02	1564.06	1583.12	1505.29	1498.55	1462.57	1565.31	1594.49	1561.8	1537.31	1563.14	1612.47	1556.71	1581.04	1603.86	1649.45	1673.8	1611.63	1616.49	1577.2	1587.02	1627.49	1604.43	1608.82	1598.14	1630.06	1611.39	1637.57	1638.22	1656.84	1740.47	1666.82	1598.94	1551.92	1630.96	1680.63	1654.86	1637.88	1626.59	1705.37	1706.82
500	1464.9	1509.98	1454.98	1442.55	1450.29	1503.31	1456.31	1457.88	1567.9	1552.1	1587.63	1503.76	1502.84	1458.73	1580.78	1588.18	1559.78	1551.78	1574.49	1618.9	1566.16	1580.12	1607.92	1650.61	1684.51	1610	1609.27	1560.45	1589.9	1635.76	1608.47	1613.45	1599.82	1632.22	1617.55	1637.57	1640.96	1653.04	1740.73	1666.27	1611.22	1551.24	1624.45	1687.43	1668.92	1651.78	1625.94	1706.02	1707.57
501	1455.35	1507.39	1446.82	1439.94	1442.57	1493.65	1460.2	1472.88	1561.37	1561.24	1601.78	1507.71	1507.02	1463.84	1568.45	1587.29	1555.16	1537.67	1562.67	1610.51	1557.65	1575.98	1602.61	1653.9	1684.24	1609.22	1621.04	1560.41	1599.9	1633.9	1607.82	1611.02	1593.96	1636.45	1619.18	1638.82	1637.18	1668.98	1748.04	1655.49	1605.02	1557.02	1637.76	1685.63	1658.1	1663.57	1634.1	1692.33	1695.67
502	1478.08	1512.33	1458.1	1450.55	1451.43	1503.69	1467.98	1474.31	1567.47	1568.65	1593.37	1520	1510.24	1465.06	1577.16	1594	1556.16	1557.1	1572.92	1607.29	1550.18	1582.27	1607.29	1665.27	1687.8	1617.67	1626.14	1571.53	1592.14	1637.76	1613.06	1626.59	1606.08	1641.86	1619.67	1641.43	1637.55	1654.33	1753.71	1674.88	1611.67	1560.24	1634.78	1689.33	1663.06	1655.71	1633.63	1708.84	1702.29
503	1484.67	1516.18	1448.47	1449.29	1442.92	1497.8	1458.69	1478.22	1564.59	1570	1594.71	1508.24	1513.18	1465.49	1576.2	1605.57	1563.02	1545.47	1573.8	1610.12	1564.92	1580.96	1617.37	1668.22	1686.18	1612.31	1625.39	1572.12	1597.84	1646.55	1616.76	1617.08	1608.2	1630.08	1624.14	1659.57	1642.92	1666.45	1749.49	1672.76	1613.14	1559.02	1641.16	1690.88	1670.61	1656.88	1632.92	1704.96	1715.9
504	1467.82	1518.08	1449.65	1445.27	1450.47	1513.57	1456.2	1482.37	1566.22	1569.04	1590.04	1524.82	1511.2	1465.63	1579.51	1598.65	1568.9	1546.1	1565.96	1613.92	1567.76	1590.45	1618.41	1652.78	1688.76	1622.47	1630.2	1569.39	1599.16	1654.55	1607.8	1619.78	1608.71	1641.02	1624.51	1653.33	1646.45	1660.29	1754.76	1670.65	1622.37	1555.88	1638	1693.63	1662.45	1672.16	1639.35	1715.33	1712.29
505	1485.82	1528.04	1455.04	1461.92	1444.63	1511.27	1472.06	1484.29	1582.63	1577.49	1600.63	1507.59	1513.27	1466.73	1588.9	1616.92	1569.67	1562.22	1581.02	1628.88	1576.33	1584.35	1632.02	1666.51	1695.88	1627.61	1636.53	1579.53	1607.04	1646	1615.39	1630.98	1612.06	1638.31	1638.65	1660.39	1657.27	1662.55	1753.29	1669.31	1617.14	1554.96	1641.35	1705.22	1671	1674.92	1641.88	1712.08	1719.8
506	1481.18	1524.61	1462.1	1449.69	1458.49	1513	1467.67	1475.47	1581.51	1572.67	1618.12	1523.51	1518.8	1464.16	1586.73	1603.82	1569.98	1557.61	1583.69	1632.67	1579.47	1590.84	1624.12	1661.63	1691.18	1628.45	1632.33	1577.14	1608.59	1660.8	1626.35	1635.92	1616.73	1642.02	1643.35	1659.69	1658.22	1671.55	1772.69	1676.02	1627.02	1568.65	1647.61	1709.04	1674.57	1670.82	1647.78	1724.41	1716.04
507	1490.47	1530.65	1462.33	1449.39	1454.31	1523.24	1471.84	1489.92	1577.43	1583.45	1606.94	1522.84	1520.67	1465.45	1591.16	1615.53	1578.78	1563.14	1576.12	1631.86	1591.43	1593.82	1630.1	1668.82	1697.71	1634.14	1636.22	1581.45	1603.67	1661.41	1621.27	1630.22	1617.27	1648.1	1633.8	1663.9	1651.12	1674.16	1765.96	1672.57	1631.69	1561.31	1651.16	1701.29	1671.71	1680.02	1654.2	1709.1	1713.08
508	1492.39	1528.22	1461.18	1454.16	1468.06	1525.35	1475.49	1486.69	1588.76	1590.41	1608.57	1529.51	1512.59	1489.67	1599.41	1609.22	1563.92	1566.29	1591.45	1638.59	1574.65	1598.9	1630	1669.51	1703.65	1625.02	1653.86	1589.43	1611.73	1663.43	1635.33	1627.82	1622.08	1655.49	1627.94	1663.24	1667.63	1682.65	1760.88	1679.41	1626.49	1567.47	1645.86	1712.96	1680.04	1681.98	1653.57	1721.65	1716.61
509	1481.65	1528.53	1471.16	1454.37	1460.98	1532.86	1467.94	1484.16	1576.22	1582.84	1612.57	1528.8	1532.92	1476.63	1600.1	1614.04	1575.16	1564.59	1595.16	1632.29	1573.63	1602.96	1642.18	1672.61	1700.78	1623.51	1637.39	1589.14	1622.47	1666.84	1615.9	1645.51	1625.08	1651.69	1635.1	1682.24	1656.31	1685.55	1760.27	1693.47	1639	1569.27	1649.24	1711.69	1675.92	1683.29	1649.39	1710.02	1723.84
510	1485.55	1529.78	1465.1	1465.51	1461.82	1522.59	1473.59	1498.78	1591.47	1580.86	1606.35	1529.14	1524.53	1484.02	1595.61	1613.76	1573.12	1568.84	1587.53	1628.27	1581	1605.63	1633.16	1677.94	1708.04	1629.96	1650.98	1594.55	1616.92	1663.31	1625.67	1641.86	1623.73	1660.88	1630.65	1670.06	1680.24	1684.69	1770.29	1683.2	1624.24	1569.88	1644.69	1713.76	1681.78	1676.04	1643.69	1719.8	1731.39
511	1484.8	1536.22	1471.9	1451.18	1477.22	1531.73	1477.76	1493.02	1603.67	1576.76	1619.8	1525.2	1521.76	1487.14	1600.14	1622.33	1583.2	1565.33	1592.2	1640.16	1590.22	1593.78	1637	1671.96	1701.33	1635.53	1650.18	1594.92	1616.22	1666	1630.14	1643.47	1623.78	1659.73	1643.86	1663.22	1661.71	1675.84	1767.86	1692.2	1630.43	1577.2	1664.8	1716.69	1676.94	1665.94	1655.65	1723.57	1723.37
512	1496.82	1542.02	1476.12	1472.24	1474.2	1530.67	1486.06	1489.92	1595.71	1587.57	1620.1	1533.43	1533.24	1478.8	1595.43	1614.82	1584.98	1571.69	1595.88	1638.67	1576.47	1602.2	1645.31	1677.63	1718.69	1638.82	1648.22	1593.82	1622	1669.76	1632.14	1648.47	1625.71	1657.78	1650.22	1664.35	1667.67	1679.63	1776.59	1693.71	1626.76	1579.39	1652	1718.22	1682.43	1684.67	1652.35	1726.61	1729.59
513	1497	1541.61	1466.8	1467.94	1471.92	1533.22	1477.47	1494.04	1598.31	1593.27	1630.31	1533.29	1520.29	1489.14	1602.39	1620.92	1588.98	1576.18	1607.73	1644.14	1597.29	1607.37	1643.45	1681.47	1708.49	1636.16	1654.65	1612.33	1632.65	1667.41	1632.47	1643.61	1628.57	1663.45	1644.86	1683.84	1672.49	1684.76	1777.18	1693.76	1639.04	1581.37	1649.33	1716.31	1681.47	1677.31	1659.24	1729.84	1738.39
514	1501.37	1542.49	1480.31	1465.49	1477.92	1536.06	1478.45	1501.43	1597.94	1597.14	1624.37	1545.41	1529.06	1490	1610.35	1630.24	1597.02	1579.63	1598.49	1644.33	1588.49	1612.69	1645.29	1693.47	1710.2	1637.51	1653.9	1601.18	1624.61	1669.82	1635.51	1642.49	1619.04	1665.9	1644.55	1678.98	1667.84	1696.35	1782.2	1692.76	1640.9	1582.31	1664.2	1729.57	1694.76	1674.12	1665.73	1728.84	1728.84
515	1497.88	1552.67	1476.35	1475.92	1472.53	1534.16	1485.33	1496.94	1600.06	1587.67	1624.71	1539.31	1537.73	1499.37	1611.35	1632.69	1586.24	1587.78	1608.71	1646.94	1600.88	1612.37	1648.47	1688.88	1723.57	1655.86	1658.02	1605.76	1637.76	1677.24	1640.57	1653.06	1636.59	1662.94	1655.43	1694.59	1681.9	1692.98	1781.04	1703.37	1642.29	1589.35	1664.51	1727.51	1691.82	1692.92	1652.98	1732.84	1724.06
516	1502.1	1554.55	1483.78	1472.69	1480.63	1536.65	1485.47	1502.06	1605.2	1594.49	1629.86	1549.31	1532.88	1499.49	1610.57	1616.53	1590.43	1576.04	1609.65	1645.47	1597.29	1609.61	1646.14	1687.88	1719.88	1648.12	1653.16	1606.37	1630.88	1660.92	1640.18	1648.84	1625.69	1659.1	1658.84	1679.27	1678.73	1686.55	1782.67	1706.02	1636.84	1587.08	1654.55	1722.41	1697.08	1688.29	1664.59	1722.53	1732.96
517	1499.43	1548.9	1470.96	1475.12	1480.41	1538.22	1488.73	1496.41	1598.86	1590.31	1624.8	1541.49	1541.12	1497.04	1620.27	1630.86	1591.47	1574.71	1603.8	1649.41	1604.08	1612.27	1654.63	1707.65	1724.18	1651.31	1650.69	1603.96	1634.1	1671.59	1648.02	1642.51	1634.14	1668.84	1664.31	1690.06	1671.84	1695.16	1793.12	1696.92	1650	1582.45	1673.61	1718.31	1690.27	1689.65	1663.33	1731.98	1727.16
518	1502.08	1543.12	1490.8	1469.41	1475.39	1540.51	1492.96	1503.71	1607.92	1596.94	1629.47	1550.67	1542.82	1496.8	1610.02	1636.61	1591.82	1588.96	1609.9	1656.2	1599.35	1613.1	1654.06	1699.18	1718.96	1643.39	1662.98	1612.57	1626.76	1684.2	1648.14	1654.65	1629.98	1670.37	1659.12	1692.16	1676.71	1684.27	1800.67	1707.06	1643.27	1584.67	1667.06	1731.67	1696.1	1688.08	1666.8	1735.02	1747.18
519	1500.84	1552.73	1479.45	1473.06	1486.37	1542.86	1486.94	1512.49	1605.9	1592.71	1628.35	1547.47	1538.35	1491.43	1605.61	1629.69	1593.43	1580.96	1613.84	1652.71	1591.04	1613.24	1650.96	1695.78	1713.47	1643.02	1666.24	1605.59	1626.1	1672.51	1648.31	1660.76	1640.2	1673.78	1656.45	1690.55	1685.06	1701.57	1795.22	1703.47	1647.16	1582.59	1662.65	1727.92	1687.9	1697.86	1663.69	1734.55	1742.76
520	1518.51	1552.8	1483.98	1480.73	1482.16	1537.43	1487.31	1507.39	1604.82	1595.37	1633.35	1540.63	1541.2	1499.51	1612.27	1632.53	1589.12	1583.08	1603.78	1652.1	1605.02	1602.53	1645.63	1700.22	1714.8	1641.22	1664.47	1619.41	1628.1	1674.96	1646.63	1652.35	1637.98	1668.71	1657.94	1696.59	1678.31	1690.04	1786.8	1703.04	1653.78	1585.55	1668.04	1731.86	1693.65	1695.53	1663.8	1735.06	1735.18
521	1515.53	1565	1491.14	1482.06	1496.41	1552.24	1506.41	1518.37	1620.22	1614.08	1644.06	1554.59	1563.12	1510.67	1627.37	1645.78	1604.57	1602.45	1610.86	1660.18	1623.49	1630.45	1672.16	1713	1739.45	1663.67	1678.82	1611.41	1642.61	1689.94	1643.65	1670.57	1650.35	1682.45	1656.45	1697.31	1696.08	1702.24	1797.53	1706.76	1668.1	1599.02	1681.73	1730.65	1699.12	1702.04	1675.63	1743.98	1742.1
522	1529.69	1575.61	1510.76	1511.18	1504.78	1575.02	1521.63	1529.22	1632.22	1615.88	1646.8	1570.2	1567.35	1532.2	1632.94	1659.24	1622.2	1611.22	1634.04	1677.55	1631.24	1640.45	1685.2	1719.47	1750.14	1673.31	1688.47	1641.55	1653.76	1698.9	1675.65	1679.1	1662.63	1690.96	1683.69	1712.84	1695.2	1725.73	1819.04	1736.45	1668.76	1604.16	1689.35	1759.1	1726	1723.73	1691.84	1763.43	1763.45
523	1522.49	1568.59	1495.39	1497.61	1508.88	1564.55	1511.27	1525.04	1624.43	1621	1646.96	1569.16	1566.06	1514.65	1637.88	1659.92	1614.9	1605.12	1632.69	1669.55	1623.59	1632.76	1685.65	1720.51	1743.78	1678.12	1689.9	1630.31	1658.55	1699.31	1665.63	1679.49	1647.65	1695.14	1679.88	1717.12	1695.94	1721.45	1809.24	1723.16	1661.45	1609.57	1679.22	1751.29	1704.84	1711.73	1689.41	1758.76	1771.88
524	1531.92	1568.71	1502.88	1489.59	1503.86	1555.16	1512.08	1519.69	1630.43	1614.94	1649.43	1564.49	1558.86	1517.51	1642.86	1663.76	1608.41	1608.82	1631.53	1673.14	1613.37	1638.47	1679.29	1712.88	1745.06	1670.24	1690	1632.63	1651.02	1700.67	1673.1	1669.18	1647.98	1683.06	1683.2	1717.94	1698.45	1714.29	1808.31	1729.1	1669.29	1608.57	1683.94	1756.1	1712.08	1710.69	1686.84	1753.96	1760.04
525	1525.82	1570.92	1501.29	1503.84	1513.14	1563.18	1508	1530.45	1622.8	1615.02	1651.59	1564.96	1559.39	1518.16	1636.94	1657.88	1619.29	1599.84	1633.73	1676.92	1615.18	1641.98	1683.82	1728.16	1754.53	1667.94	1677.82	1631.59	1655.16	1700.1	1662.1	1691.84	1655.78	1695.2	1688.22	1704.18	1692.84	1726.86	1812.71	1732.78	1669.22	1604.55	1681.61	1746.98	1718.18	1715.27	1693.47	1754.82	1761.88
526	1525.73	1575.57	1499.96	1500.86	1501.29	1565.16	1512.33	1518.63	1628.33	1622.71	1659.61	1572.76	1573.04	1525.14	1636.53	1653.84	1616.37	1618.78	1632.94	1670.92	1621.1	1643.27	1686.06	1722.08	1758.59	1672.94	1686.53	1630.86	1656.33	1695.06	1668.22	1675.02	1659.31	1688.94	1682.92	1712.8	1696.78	1711.92	1813.33	1727.22	1669.59	1605.88	1679.57	1740.41	1711.43	1718.45	1676.14	1758.39	1772.41
527	1527.08	1572.27	1504.76	1497.61	1509.84	1562.76	1505.8	1528.8	1624.65	1615.92	1650.31	1571	1574.29	1520.51	1637.35	1654.78	1624.37	1607.84	1629.49	1673.94	1632.02	1638.35	1683.57	1723.45	1750.82	1674.98	1691.47	1635.73	1649.27	1694.45	1664.04	1680.96	1660.65	1697.73	1680.94	1710.51	1710.06	1720.82	1815.57	1723.12	1669.1	1608.51	1681.37	1747.45	1719.49	1715.69	1686.69	1759.04	1771.57
528	1534.02	1578.04	1506.37	1503.98	1514.8	1571.57	1519.84	1538.9	1634.49	1619.22	1656.88	1574.2	1575.45	1528.35	1641.94	1653.2	1618.1	1594.94	1627.33	1678.69	1630.63	1643.57	1688.16	1729.1	1750.94	1680.59	1691.69	1641.61	1658.96	1696.78	1666.43	1685.78	1658.1	1701.92	1677.08	1716.24	1696.63	1719.08	1816.84	1731.67	1668.29	1606.98	1691.61	1751.22	1719.69	1717.04	1691.24	1762.84	1759.67
529	1536.41	1581.94	1516	1508.57	1517.51	1572.86	1518.31	1532.73	1637.27	1623.8	1654.78	1579.53	1575.43	1540.1	1651.33	1668.27	1625.78	1608.06	1638.43	1688.69	1636.59	1640.67	1692.24	1736.31	1748.65	1682.61	1701.94	1642.8	1661	1695.98	1672.02	1674	1662.39	1699.49	1691.16	1720.78	1712.47	1720.04	1814.73	1744.1	1677.71	1612.35	1696.67	1749.1	1731.14	1728.67	1697.14	1771.69	1766.37
530	1524.47	1574.2	1497.02	1500.8	1507.65	1572.04	1522.12	1527.71	1639.39	1625.08	1656.1	1580.76	1570.43	1532.61	1650.63	1682.51	1619.76	1614.84	1635.12	1677.35	1629.8	1641.98	1693.2	1728.39	1750.06	1678.29	1705.67	1638.43	1665.53	1711.49	1672.53	1695.9	1658.92	1694.12	1694	1718.73	1713.1	1719.84	1813.69	1735.59	1669.96	1627.18	1697.16	1746.65	1729.41	1726.73	1692.49	1754.16	1773.84
531	1527.02	1582.61	1514.47	1497.76	1518.29	1572.53	1523.55	1531.78	1634.45	1624.18	1653.53	1571.2	1576.2	1524.57	1647.41	1664.55	1621.98	1617.78	1641.22	1676.94	1637.69	1638.02	1687.39	1733.06	1755.88	1686.76	1690.84	1642.59	1649.22	1710.76	1679.35	1687.49	1665.37	1701.24	1687.39	1730.04	1706.16	1724.69	1832.33	1740.96	1681.82	1618.76	1690.88	1755.27	1727.31	1724.49	1691.49	1763.55	1772.76
532	1529.2	1573.98	1510.24	1504.33	1515.61	1563.71	1518.65	1540.82	1628.39	1621.49	1655.71	1571	1567.33	1527.78	1633.53	1663.14	1612.41	1611.9	1626.82	1679	1635.67	1646.27	1686.96	1724.43	1751.61	1683.69	1691.61	1634.31	1657.96	1697.57	1671.18	1674.51	1673.02	1699.98	1692.67	1713.22	1697.84	1724	1814.8	1735.84	1673.06	1608.24	1684.08	1739.67	1718.2	1717.98	1700.82	1759.71	1761.73
533	1523.59	1580.53	1502.51	1500.67	1518.41	1571.88	1525.18	1533.86	1627.04	1630.12	1660.73	1578.14	1572.49	1528.59	1645.39	1663.86	1625.65	1613.2	1642.57	1683.45	1636.63	1643.65	1693.35	1736.24	1758.78	1676.61	1696.02	1651.33	1657.41	1704.04	1675.33	1676.08	1665.9	1697.57	1681.8	1719.37	1712.1	1717.37	1824.35	1743.33	1684.92	1610.08	1686.88	1745.53	1725.9	1722.04	1697.41	1771.53	1767.53
534	1535.55	1584.16	1520.94	1497.12	1515	1574.98	1523.78	1533.39	1646.08	1625.69	1660.37	1579.67	1580	1522.04	1654.82	1663.14	1620.96	1602.8	1635.02	1689.55	1619.12	1656.04	1688.53	1733.53	1756.8	1679.08	1704.16	1642.55	1652.96	1714.88	1672.06	1688.29	1668.14	1701.82	1684.33	1720.94	1713.29	1724.12	1817.39	1742.2	1678.41	1621.67	1693.49	1758	1723.18	1730.18	1701.08	1755.55	1770
535	1545.06	1582.67	1510.98	1507.08	1519.04	1575.65	1529.9	1542.49	1651.06	1635.98	1661.1	1575.98	1583.22	1540.39	1652.67	1669.27	1631.37	1620.73	1642	1687.73	1634.2	1659.69	1693.14	1738.24	1765.2	1682.31	1704.29	1653.84	1670.08	1708.12	1685.41	1694	1674.63	1699.96	1696.61	1725.2	1704.53	1728.37	1831.39	1752.14	1677.73	1619.76	1710.69	1764.51	1734.33	1728.37	1707.69	1773.9	1781.31
536	1543.2	1590.94	1520	1517.61	1527.78	1580.29	1526.98	1551.51	1651.76	1639.8	1670.18	1588.14	1591.51	1547.71	1655.96	1677.71	1634.8	1630.69	1648.43	1704.61	1653.92	1655.39	1700.53	1739.69	1767.86	1695.82	1717.12	1654.47	1681.82	1721.61	1682.76	1695.27	1672.16	1713.16	1707.43	1731.51	1720.04	1741.18	1833.8	1760.45	1691.61	1632.04	1709.06	1758.61	1745.65	1749.71	1704.98	1764.82	1792.16
537	1555.76	1605.41	1527.24	1530.98	1537.8	1582.12	1540.16	1557.73	1657.71	1647.55	1687.9	1602.22	1591.69	1548.65	1676	1687.71	1640.98	1636.53	1662.1	1708.49	1651.29	1670.14	1710.24	1747.98	1776.55	1699.2	1719.43	1674.08	1689	1732.45	1694.12	1695.35	1693.12	1717.76	1710.71	1738.47	1728.88	1746.55	1851.86	1758.18	1703.02	1645.1	1718.84	1775.06	1744.82	1748.88	1715	1783.9	1792.55
538	1544.84	1597.04	1520.22	1512.9	1529.18	1589.55	1532.37	1546.71	1642.39	1647.27	1674.59	1593.76	1593.14	1540.45	1657.31	1683.84	1637.08	1632.92	1655.16	1694.98	1652.04	1659.59	1713.39	1745.67	1773.57	1702.59	1711.14	1655.53	1683.24	1718.92	1692.73	1703.49	1671.51	1725.86	1708.35	1735.04	1730.71	1744.41	1835.12	1758.53	1710.08	1633.82	1712.98	1763.55	1738.24	1749.22	1714.86	1773.57	1781.65
539	1543.94	1586.45	1523.02	1510.73	1518.12	1577.9	1518.39	1536.08	1642.08	1629.53	1656.9	1582.78	1586.98	1537.02	1653.96	1675.02	1624.96	1620.04	1645.78	1689.61	1624.29	1642.8	1708.37	1744.31	1771.33	1688.47	1699.35	1657.55	1671.82	1715.86	1682.33	1708.02	1678.2	1713.53	1698.02	1731.84	1701.59	1724.35	1839.39	1750.8	1679.76	1621.22	1696.14	1755.84	1736	1735.04	1694.71	1766.71	1781.53
540	1535.47	1579.57	1504.59	1506.33	1517.78	1582.41	1516.31	1536.31	1632.39	1629.69	1661.18	1581.59	1575.63	1531.04	1648.12	1671.43	1623.33	1614.65	1639.2	1684.1	1630.29	1647.98	1702.65	1735.51	1751.63	1683.45	1708.06	1645	1674.24	1715.78	1686.86	1693.12	1664.2	1699.53	1691.08	1713.39	1709.55	1720.69	1827.78	1739.9	1672.76	1617.02	1697.96	1752.24	1733.92	1733.59	1685.45	1760.98	1775.61
541	1541.22	1586.27	1516.31	1508.8	1529.18	1579.02	1519.22	1544.41	1634.96	1627.45	1669.14	1578.69	1585.69	1535.37	1655.9	1676.51	1625.59	1611.08	1646.37	1684.61	1642.04	1655.37	1712.04	1731.16	1754.8	1691.45	1711.53	1649.49	1673.47	1724.82	1687.96	1693.59	1664.88	1705.82	1705.71	1733.02	1712.65	1724.73	1826.14	1757.45	1695.27	1626.51	1690.1	1757.18	1731.47	1733.65	1694	1771.9	1776.67
542	1524.94	1581.92	1509.41	1505.65	1517.45	1576.24	1523.24	1537.27	1641.02	1621.2	1662.27	1593.57	1585.51	1523.31	1657.37	1680.37	1623.51	1619.94	1644.82	1697.82	1645.94	1637.27	1695.18	1736.1	1763.63	1691.86	1722.57	1658.31	1656.69	1721.31	1678.53	1691.9	1669.1	1707.94	1690.78	1732.37	1700.12	1728.47	1830.31	1742.61	1677.57	1620.69	1691.24	1739.84	1730.53	1724.98	1708.37	1781.8	1779.31
543	1533	1593.14	1515.71	1512.63	1520.16	1580.51	1518	1535.31	1638.65	1632.04	1659.14	1578.31	1583.49	1526.51	1657.59	1676.12	1621.88	1628.76	1651.86	1686.35	1640.88	1644.24	1708.53	1745.16	1759.31	1685.43	1715.51	1649.69	1680.18	1708.29	1678.39	1690.67	1668.37	1712.16	1699.41	1730.35	1709.59	1726.1	1816.73	1741.98	1694.84	1616.53	1697.37	1761.27	1738.37	1735.31	1716.76	1769.78	1770.08
544	1543.88	1580.71	1518.18	1512.59	1519.37	1565.39	1521.12	1541.1	1651.16	1631.92	1659.92	1579.84	1574.69	1533.27	1652.12	1675.67	1623.76	1614.84	1637.67	1698.78	1626.29	1650.61	1703.88	1738.94	1761.88	1691.86	1704.12	1645.88	1667.33	1714.1	1674.49	1688.45	1683.9	1711.18	1697	1729.69	1713.31	1720.14	1822.73	1734.1	1675.02	1616.1	1693.08	1754.47	1724.1	1736.29	1698.47	1771.76	1780.41
545	1539.33	1588.8	1518.04	1506.02	1522.43	1576.8	1517.69	1533.67	1647.27	1623.94	1654.59	1583.16	1588.22	1526.73	1658.2	1674.86	1618.94	1614.29	1641.2	1696.57	1637.47	1650.31	1713.92	1741.82	1765.14	1694.57	1710.47	1652.41	1675.67	1705.98	1682.27	1702.84	1671.55	1701.65	1693.06	1725.1	1716.22	1725.73	1825.04	1743.39	1676.31	1615.65	1692.02	1747.35	1731.94	1727.06	1699.82	1762.94	1779.02
546	1546.76	1587.98	1516.18	1505.16	1523.12	1568.53	1525.43	1535.33	1636.92	1626.69	1660.47	1582.65	1578.55	1531.51	1654.35	1672.86	1623	1626.96	1644.37	1699.67	1634.86	1646.37	1712.02	1743.41	1759.65	1688.63	1709.55	1652.69	1667.86	1708.59	1680.94	1695.24	1663.24	1701.39	1698.41	1724.33	1716.12	1731.16	1823.18	1749.16	1675.78	1614.14	1695.24	1766.12	1725.98	1732.45	1700.55	1763.57	1782.92
547	1534.47	1595.24	1511.86	1502.24	1528.14	1577.39	1515.53	1547.45	1638.06	1620.35	1659.39	1578.92	1584.37	1527.82	1657.45	1674.71	1623.96	1619.45	1638.39	1691.76	1635.39	1654.29	1700.88	1740.9	1752.47	1691.16	1707.88	1661.84	1665.41	1711.29	1677.24	1690.37	1668.06	1712.31	1700.9	1738	1720.67	1724.73	1836.67	1749.63	1684.9	1621.53	1691.63	1743.45	1733.57	1731.57	1689.8	1775.45	1783.71
548	1549.27	1594.45	1506.49	1503.86	1520.63	1582.29	1527.08	1542.67	1650.29	1632.43	1666.94	1586.86	1577.96	1535.55	1662.53	1688.65	1630.43	1624.2	1660.33	1702.45	1642.88	1663.33	1707.84	1743.37	1765.9	1690.82	1723.69	1658.53	1682.24	1721.31	1691.14	1709.88	1676	1705.59	1701.02	1738.02	1721.69	1729.29	1826.82	1752.43	1690.47	1625.41	1703.33	1764.22	1727.55	1731.37	1709.43	1769.69	1794.65
549	1537.59	1602.27	1523.37	1517.41	1527.04	1586.31	1533.35	1544.94	1645.94	1638.8	1674.35	1594.55	1591.45	1549.12	1664.49	1677.41	1637.88	1629.29	1653.41	1703.12	1644.96	1648.16	1701.33	1742.78	1771.57	1695.94	1723.2	1660.04	1673.59	1728.14	1698.45	1697.78	1684.02	1716.04	1697.02	1744.55	1731.78	1734.49	1831.84	1756.33	1682	1629	1697.86	1765.31	1746	1738.33	1710.2	1786.04	1788.27
550	1553.37	1597.27	1527.78	1522.33	1528.06	1584.9	1536.67	1548.84	1655.35	1641.27	1672.76	1600.16	1590.35	1549.2	1669.14	1691.1	1640.39	1628.69	1658.14	1701.51	1657.06	1662.35	1718.92	1754.39	1774.49	1705.16	1724.86	1666.06	1684.82	1722.96	1695.35	1712.92	1678.02	1725.71	1711.92	1751.31	1723.67	1740.63	1846.59	1760.82	1699	1634.02	1698.12	1766.86	1741.82	1744.55	1717.59	1777	1799.63
551	1554.45	1597.14	1522.04	1513.27	1533	1584.1	1531.1	1548.18	1642.16	1639.27	1666.49	1588.41	1588.04	1545.29	1671.43	1691.1	1630.69	1625.94	1658.04	1701.53	1642.82	1666.9	1711.96	1753.45	1772.84	1703.67	1722.35	1659.14	1680.78	1724.69	1699.47	1699.73	1684.84	1719.78	1706.82	1739.43	1726.96	1733.55	1841.35	1771.65	1695.86	1624.41	1713.82	1767.06	1748.29	1744.12	1706.08	1771.9	1795.84
552	1552.43	1597.63	1520.55	1523.16	1530.88	1580.65	1526.92	1545.59	1659.1	1646.9	1667.9	1582.63	1588.43	1554.31	1663.37	1687.71	1639.47	1621.76	1649.69	1710.49	1638.9	1666.29	1708.55	1750.04	1774.65	1699.82	1721.27	1669.16	1685.82	1729.67	1700.06	1708.92	1681.8	1709.9	1712.41	1744.55	1718.84	1738.55	1839.31	1762.39	1695.35	1626.73	1697.71	1771.71	1739.29	1735.76	1715	1781.69	1786.8
553	1551.8	1596.43	1522.43	1510.2	1540.49	1597.27	1533.8	1542.24	1648.86	1634.39	1676.37	1594.06	1590.35	1542.45	1661.76	1674.41	1628.86	1617.71	1658.41	1697.43	1643.24	1655.18	1716.63	1744.76	1768.96	1698.96	1726.43	1658.04	1675.2	1720.92	1687.1	1707.06	1675.63	1710.02	1700.9	1739.82	1723.57	1740.02	1834.84	1750.8	1701.47	1625.59	1701.69	1765.27	1736.16	1731.1	1709.16	1771.73	1787.08
554	1564.02	1608.31	1523.82	1516.84	1532.76	1599.57	1543.24	1546.24	1661.82	1646.43	1677.86	1601.9	1604.61	1549.88	1675.27	1688.35	1631.76	1633	1655.82	1708.08	1652.2	1663.84	1726.78	1753.88	1777.37	1707.35	1723.37	1669.59	1689.39	1731.8	1712.31	1714.16	1691.69	1727.76	1716.63	1749.1	1724.18	1733	1854.24	1774.63	1690.2	1631.63	1713.02	1771.45	1754.96	1743.82	1721.18	1791.24	1794.41
555	1548.33	1601.59	1527.49	1508.86	1528.9	1580.61	1532.35	1532.2	1645.47	1628.53	1665.45	1586.45	1592.02	1531.82	1658.61	1679.16	1635.47	1618.57	1652.24	1691.47	1645.12	1657.61	1708.71	1744.45	1769.08	1700.78	1720.9	1654.92	1680.12	1720.61	1683.27	1697.8	1674.98	1711.37	1700.98	1738.2	1715.69	1727.2	1830.33	1752.35	1692.24	1629.06	1702.35	1761.55	1725.39	1732.49	1708.12	1773.27	1786.16
556	1551.47	1597.47	1519.9	1510.31	1520.02	1577.08	1523.14	1540.63	1648.41	1640.22	1664.55	1596.39	1582.02	1544.47	1657.37	1682.9	1632.84	1619.49	1651.53	1701	1641.39	1644.24	1706.47	1765.14	1768.8	1693.33	1707.31	1668.65	1676.27	1719.57	1695.47	1704.14	1681.9	1712.12	1709.45	1738.33	1710.29	1736.88	1836.51	1744	1689.9	1632.04	1701.73	1764.67	1728.98	1739.14	1714.31	1775.94	1790.71
557	1552.86	1600.24	1519.33	1514.33	1530.08	1582.73	1534.82	1537.08	1646.24	1634.2	1664.29	1587.33	1588.37	1539.65	1663.76	1679.67	1635.43	1630.69	1665.41	1698.96	1642.35	1654.51	1710.76	1747.82	1761.96	1700.02	1714.88	1666.92	1675.59	1710.2	1687.43	1695.14	1673.16	1723.9	1708.04	1737.51	1711.55	1744.33	1828.16	1754.12	1689.55	1617.18	1692.06	1768.37	1740.49	1738.35	1721.1	1774.84	1788.41
558	1543.37	1598.31	1520.33	1514.22	1518.94	1589.37	1527.94	1544.22	1652.08	1636.9	1665.84	1581.41	1597	1544.18	1657.55	1684.69	1625.67	1624.08	1656.98	1713.06	1644.96	1654.14	1719.27	1748.04	1765.82	1702.08	1726.18	1663.04	1674.57	1725.55	1698.1	1703.02	1679.49	1720.98	1696.84	1744.37	1721.22	1733.04	1837.82	1761	1692.57	1621.08	1709.14	1772.96	1746.1	1734.27	1718.71	1772.02	1790.84
559	1564.37	1604.88	1529.73	1523.29	1537.04	1591.61	1527.02	1550.98	1660.02	1644.16	1675.92	1595.61	1607.22	1556.14	1668.39	1687.29	1641.33	1626.35	1657.67	1708.63	1640.29	1661.88	1715.31	1749.98	1768.39	1701.73	1731.33	1670.76	1680.43	1728.2	1696.37	1708.29	1682.61	1728.98	1717.37	1752	1716.71	1745.43	1838.43	1765.06	1699.63	1639.67	1704.08	1772.22	1746.33	1741.29	1718.16	1781.47	1808.61
560	1569	1612.18	1533.27	1519.27	1535.08	1596.02	1544.51	1554.53	1665.84	1645.29	1696.29	1610.22	1607.08	1558.88	1679.31	1703.39	1645.8	1636	1662.96	1710.65	1667.82	1668.98	1718.82	1761.39	1783.59	1709.73	1730.9	1667.65	1697.29	1733.27	1707.37	1721.94	1695.98	1728.31	1716.96	1750.39	1735.14	1751.76	1843.2	1770.24	1700.76	1630.86	1713.67	1775.55	1754.82	1763.94	1730.57	1805	1808.37
561	1556.14	1603.69	1535.18	1518.18	1546.39	1595.29	1542.63	1552.18	1665.39	1641.08	1677.47	1600.53	1607.96	1553.51	1673.04	1699.57	1647.06	1637.88	1651.49	1709.43	1644.47	1662.53	1728.22	1763.35	1779.22	1711.22	1728.2	1669.59	1694.41	1729.33	1700.67	1710.18	1675.94	1728.61	1710.33	1749.33	1725.82	1747.08	1849.24	1763.78	1709.9	1642.96	1717.22	1777.71	1731.45	1751	1712.67	1782.98	1802.14
562	1557.82	1613	1525.67	1526.31	1538.96	1593.96	1549.96	1556.57	1657.78	1653.27	1684.71	1591.35	1602.37	1563.67	1669.55	1698.96	1641.27	1640.67	1655.31	1720.57	1654.78	1666.08	1729.27	1762.71	1786.53	1710.61	1731.33	1673.31	1697.29	1727.71	1699.1	1713.67	1696.35	1737.37	1723.29	1756.45	1725.24	1743.02	1846.1	1772.92	1705.71	1644.69	1715.47	1780.49	1759.22	1762	1722.76	1794.94	1800.71
563	1581.51	1621.35	1542.47	1537.53	1557.12	1614.43	1546.37	1559.76	1682.98	1662.04	1691.84	1615.06	1610.12	1569.43	1698.14	1715.51	1656.92	1646.24	1675.22	1728.14	1674.12	1683.33	1735.88	1769.73	1786.65	1718.55	1747.67	1686.14	1701.18	1750.88	1709.47	1732.71	1702.94	1737.92	1739.71	1758.96	1744.69	1753.06	1876.9	1771.1	1716.2	1646.51	1725.22	1795.51	1763.69	1765.61	1743.45	1817.14	1822.06
564	1572.41	1620.57	1538.18	1534.67	1543.78	1619.49	1552.65	1559.35	1669.41	1669.02	1706.43	1618.49	1621.16	1560.33	1684.82	1708.33	1655.08	1650.8	1674.82	1733.22	1664.35	1678.9	1737.12	1768.47	1789.9	1735.61	1741.65	1683.92	1708.1	1747.39	1720.59	1740.94	1702.06	1749.43	1729.29	1773.39	1741.76	1760.04	1871.1	1782.86	1716.71	1652.61	1732.31	1798.04	1765.47	1771.41	1746.06	1805.67	1829.65
565	1582	1623.59	1551.33	1540.49	1551.78	1609.29	1553.39	1564.92	1676.78	1675.86	1701.55	1600.82	1618.06	1568.59	1694.45	1725.24	1655.04	1655	1675	1730.02	1660.37	1675.24	1746.78	1770.76	1792.88	1724.53	1741.2	1690.47	1703.29	1752.1	1719.63	1736.39	1716.47	1743.57	1733.33	1782.2	1742.02	1766.31	1868.86	1794.39	1712.92	1661.12	1726	1798.33	1764.69	1773.51	1748.1	1819.08	1831.98
566	1559.88	1622.29	1530.12	1531.22	1552	1600.29	1541.29	1547.9	1673.61	1644.2	1679.76	1618.16	1605.94	1565.2	1684.73	1705.06	1644.49	1639.18	1673.08	1717.22	1662.51	1674.02	1727.02	1759.35	1779.04	1719.94	1734.06	1685.37	1694.45	1744.37	1701.2	1726.49	1704.96	1731.33	1733.92	1766.33	1733.43	1750	1862.12	1782.41	1712.45	1647.14	1718.06	1779.47	1755.18	1756.37	1739.57	1800.53	1815.9
567	1582.14	1627	1553.51	1545.88	1559.47	1613.71	1558.94	1572.39	1681.84	1671.53	1706.67	1615.67	1625.02	1583.06	1699.78	1733.82	1657	1662.2	1685.45	1737.96	1675.24	1693	1747.08	1787.98	1800.84	1733.84	1746.27	1699.78	1717.37	1758.2	1724.45	1743.24	1719.02	1751.78	1745.22	1769.35	1754.84	1761.31	1870.86	1795.27	1722.94	1653	1741.41	1801.2	1781.47	1783.29	1749.18	1820.88	1837.82
568	1571.96	1620.84	1545.47	1532.33	1552.65	1606.29	1553.24	1555.2	1676.39	1657.24	1690.41	1604.12	1611.76	1560.47	1680.27	1706.45	1648.57	1648.94	1680.76	1727.59	1673.69	1671.8	1735.73	1770.92	1790.78	1713.43	1735.39	1686.92	1697.53	1736.49	1705.55	1726.08	1689.88	1746.1	1729.92	1763.59	1742.22	1742.96	1856.31	1785.2	1712.51	1647.14	1729.73	1787.14	1758.55	1759.94	1742.9	1803.39	1820.33
569	1585.45	1616.02	1545.78	1538.45	1552.39	1615	1558.71	1560.16	1668.2	1659.73	1697.98	1617.9	1620.8	1564.84	1697.14	1720.59	1665.1	1649.94	1671.08	1741.67	1672.18	1677.29	1738.76	1773.31	1794.1	1729.1	1742.82	1688.55	1709.41	1751.65	1717.67	1733.53	1704.84	1752.65	1741.02	1776.71	1762.04	1769.96	1867	1787.02	1719.55	1653.12	1727.06	1803.88	1773.35	1777.51	1750.82	1828.51	1831.63
570	1574.92	1621.84	1533.84	1532.98	1546.49	1617.9	1545.08	1563.78	1673.39	1665.82	1690.8	1614.61	1609.59	1567.18	1690	1719.92	1654.14	1650.82	1680.06	1731.59	1667.98	1682.31	1746.67	1772.84	1787.47	1731.94	1741.06	1685	1699.43	1754.14	1717.2	1737.41	1708.98	1750.08	1742.24	1777.14	1742.47	1757.96	1873.29	1781.29	1720.94	1650.47	1733.2	1802.12	1771.51	1766.76	1752.02	1820.2	1827.37
571	1575.78	1615.55	1539.67	1541.86	1551.53	1609.06	1558.84	1563.35	1683.98	1657.51	1681.22	1612.53	1612.24	1564.71	1685.18	1707.69	1658.29	1640.55	1675.18	1732.22	1664.82	1679.27	1741.22	1776.51	1802.29	1716.61	1755.18	1688.61	1701.65	1748.8	1707.1	1733.84	1711.41	1751.69	1738.18	1774.08	1747.73	1752.45	1864.1	1789.84	1719.02	1654.37	1728.43	1798.55	1771.57	1782.94	1753.49	1816.45	1831.82
572	1568.86	1623.04	1539.39	1526.29	1549.82	1608.94	1540.98	1557.39	1668.12	1651.73	1684.61	1603.65	1612.98	1564.24	1696.69	1702.33	1653.33	1650.73	1669.33	1721.16	1661.96	1675.78	1740.8	1766.73	1777.88	1719.82	1736.47	1684.65	1702.14	1744.65	1713.8	1730.47	1696.14	1741.84	1729.84	1767.88	1746.63	1750.12	1855.22	1770.61	1710.88	1645.86	1718.14	1793.2	1780	1777.18	1733.22	1802.63	1822.88
573	1570.55	1611.65	1544.86	1533.65	1548.53	1604.55	1538.65	1550.67	1670.29	1660.1	1687.63	1613.96	1604.27	1561.96	1672.49	1716.14	1658.73	1643.27	1683.14	1727.98	1668.59	1679.1	1729.86	1765.24	1789.04	1716.8	1738.63	1678.49	1706.88	1740.47	1720.31	1731.67	1698.53	1724.94	1734.49	1770.29	1742.02	1755.22	1860.61	1774.76	1713.67	1652.37	1718.45	1804.27	1770.96	1763.47	1736.08	1817.2	1832.41
574	1574.78	1631.8	1539.88	1544.92	1553.14	1610.33	1555.2	1566.04	1670.35	1665.33	1695	1609.12	1613.67	1574.22	1692.35	1712.18	1650.76	1651.94	1677.1	1737.53	1676.31	1681.39	1736.59	1773.12	1792.57	1718.88	1740.76	1687.53	1699.84	1754.57	1717.82	1732.43	1715.96	1744.9	1734.49	1777.94	1749.45	1756.2	1869.61	1781.65	1720.96	1657.2	1740.88	1808.41	1770.45	1778.47	1750.49	1813.78	1833.35
575	1570.73	1622	1544.22	1527.82	1553.39	1608.59	1547.82	1569	1665.04	1661.16	1689.24	1607.31	1612.47	1564.94	1691.29	1706.88	1650.59	1643.78	1683.61	1737.22	1669.06	1683.9	1739.71	1777.12	1801.94	1727.61	1749.24	1687.57	1701.47	1747.73	1709.49	1731.76	1708.57	1742.04	1737.71	1763.16	1738.9	1769.57	1870.82	1784.35	1708.67	1655.1	1736.67	1805.06	1770.49	1781.96	1750.02	1820.98	1836.43
576	1592.04	1627.22	1555.27	1542.14	1571.67	1616.37	1548.63	1575.55	1679	1672.59	1710.67	1618.55	1628.43	1578.57	1693.31	1725.18	1663.16	1653.31	1684.69	1743.63	1674.14	1702.2	1756.84	1789.86	1803.84	1725.06	1751.96	1705.04	1722.94	1769.31	1725.92	1751.24	1714.06	1752.88	1753.96	1791.41	1765.78	1775.14	1884.14	1797.12	1729.69	1657.47	1751.96	1812.59	1776.57	1785.82	1759.47	1835.1	1852.12
577	1580.65	1633.57	1544.41	1534.69	1555.82	1616.29	1551.86	1573.14	1687.8	1652.31	1694.2	1612.06	1622.02	1566.71	1692.49	1719.02	1670.57	1654.02	1683.33	1728.78	1668.47	1681.33	1749.55	1762.27	1802.82	1720.82	1748.76	1683.92	1705.84	1740.16	1717.9	1755.04	1719.67	1749.02	1752.24	1780.49	1747.51	1760.39	1877.47	1796.35	1714.65	1660.16	1739.69	1809.88	1787.9	1789.61	1758.84	1831.12	1836.63
578	1584.94	1627.71	1539.2	1544.45	1549.51	1614.59	1551.69	1568.67	1678.35	1665.78	1711.76	1621.06	1624.55	1581.45	1702.69	1714.8	1654.86	1651.57	1676.8	1739.29	1663.67	1689.82	1750.86	1772.86	1787.27	1726.57	1738.41	1688.57	1709.47	1746.16	1732.86	1744.12	1717.55	1758.55	1736.08	1788.73	1751.94	1767.04	1874.84	1797.92	1722.2	1658.61	1737.37	1815.35	1789.08	1784.94	1751.53	1831.29	1837.41
579	1581.24	1626.33	1548.12	1546.82	1556.92	1613.96	1553.39	1562.18	1674.29	1669.84	1698.04	1613.39	1610.86	1566.76	1691	1717.06	1655.84	1649.51	1686.63	1738.43	1680.96	1681.69	1753	1773.86	1795.12	1720.8	1742.94	1686.57	1703.29	1748.67	1722.67	1740.71	1716.18	1760.94	1741.88	1770.98	1751.29	1773.76	1870.39	1790.88	1722.61	1654.37	1740.86	1818.16	1788.06	1790.16	1769.65	1833.76	1850.29
580	1578.18	1627.35	1547.29	1533.63	1557.76	1606.71	1547.29	1570.53	1680	1659.08	1686.78	1614.92	1615.29	1568.39	1690.98	1715.33	1658.98	1649.63	1681.82	1739.08	1668.98	1679.08	1745.39	1785.43	1802.31	1721.94	1745.57	1695.45	1715.9	1745.88	1728.61	1747.61	1714.41	1743.27	1744.96	1775.04	1767.96	1758.37	1875.49	1791.45	1722.8	1647.55	1739.02	1815.33	1787	1780.94	1760.12	1836.86	1850.16
581	1571.67	1621.49	1546.59	1528.06	1557.65	1613.92	1554.47	1559.88	1678.86	1655.37	1682.96	1610.04	1617.29	1572.1	1691.08	1717.14	1653.71	1647.94	1684.96	1726.47	1678.14	1681.49	1747.33	1773.43	1801.76	1717.43	1748.88	1695.76	1694.67	1752.08	1719.86	1745.37	1719.2	1753.51	1746.73	1785.2	1752.29	1770.92	1875.08	1805.18	1718.73	1654.92	1747.2	1820.53	1787.78	1791.73	1759	1840.65	1849.47
582	1570.69	1607.55	1540.94	1532.65	1552.47	1610.94	1559.63	1562.08	1672.02	1660.47	1702.18	1619.96	1622.04	1568.37	1689.96	1712.78	1656.88	1650.59	1672.86	1739.59	1659.9	1680.47	1746.8	1768.98	1795.1	1727.9	1747.67	1693.98	1697.02	1750.59	1715.02	1737.92	1716.9	1758.02	1741.27	1783.78	1759.69	1761.33	1865.8	1797.24	1722.76	1643	1738.41	1810.82	1772.16	1797.51	1772.96	1828.27	1851.59
583	1578.12	1628.9	1542.61	1526.63	1562.63	1607.57	1552.24	1557.08	1671.65	1648.82	1686.67	1613.16	1608.37	1557.18	1691.31	1710.59	1656.24	1647.49	1685.96	1732.02	1674.14	1677.84	1747.73	1769.94	1802.63	1729.49	1739.73	1687.59	1717.51	1750.1	1724.47	1736.96	1724.1	1766.18	1751.96	1772.63	1761.69	1764.22	1871.33	1809.49	1721.98	1649.65	1735.16	1819.98	1802.22	1787.47	1777.02	1833.88	1845.27
584	1585.37	1625.47	1538.1	1537.04	1553.63	1603.37	1556.76	1558.41	1682.14	1664.24	1691.43	1622.86	1624.76	1570.55	1687.84	1724.12	1654.57	1656.12	1680.71	1734.2	1666.73	1679.71	1760	1780.53	1799.47	1724.61	1744.02	1690.47	1708.41	1761.84	1722.84	1753.73	1715.51	1755.29	1748.02	1783.59	1749.45	1765	1877.12	1791.55	1716.35	1645.88	1741.96	1831.12	1793.88	1794	1769.98	1832.9	1842.49
585	1570.65	1623.35	1539.29	1533.43	1561.16	1607.29	1557.71	1558.51	1682.33	1674.61	1704.02	1608	1620.33	1566.35	1689.1	1712.35	1657.65	1647.43	1685.18	1728.51	1668.59	1677.96	1755.57	1770.82	1793.88	1729.73	1739.53	1695.29	1701.84	1768.06	1732	1747.2	1720.8	1754.45	1748.08	1783.12	1751.1	1774.51	1870.08	1796.92	1716.31	1654.9	1755.9	1819.71	1794.63	1806.1	1774.98	1852.16	1844.73
586	1569.39	1625.2	1538.63	1546.69	1560.16	1624.84	1558.1	1562.63	1683.94	1656.86	1690.9	1606.82	1621.04	1579.12	1687.82	1727.43	1655.41	1652.8	1681.12	1729.73	1675.1	1674.98	1750.59	1773.33	1794.73	1721.96	1761.63	1683.16	1709.96	1757.96	1719.92	1742.24	1716.18	1759.59	1753.27	1783.41	1755.33	1776.53	1872.29	1792.73	1720.73	1651.37	1748.31	1827.94	1800.16	1798.08	1773.53	1842.71	1854.73
587	1579.67	1632.41	1546.84	1541.37	1565.53	1616.16	1547.65	1568.39	1692.02	1668.73	1682.1	1612.53	1618.67	1579.59	1690.04	1722.9	1654.47	1653.86	1684.55	1739.29	1676.31	1683.71	1744.61	1789.2	1797.94	1725.35	1759.02	1691.45	1708.69	1759.35	1726.73	1753.18	1724.63	1750.8	1750.92	1777.78	1767.18	1767.53	1874.94	1795.86	1730.63	1650.29	1755.08	1834.06	1804.22	1804.14	1778.18	1855.16	1864.73
588	1582.35	1634.63	1540.84	1532.78	1558	1610.2	1550.65	1565.8	1686.27	1663.65	1690.65	1614.57	1616.76	1557.04	1695.24	1721.24	1660.18	1652.78	1687.35	1743.88	1680.9	1675.67	1748.67	1778.12	1799.76	1729.27	1750.47	1686.76	1718.22	1763.08	1726.41	1748.14	1727.69	1774.51	1759.24	1781.45	1761.37	1764.2	1887.29	1802.55	1722.53	1642.1	1758.53	1828.63	1802.41	1808.57	1779.92	1848.31	1859.63
589	1572.24	1620.61	1543.24	1532.69	1555.04	1618.51	1559.73	1555.29	1680.84	1668.76	1688.53	1619.33	1613.8	1561.14	1689.98	1721.14	1658.22	1656.73	1687.12	1743.8	1674.8	1677.55	1758.98	1779.31	1793.59	1721.59	1743.49	1696.57	1714.61	1764.76	1729.84	1753.71	1729.12	1768.53	1751.92	1785.59	1755.69	1773.18	1881.06	1794.73	1728.98	1661.61	1751.84	1834.96	1796.78	1804.49	1782.55	1866.98	1864.96
590	1574.65	1634.9	1547.55	1532.71	1559.92	1610.29	1546.92	1571.18	1688.06	1669.73	1690.22	1617.06	1626	1563.27	1694.84	1718.78	1656.2	1648.22	1691.53	1728.88	1678.67	1689.02	1748.16	1781.24	1792.27	1723.24	1751.76	1683.39	1711.92	1775.04	1744.1	1749.04	1736.47	1771.29	1763.61	1781.69	1768.39	1775.02	1887.16	1801.22	1726.47	1649.24	1767.12	1837.67	1810.51	1809.94	1784.27	1856.86	1864.76
591	1584.53	1626.2	1549.73	1532.9	1561.73	1611.88	1544.82	1565.92	1682.45	1672.76	1699.12	1614.82	1619.14	1569.84	1696.59	1722.59	1667.61	1655.45	1687.47	1742.88	1660.1	1689.33	1754.51	1783.1	1793.59	1723.86	1749.16	1696.04	1721.43	1774.51	1733.33	1751.12	1727.41	1769.16	1753.06	1796.35	1765.31	1777.59	1880.41	1808.49	1721.29	1654	1771.88	1846.69	1808.88	1812.78	1798.92	1864.65	1877.02
592	1583.45	1637.84	1540.39	1533.55	1562.94	1614.27	1556.82	1573.69	1674.57	1659.51	1698.18	1617.16	1623.59	1565.27	1712.73	1721.35	1666.55	1648.78	1687.57	1742.53	1678.88	1694.69	1746.45	1781.27	1797.53	1720.53	1753.84	1694.39	1715.39	1768.18	1737.73	1761.04	1730.63	1777.18	1765.96	1797.71	1778.37	1780.69	1894.49	1802.06	1725.92	1660.31	1762.84	1844.06	1808.92	1813.65	1795.65	1874.29	1876.73
593	1584.82	1623.73	1549.12	1538.96	1569.22	1609.78	1554.12	1569.29	1680.06	1661.35	1695.67	1617.78	1619.16	1566.18	1691.57	1729.9	1656.45	1660.71	1690.96	1743.12	1683.51	1680.12	1749.57	1790.9	1798.84	1732.35	1748.84	1686.94	1728.33	1782.29	1737.71	1763.73	1738.35	1773.63	1761.49	1794.2	1771.71	1780.2	1890.39	1816.73	1726.55	1655.43	1772.06	1847.24	1813.86	1822.71	1801.82	1873.06	1865.37
594	1588.06	1631.33	1546.86	1535.18	1565.37	1629.65	1548.1	1567.27	1681.06	1669.8	1686.49	1610.76	1617.27	1569.22	1703.08	1725.41	1664.8	1645.16	1695.69	1740.39	1684.22	1683.84	1750.47	1777.14	1803.96	1729.02	1751.35	1701.84	1714.61	1776.57	1738.92	1762.41	1740.82	1771.45	1762.61	1804.35	1769	1785.08	1888.84	1802.78	1729.43	1655.61	1773.71	1855.12	1813.61	1827.47	1805.92	1878.55	1880.2
595	1578.84	1632.12	1547.53	1537.73	1565.24	1622.14	1550.63	1565.8	1680.71	1669.76	1699.27	1622.22	1627.94	1573.96	1706.1	1738.94	1656.69	1657.51	1693.16	1745.08	1684.41	1695.37	1749	1789.14	1804.63	1729.24	1759.61	1695.57	1728.22	1774.16	1734.37	1765.35	1740.8	1771.39	1770.71	1798.57	1776.02	1797.22	1897.37	1817.29	1722.2	1659.94	1777.9	1855.63	1830.59	1829.35	1821.18	1883.27	1876.84
596	1573.47	1634.29	1544.04	1537.02	1559.35	1618.33	1553.73	1575.63	1686.59	1667.51	1708.88	1624.12	1617.02	1570.92	1704.2	1726.47	1660.31	1662.27	1694.43	1743.71	1669.47	1690.61	1761.55	1786.39	1800.78	1735.55	1756.51	1698.18	1718.69	1772.49	1755.69	1765.94	1751.37	1775.22	1760.37	1805	1780.39	1795.18	1895.59	1809.92	1747.33	1667.16	1783.49	1857.37	1821.96	1834.14	1812.94	1892.1	1886.94
[truncated: 427 more columns]

## Sheet: Induced CFP
Time	Mean1	Mean2	Mean3	Mean4	Mean5	Mean6	Mean7	Mean8	Mean9	Mean10	Mean11	Mean12	Mean13	Mean14	Mean15	Mean16	Mean17	Mean18	Mean19	Mean20	Mean21	Mean22	Mean23	Mean24	Mean25	Mean26	Mean27	Mean28	Mean29	Mean30	Mean31	Mean32	Mean33	Mean34	Mean35	Mean36	Mean37	Mean38	Mean39	Mean40	Mean41	Mean42	Mean43	Mean44	Mean45	Mean46	Mean47	Mean48	Mean49
1	230.143	229.286	227.306	230.469	224.653	228.224	228.755	229.571	227.959	229.776	230.408	230.327	225.449	228.122	231.041	230.898	228.592	230.551	229.163	229.694	229.265	228.347	229.571	231.082	228.245	230.939	228.102	228.939	229.551	230.408	228.959	227.082	227.367	228.633	227.347	229.633	227.959	229.837	229.49	227.98	229.082	227.408	231.286	229.959	230.245	229.633	229.122	227.571	227.184
2	228.796	230.327	226.98	228.735	226.49	226.041	226.571	227.51	229.102	228.143	229.265	227.531	226.51	226.347	230.837	229.469	228.735	228.408	227.837	229.122	227.408	228.694	228.061	228.204	229.612	228.918	227.735	229.388	228.51	230.878	230.551	229.143	228.469	228.306	227.347	227.653	228.347	230.408	230.816	227.939	227.102	227	229.98	228.102	228.837	227.694	226.837	227.898	228.102
3	228.469	227.673	226.959	227.204	223.163	226.204	227.469	227.367	226.082	228.388	227.388	226.265	228.429	226.102	229.898	229.49	226.694	227.816	227.102	227.122	226.776	225.49	226.735	225.265	228.388	226.571	226.755	226.673	229.347	229.245	228.531	228.796	228.449	226.49	227.633	227.694	230.694	227.367	228.633	227.51	225.98	226.041	229.878	228.816	231.102	227.429	227.612	232.122	229.143
4	227.102	226.061	228.224	227.143	227.633	225.061	227.918	226.592	229.347	227.592	227.714	226	224.347	225.612	229.714	228.857	228.245	228.449	227.204	228.612	226.959	228.449	226.367	228.02	225.878	226.469	229.367	226.633	229.816	230.347	227.816	226.02	228.673	227.735	227.061	227.02	227.571	228.612	228.347	226	225.755	228.959	229.51	229.347	229.755	228.388	227.02	229.286	228.531
5	224.02	228.898	227.102	225.49	225.939	223.898	225.49	226.469	227.082	229.224	228.143	225.163	223.51	224.939	227.796	227.102	227.408	224.592	226.102	226.163	224.571	224.224	229.224	226.959	227.98	227.755	225.51	226.347	227.592	229.204	225.857	226.041	227.204	225.816	225.122	225.551	227.633	224.959	226.898	225.796	225.755	226.469	230.184	229.184	226.98	226.306	227.082	230.531	229.408
6	227.531	227.143	225.673	227.306	225.959	225.898	225.673	225.204	224.469	226.633	230.327	228.469	224.245	226.061	230.102	228.837	227.102	225.98	226.612	226.306	226.367	227.633	227.531	227.204	228.143	227.633	224.816	226.837	229.061	228.571	226.633	227.694	225.939	228.347	227.204	228.041	228.796	227.367	227.224	225.449	225.98	226.592	228.857	228.265	227.367	225.429	226.49	228.612	226.429
7	228.469	227.531	224.918	226.082	223.286	226.633	225.776	227.571	226.327	226.531	228.633	227.02	224.837	225	226.837	226.796	227.551	226.653	226.061	226.102	225.224	226.449	225.143	226.327	226.429	226.041	225.694	225.755	229.816	226.265	228.082	226.816	227.612	228.265	225.143	226.143	227.837	226.959	227.388	226.204	224.857	224.98	228.837	229.184	229.041	229.367	227.633	229.408	229.306
8	228.449	227.02	223.857	224.286	226.408	225.959	225.347	225.061	226.041	227.306	227.245	226.347	226.327	225.918	228.224	226.98	227.551	227.816	225.224	226.388	224	226.245	224.735	227.061	226.918	226.306	226.898	226.408	227.122	227.796	226.469	226.551	225.714	225.796	224.98	226.143	227.184	226.061	225.98	226.143	225.265	224.02	229.02	228.776	227.592	226.776	226.714	226.51	226.143
9	227.837	227.531	228.49	227.408	226.571	229.143	226.837	229.673	226.918	226.122	227.204	226.122	226.939	226.163	229.898	229.102	227.735	225.469	227.796	226.571	228.469	228.265	226.653	229.469	228.449	226.367	228.653	226.102	228.878	226.571	226.776	225.959	225.98	225.082	224.531	226.286	224.918	227.102	228.735	225.857	225.49	226.184	228.857	229.449	226.673	227.959	226.429	226.51	226.531
10	229.878	227.857	227.531	226.857	226.918	224.551	226.878	226.49	225.776	227.102	228.551	227.51	223.571	226.653	228.837	229.143	227.878	226.796	225.673	227.082	225.714	226.306	226	228.102	228.082	227.959	226.082	225.898	227.694	227.551	228.408	227.755	227.184	225.184	226.408	226.041	227.245	226.837	228.653	226.388	227.429	227.878	228.469	228.857	229.449	226.408	225.837	227.327	223.735
11	227.408	226.796	226.449	227	225.265	224.571	225.653	227.408	226.061	227.224	228.245	226.122	225.224	224.694	228.204	228.551	227.082	225.531	225.347	226.286	225.735	225.061	226.388	226.429	226.041	227.204	225.612	223.367	228.265	228.122	226.918	227.327	224.653	227.755	226.469	224.653	225.469	225.306	227.571	225.959	225.735	225.694	227.102	229.061	227.224	226.082	226.122	227	227.143
12	225.265	226.816	227.531	225.98	224.347	224.204	225.041	225.653	226.041	224.714	224.388	223.571	224.592	221.878	227.347	227.469	227.551	228.469	227.265	229.184	225.204	225.041	227.816	225.816	227.184	224.837	225.796	227.286	227.959	227.51	227.939	227.367	226.388	227.204	225	227.531	226.694	226.776	227.061	225.837	226.449	224.816	228.653	230.041	228.571	226.102	225.51	226.735	226.816
13	227.041	226.224	225.735	226.531	224.939	227.224	226.449	224.531	224.408	224.898	228.163	226.755	224.878	224	226.612	228.469	227.122	225.367	224.531	227.245	225.755	226.939	227.082	225.735	226.592	226.122	224.918	224.51	227.755	226.959	228.02	226.204	228.061	229	225.061	225.51	227.857	226.429	226.837	226.571	226.163	225.102	229.388	226.571	229.041	225.959	226.571	228.735	226.755
14	228.388	228.592	227.673	227.306	224.673	225.327	224.98	229.265	227.265	228.204	227.429	226.735	225.755	224.245	228.796	225.571	226.653	225.469	225.347	226.224	225.143	225.755	227.286	228.122	227.796	227.347	225.02	224.898	229.061	228.714	227.143	225.49	226.224	226.061	225.041	224.245	228.306	226.245	227.102	225.959	225.837	227.163	230.959	226.939	230.082	227.612	225.939	228.204	227.551
15	226.429	228.98	225.388	226.265	226.163	224.878	225.776	227.265	226.837	228.102	228.041	227	228.429	222.959	228.02	228.122	226.388	228.551	224.98	225.204	225	226.367	226.429	225.959	227.98	224.612	226.796	225.347	229.347	226.347	226.245	227.429	226.816	225.878	226.102	227.02	226.735	225.347	226.98	226.551	226.245	225.449	230.51	231.184	228.306	227.776	225.776	228.694	225.612
16	227	228.592	224.959	226.224	224.327	226.551	224.551	225.612	226.327	226.694	227.571	225.224	224.816	225.102	227.306	229.041	227.02	227.714	225.857	227	227.327	228.531	225.347	227.592	226.551	225.878	225.592	227.367	229.061	230	229.327	225.102	227	228.224	226.061	227.837	227.571	226.918	229.143	229.633	226.673	226.714	228.837	229.816	227.796	227.551	225.592	228.551	228.347
17	227.878	229.327	225.469	226.327	223.857	225.755	225.531	227.449	226.735	227.184	229.755	226.796	224.469	224.51	230.592	229.02	227.388	226.204	225.612	226.51	226.735	226.612	226.347	227.327	228.939	228.122	226.571	228.02	227	229.551	226.531	226.122	226.367	224.878	225	227.347	225.469	226.51	229.449	226.592	225.694	227.265	228.592	229.694	227.388	228.061	226.367	226.98	227.49
18	227.898	226.653	225.204	225.327	227.082	226.408	224.735	228.02	226.143	228.388	227.265	225.837	224.592	224.449	227.918	230.163	226.347	228.02	224.837	227.796	226.796	227.082	227.347	225.612	226.551	225.51	224.98	226.694	228.898	227.449	226.082	226	224.531	226.531	225.204	225.592	227.041	226.939	226.429	225.714	226.245	225.633	229.571	229.673	228.306	228.531	226.592	228.633	225.184
19	228.633	225.571	227.347	227.388	226.796	227	224.306	227.735	227.327	227.449	228.347	226.184	225.286	224.49	228.673	229.245	228.918	228.061	224.714	226.939	225.51	226.367	226.143	228.286	225.51	224.122	223.98	226.673	228.673	228.694	226.714	226.816	225.204	226.776	225.51	227.184	225.204	225.776	226.898	225.51	224.755	226.429	231.327	229.49	229.204	226.959	225.612	228.265	228.878
20	227.408	228.98	226.551	227.306	226.735	226.878	227.551	229.184	225.918	229.265	228.184	227.857	226.327	224.306	229.143	229.98	229.184	228.429	225.735	227.51	226.959	226.02	228.449	228.653	226.429	226.939	226.878	224.163	229.592	229.571	227.837	227.755	226.429	226.571	227.776	224.878	228.592	229.816	226.653	227.449	225.816	225.224	231.449	228.306	229.143	227.653	226.204	229	226.735
21	228.265	227.571	226.286	225.531	224.163	225.878	227.388	226.265	226.49	228.02	228.673	227.082	225.306	227.673	227.327	226.408	228.367	229.122	226.143	226.776	225.49	227.98	230	228.408	229.592	228.286	226.633	225.551	229.878	228.143	226.878	227.837	227.327	227.041	226.122	227.714	224.245	226.184	227.122	225.653	229.367	227.061	229.306	227.673	230.122	228.265	227.673	228	225.959
22	227.837	227.959	226.184	226.102	225.224	225.408	227.245	226.327	225.245	228.327	226.265	227.306	223.551	224.102	231.388	229.837	226.98	228.245	225.592	228.469	227.429	226.388	227.796	227.653	229.816	227.653	226.551	226.041	229.51	225.776	226.245	227.286	229.143	227.469	225.347	228.082	226.857	227.082	228.245	226.673	226.082	226.184	229.347	230.898	227.265	227.551	227.041	227.673	227.184
23	229.694	227.939	227.959	227.02	226.306	226.796	227.265	228.653	227.286	225.408	227.796	228.551	226.673	226.939	227.122	230.531	228.327	230.755	224.98	228.612	227.122	227.306	229.122	227.633	229.082	228.49	225.776	227.878	229.143	229.388	229.143	226.265	227.041	227.837	226.449	226.082	226.469	226.959	226.694	226.122	224.592	225.306	230.347	230.653	229.571	227.571	226.898	231.592	227.857
24	228.041	227.837	225.837	226.592	224.551	225.367	226.367	228.612	226.429	226.408	229.265	225.571	224.755	224.531	229.673	227.49	227.49	228.878	225.122	226.98	225.204	226.735	226.571	226.388	226.98	227.898	227.122	225.673	229.51	229.02	228.327	226.082	226.143	227.51	226.694	227.714	225.714	227.449	230.571	227.857	227.837	224.939	230.755	230.612	228.633	228.224	225.898	228.776	226.612
25	227.204	226.857	224.429	227.388	225.49	227.224	226.939	229.102	229.571	226.796	228.98	226.449	224.306	223.673	229.653	228.51	227.612	230.388	226.98	228.327	226.306	223.469	226.367	230.551	230.878	230.51	226.735	228.816	230.429	229.429	229.673	227.98	225.857	227.939	226.571	223.776	227.714	228.694	228.898	229.02	227.571	229.388	232.122	229.673	230.224	228.041	230.245	227.592	226.02
26	229.122	228.694	228.286	228.878	223.429	227.061	227.102	227.694	227.633	228.286	228.878	229.143	226.265	228.082	230.796	228.98	230.367	229.02	228.102	226.755	227.755	226.694	227.041	227.245	227.98	225.347	227.959	226.755	228.408	229.041	228.449	227.224	229.082	227.959	227.755	228.694	228.612	229.306	228.673	226.918	230.041	227.714	230.653	228.816	228.98	226.959	226.551	228.837	227.49
27	228.122	227.959	227.408	229.224	227.367	228.184	226.633	228.469	227.061	227.673	229.735	227.653	226.694	225.327	230.163	229.408	229.184	230.041	225.939	226.959	226.612	228.551	226.653	228.408	228.204	227.51	227.735	227.224	227.939	228.061	230.408	228.143	228.531	229.061	226.224	225.857	229.408	227.673	227.408	225.878	226.592	224.878	230.224	229.98	228.673	229.429	226.633	231.429	227.837
28	229.306	229.837	230.184	230	225.633	228.898	228.224	227.571	226.939	227.327	230.082	227.102	227.347	226.143	230.612	228.898	227.286	231.347	226.816	228.245	226.857	227.98	225.939	227.735	227.857	226.531	227.796	225.224	228.959	228.837	229.327	228.408	228.673	227.347	225.673	228.02	227.796	227.571	229.571	229.122	227.939	227.388	231.408	228.122	231.959	228.245	228.816	228.98	227.306
29	227.918	229.755	229.653	227.776	226.429	229.898	227.245	228.735	228.082	227.531	228.878	230.694	226.041	226.041	231.612	227.102	228.143	229.224	228.755	226.265	227.163	224.918	226.796	226.612	229.551	229.306	227.102	224.837	232.061	228.837	231.061	228.367	228.286	229.041	226.796	227.551	228.143	227.327	229.898	228.327	228.959	227.939	232.776	230.082	231.122	228.286	229.898	231.469	227.388
30	228.388	229.408	228.571	227.429	224.612	227.02	229.286	226.633	228.449	228.551	228.816	226.898	224.918	223.51	229.469	228.02	228.224	230.02	226.429	228.02	227	229.122	228.041	229.245	228.571	227.714	226.286	225.673	231.816	230.939	230.041	229.286	228.347	228.061	229.571	227.571	227.224	230.02	230.02	228.388	227.939	226.592	231.776	231.061	231.959	229.857	229.449	229.143	230.245
31	228.714	229.673	231.041	227.98	226.673	227.694	224.347	231.49	226.714	228.265	228.551	228.959	225.918	225.143	231.878	231.612	229.531	228.327	226.306	230.694	228.224	229.816	232.061	228.49	230.51	229.694	227.755	228.184	231.041	227.51	230.122	228.245	229.633	228.102	228.122	227.531	230.082	228.898	228.714	230.265	227.551	228.592	235.878	231.061	230.408	231	230.184	229.959	229.163
32	230.041	230.102	231.673	229.286	226	227.918	227.857	228.347	227.98	228.898	230.878	227.918	227.735	225.102	231.408	229.612	229.837	229.735	226.592	228.735	228.061	229.408	228.245	228.776	232.041	228.653	226.265	227.082	231.245	229.265	228.408	229.082	227.571	229.612	228.388	227.286	227.776	229.061	229.122	229.694	227.633	228.245	232.714	232.633	231.122	229.939	226.837	230.265	229.122
33	230.653	232.061	231.551	231.673	229.673	229.49	230.592	230.122	230.082	228.98	230.347	230.143	227.796	227.633	230.694	230.898	229.367	230.837	227.551	229.939	229.755	228.959	229.061	229.673	230.041	229.878	229.143	228.449	232.163	229.612	230.898	229.122	229.735	229.265	228.592	226.714	231.408	228.327	230.469	231.143	228.714	228.755	234.327	231.143	231.755	230.388	228.531	230.612	227.388
34	228.388	231.347	232.796	231.327	226.653	227.265	228.184	230.918	228.102	229.469	230.02	226.898	228.245	227.735	232.735	229	230.633	229.776	227.51	228.429	226.98	229.694	229.816	230.694	231.041	229.918	230.102	228.531	232.898	231.163	231.184	230.184	229.837	228.857	227.49	228.816	230	231.265	229.531	229.776	228.122	230.082	233.306	232.878	232.347	231.388	229.51	229.612	230.265
35	230.735	230.735	229.612	230.98	226.939	227.592	230.122	230.408	228.98	230.041	232.367	228.49	228.878	226.469	232.224	231.98	229.918	231.122	228.551	230.184	230.327	230.959	228.224	227.694	230.878	229.143	228.898	227.714	233.204	232.122	230.837	231.469	230.714	230.776	228.449	229.306	231.102	230.796	229.857	231.531	228.98	227.388	236.327	231.449	234.286	233.184	233.02	231.02	229.082
36	229.816	229.878	232.592	230.633	228.796	229.163	231.306	232.204	230.347	231.388	231.857	232.49	229.347	228.204	232.02	230.204	232.163	232.449	229.98	228.796	231.551	231.245	230.347	231.816	231.816	232.082	230.041	227.082	231.224	230.673	231.143	227.837	230.265	229.878	225.694	228.204	228.898	229.449	230.49	229.857	227.776	230.143	232.735	235.918	234.571	232.265	231.388	233.265	226.673
37	230.531	232.061	235.673	232.939	228.347	228.388	231.837	231.449	230.184	231.49	230.735	230.02	228.327	227.714	233.898	231.612	232.327	232.571	228.51	229.082	231.367	232.224	227.694	229.694	231.633	230.51	228.429	228.367	231.571	232.469	233.796	231.082	229.959	231.449	227.816	228.612	229.694	230.735	231.735	231.653	231.429	230.816	236.49	232.755	235.408	230.898	229.796	233.388	229.531
38	232.816	230.469	233.347	233.551	228.102	231.143	229.408	230.327	228.673	231.306	231.061	228.857	224.429	228.367	234.306	232.367	232.306	231.939	228.98	231.673	231.082	230.429	229.102	229.878	232.98	230.673	228.837	231.857	234.347	232.367	233.694	230.082	231	232.367	226.061	230.816	230.449	233.102	230.735	232.367	230.265	229.551	234.408	233.265	236.163	231.612	232.184	233.327	227.469
39	233.224	229.837	234.959	234.388	230.122	229.694	233.122	231.306	229.837	228.755	230.061	232.796	227.898	227.571	233.265	230.776	234.367	233.224	228.469	230.449	229.041	232.51	228.184	230.388	233.612	231.286	229.551	229.429	232.837	230.51	232.857	231.327	231.327	231.49	227.245	228.633	229.245	231.878	231.633	232.327	231.612	229.939	236.878	234.082	236.816	234.898	232.286	234.286	230.673
40	233.653	232.449	235.408	235.408	230.122	230.163	232.061	232.388	229.939	233.347	235.469	232.939	230.327	229.633	235.306	231.143	234.02	232.694	229.02	230.673	231.041	231.347	230.143	233.245	235.122	235.51	229.612	232.184	234.694	232.408	232.061	230.327	230.796	231.898	228.082	229.796	231.347	231.224	232.735	232.776	230.551	230.857	237.388	236.673	237.388	232.551	234.673	235.571	229.939
41	232.02	230.469	235.143	236.714	227.367	228.49	232.286	233.857	227.918	230.061	235.327	231.612	231.306	230.265	235.469	229.673	234.592	234.429	229.673	231.918	229.143	234.939	230.02	232.918	235.02	234.102	232.735	230.408	233.714	232.612	233.714	231.673	231	234.469	229.265	231.163	232.776	233.449	232.061	232.388	232.551	231.673	236.796	235.551	239.347	232.224	233.918	235.306	229.531
42	234.918	230.918	235.429	235.939	230.327	230.388	233.592	234.51	231.408	233.327	233.347	232.204	230.469	231.633	235.98	231.796	234.878	236.571	230.245	232.449	234.102	232.286	229.224	232.143	234	232.837	231.714	231.449	235.204	233.918	233.796	230.204	233.02	231.816	228.347	231.327	233.02	233.204	235.449	230	232.796	232.429	238.286	235.694	240.837	233.735	233.531	234.224	233.673
43	236.796	234.082	238.163	236.776	229.429	229.796	233.694	235.224	229.224	233.449	235.367	233.184	230.082	231.633	236.612	234.102	235.612	237.469	229.122	230.571	232.347	235.184	231.286	231.531	234.02	234.122	233.184	232.449	237.327	233.449	234.082	231.571	231.061	233.02	226.694	230.347	234.408	235.408	233.082	231.98	231.98	232.408	239.51	235.959	241.061	236.082	235.694	236.184	228.469
44	236.408	233.061	237.143	238.347	232.306	229.388	233.429	237.122	230.633	232.51	235	234.51	231.531	230.286	237.245	233.857	238.041	239.469	231.735	233.755	234.184	234.184	230.449	233.673	234.143	234.286	231.918	234.408	238.469	230.551	236.735	231.939	233.082	237.959	230.776	234.673	234.429	235.959	234.714	235	233.408	234.837	240.653	236.857	244.531	235.673	235.082	235.714	232.633
45	237.327	236.796	240.918	238.041	232.878	230.776	236.694	235.714	234.469	236.633	236.245	237.306	231.531	233.918	238.796	233.776	237.673	239.571	232.061	232.388	235.224	234.673	232.633	236.061	237.918	237.449	231.408	233.694	240.735	234.408	238.388	233.347	236.286	236.531	232.918	233.449	235.653	235.837	237.041	235.959	236.102	236.327	240.714	238.49	242.592	237.796	237.51	238.408	230.98
46	239.694	235.224	242.551	240.102	232.163	232.571	238.653	237.204	233.898	234.184	235.755	236.735	231.673	233.633	239.49	236.551	238.878	240.122	229.98	232.592	234.265	238.184	233	234.878	235.898	234.755	232.878	234.633	239.694	234.02	239.306	234.388	235.612	234.163	231.592	234.531	235.571	236.735	237.143	235.714	235.714	236	241.796	237.347	246.102	239.898	237.592	237.49	232.796
47	241.592	235	242.429	239.918	235.122	236.367	238.327	238.673	232.02	236.51	238.204	237.041	233.163	233.163	241.653	234.51	240.571	239.347	233.51	235.286	235.612	239.571	233.939	237.388	237.143	238.633	234.122	238.347	239.163	235.143	240.224	234.755	236.082	235.531	231.367	232.755	238.898	235.694	239.898	238.551	237.265	236.102	241.327	238.735	248.143	242.408	240.061	238.102	234.102
48	241.082	238.98	243.816	243.551	237.449	234.531	238.878	241.122	232.612	237.082	236.939	238.571	235.633	236.286	240.061	237.592	238.082	240.041	236.224	233.551	235.286	238.653	236.327	237.469	239.245	238.061	233.367	237.939	241.531	234.98	239.592	237.061	239.694	237.571	233.531	234.204	236.776	238.347	239.735	240.122	236.898	239.041	244.837	242.898	250.816	243.469	242.612	240.143	234.347
49	244.061	239.673	245.367	244.837	238	235.367	239.714	242.571	235.49	241.694	241.102	238.714	234.98	236.469	242.061	237.408	240.878	245.061	233.531	235.061	237.102	238.286	234.347	236.286	238.02	237.816	232.796	236.898	244.939	237.02	243.449	238.449	239.673	239.429	230.816	234.796	241.245	240.898	242.061	240.959	238.245	240.02	247.449	241.408	254.612	246.122	241.939	242.714	234.265
50	245.449	239.653	246.306	247.02	241.122	236.449	241.224	243.041	234.755	240.673	242.51	241	237.551	239.061	243.653	238.245	244.673	243.673	234.673	237.776	240.265	241.592	237.224	238.939	243.265	242.429	236.02	242.469	244.653	236.286	244.245	240.327	238.306	240	233.878	236.429	239.102	240.592	242.918	241.163	239.082	241.469	248.469	243.163	253.959	248.49	240.673	242.796	236.449
51	249.939	242.714	246.367	245.857	241.367	236.857	243.061	242.041	234.898	242.224	241.959	241.592	235.388	241.265	246.245	239.143	246.714	244.551	236.776	238.347	241.163	244.592	235.592	240.98	241.265	243.898	235.469	240.51	245.347	238.163	246.204	240.429	240.408	242.265	234.694	239.449	242.612	243.959	243.347	244.245	237.653	245.245	249.061	245.531	256.367	247.143	244.959	242.102	236
52	250.571	245.592	248.714	246.633	243.429	240.388	245.245	246.388	238.571	244.633	245.143	244.633	238.816	243.633	251.265	240.041	246.694	249.571	239.469	240.306	241.449	243.082	239.102	243.551	244.694	244.857	240.388	245.49	247.694	238.49	250	245.449	243	246.163	238.163	239.531	243.51	241.306	249.612	247.694	240.286	245.408	251.061	247.143	255.796	248.408	245.51	244.306	237.061
53	255.449	246.878	248.837	251.082	242.673	243.755	247.204	246.041	239.163	246.327	245.755	245.184	239.673	245.98	253.98	241.102	249.347	250.612	238.653	241.959	242.755	245.959	241.286	245.673	247.102	245.184	239.551	245.878	247.143	239.061	251.673	239.673	241.429	247.02	237.469	239.939	245.347	244.51	248.796	249.408	244.755	245	252	248.061	257.327	252.163	247.245	246.122	239.857
54	256.408	249.469	251.898	253.449	247.714	243.959	245	244.184	241.878	248.735	249.306	247.163	241.408	247.959	257.245	245.367	250.388	252.061	239.776	244.184	244.388	245.571	244.612	246.245	248.327	246.204	240.694	251.082	249.673	240.163	255.612	248.286	245.959	245.51	240.755	245.49	246.653	248.449	254.776	251.959	245.98	247.061	252.694	250.633	261.816	254.918	249.49	248.673	239.755
55	260.592	254.327	252.735	251.061	248.163	245.469	247.694	249.163	243.837	253.592	249.061	247.204	242.367	253.878	260.184	247.306	253.878	253.122	241.959	245.143	246.429	246.571	243.388	249.51	247.878	249.265	244.347	252.449	253.143	242.735	256.204	251.245	246.959	248.163	240.837	248.49	248.367	246.388	257.204	256.327	247.02	249.694	255.531	250.51	261.286	255.163	247.061	248.551	241.388
56	266.694	253.388	252.184	252.878	252.633	249.102	250.388	250.184	248	257.469	249.592	248.653	246.041	252.224	267.755	251.265	253.735	254.633	246.653	250.102	248.143	247.082	244.878	252.041	250.755	249.796	248.184	255.163	251.714	242.776	259.898	252.878	249.816	247.429	242.959	250.49	250.408	249.959	260.388	261.061	249.571	249.245	258.041	252.449	264.143	257.082	251.714	251.469	245.51
57	275.041	263	257.449	255.388	253.306	253.449	251.041	251.429	251.245	262.122	252.918	252.143	251.367	255.898	268.653	250.122	254.571	256.612	247.061	251.796	248.959	250.388	249.959	253.327	251.306	250.163	250.49	257.02	254.49	246.878	262.755	256.102	251.388	249.429	245.796	252.082	252.327	251.163	264.776	265.633	251.449	251.571	259.143	252.347	269.531	260.592	254.122	253.49	247.286
58	279.204	265.367	257.796	254.571	261	255.612	252.122	251.245	252.449	262.735	253.224	252.327	250.714	261.265	271.694	253.673	257.02	256.061	249.347	255.286	251.551	252.347	251.204	258.714	254.429	252.224	253.612	264.429	255.367	244.959	261.776	258.918	251.776	251.204	247.816	253.51	253.122	254.469	268.469	268.469	250.143	250.551	260.51	254.959	269.735	264.02	253.286	255.388	248.551
59	281.918	269.408	259.265	258.143	264.49	259.224	252.551	253.571	257.551	270	258.531	252.265	257.265	266.245	278.531	258.286	259.061	258.367	251.082	256.857	250.714	253.388	254.918	262.082	255.245	257.449	254.755	264.939	255.143	248.306	267.633	258.429	253.082	252.878	248.327	255.959	253.653	256.286	271.327	271.51	252.449	251.755	263.143	257.265	273.449	262.592	256.959	257.286	250.878
60	287.959	272.796	257.204	261.51	267.571	261.286	255.143	256.592	259.612	271.245	253.204	255.776	260.653	268.122	280.612	262.531	259.673	256.184	254.898	258.184	251.98	254.673	255.163	264.673	257.98	254.898	259.714	271.245	261.429	252.265	272.388	264.327	257.122	253.735	253.041	258.755	255.694	256.265	275.286	278	254.918	253.531	265.592	259.673	272.286	268.714	257.286	260.082	251.776
61	292.408	275.163	258.796	259.449	269.51	267.061	258.429	256.816	265.796	274.49	259.122	256.082	267.49	274.327	284.592	265.673	261.551	261.265	257.898	263.061	252.837	254.653	261.265	266.653	258.204	257.612	261.265	276	260.857	253.49	276.735	265.837	257.224	257.367	254.612	261.347	260.041	259.041	279.918	282.449	257.163	256.306	263.673	257.653	274.571	273.122	258.122	258.265	255.714
62	295.469	282	260.163	260.245	272.694	269.939	255.531	255.878	265.429	279.653	258.286	258.163	268.51	278.449	288.959	269.265	261.939	259.102	260.816	265.082	252.939	257.959	259.224	271.531	259.143	258.592	264.612	278.592	262.224	254.592	283.306	271.265	256.653	257.388	257.755	266.633	260.429	261.184	286.143	284.918	258.143	259.49	269.388	262.429	277.286	275.673	261.102	259.327	256.388
63	299.612	285.714	262.286	263.633	277.367	275.714	256.857	256.898	272.551	284.653	261.265	257.755	273.102	278.367	297.735	273.224	264.714	263.041	263	270.102	258.082	259.612	264.224	274.633	260.367	262.163	269.653	280.898	266.49	253.204	284.857	273.959	259.878	257.388	258.286	267.816	260.571	262.755	288.755	287.816	257.571	259.143	270.184	263.122	279.306	277.449	260.286	265.143	261.694
64	304.122	288.286	263.796	265.122	280.51	278.653	257.449	259.633	274.02	285.939	262.265	257.633	277.327	283.694	298.122	273.327	265.51	265.837	267.469	272.306	256.531	260.796	269.633	276.735	263.02	263.327	272.612	283.878	267.857	258.714	288.367	274.592	260.306	261.796	262.694	267.673	260.776	262.49	290.122	293.082	261.184	259.898	270.551	266.082	278.796	279.204	261.735	263.755	261.816
65	307.224	293.286	262.796	264.082	282.02	280.429	258.367	261.184	278.204	289.388	263.347	263.612	280.673	291.592	301.939	281.184	263.204	264.776	272.51	276.776	260.551	262.51	272.571	280.714	265.082	263.51	278.673	285.857	266.735	257.245	290.224	278.653	261.429	262.469	264.122	273.143	263.122	263.694	293.347	294.98	261.02	261.245	271.204	267.755	284.367	281.408	266.122	264.673	268.408
66	310.959	299.51	264.571	264.204	285.714	283.673	263.408	261.245	282.694	295.714	263.735	263.408	282.388	288.551	308.673	284.184	267.796	269.531	276.51	278.429	263.061	263.49	276.388	284.878	267.633	264.204	281	289.776	268.082	262.286	292.571	285.102	264.429	263.633	268.755	278.082	260.776	264.245	299.531	297.163	263.918	264.082	272.327	269.51	287.306	286.041	265.245	267.061	269.939
67	314.755	299.755	267.796	266.612	290.02	285.878	263.653	263.612	283.959	297.408	266.143	266.939	283.224	292.347	310.959	287.102	268.98	268.02	280.163	288.633	261.469	264.735	277.531	288.796	270.02	268.347	286.612	294.286	270.143	263	298.224	286.857	266.388	264.469	270.714	280.878	265	266.245	299.612	301.796	264.653	265.286	274.837	269.633	289.265	287.224	263.98	267.245	275.286
68	314.918	308.306	269	269.367	292.429	290.939	264.469	266.837	286.796	298.204	267.918	264.531	288.551	296.612	315.878	290.918	270.347	269.694	284.898	287.082	264.245	265.388	282.469	291.143	271.51	265.163	289.531	297.061	273.816	262.878	302.102	294.49	268.551	266.959	277.796	284.98	264.245	266.857	305.592	303.163	265.592	262.286	275.224	268.857	293.735	290.673	268.367	270.408	274.163
69	319.429	309.959	267.714	268.755	296.449	293.796	265.388	265.857	290.429	305.061	269.184	265.714	294.204	299.796	316.061	293.857	271.694	270.245	286.245	291.408	268.735	265.816	283.51	296.204	271.694	270.367	290.694	298.98	271.469	265.265	301.51	294.429	266.531	266.551	276.939	287.796	265.612	269.776	308.694	305.51	271	265.327	277.939	272.816	294.653	294.694	267.469	270.735	282
70	322.571	309.286	273.041	269.592	298.061	296.286	262.245	268.592	298.306	306.469	269.837	265.735	293.776	304.776	321.49	299.531	274	270.347	290.959	288.49	266.837	266.224	285	295.837	271.184	268.959	296.714	299.959	276.102	270.939	307.306	294.694	266.98	270.306	282.367	290.816	267.816	272.122	309.673	311.286	266.878	265.837	280	275.082	297.184	297.918	268.531	271.327	285.429
71	323.102	311.102	269.571	270.592	300.959	295.163	270.612	268.224	298.612	307.959	270.143	270.286	301.061	306.388	323.755	301.776	275.306	273.041	294.816	293.571	267.245	270.184	287.735	299.898	275.347	269.776	298.816	304.388	274.327	270.061	311.51	297.816	271.286	273.367	287.388	292.612	272.041	271.633	313.714	313.408	268.531	268.388	279.816	277	299.531	301.082	268.388	274.143	288.694
72	326.551	316.388	275.898	269.061	302.49	302	271.653	270.633	301.429	313.612	270.918	270.245	303.041	308.714	326.571	306.51	274.592	274.061	298.51	298.796	268	270.286	291.51	301.837	270.102	270.551	302.857	305.469	273.408	266.755	314.245	301.265	272.51	272.531	289.918	295.612	273.755	273.204	315.245	314.653	271.102	269.939	276.571	274.857	305	302.959	269.959	273.163	291.184
73	331.163	320.51	273.816	275.163	307.082	303.816	270.163	273.224	303.122	316.714	275.082	271.571	302.796	310.735	328.102	307.51	276.061	275.143	298.857	302.633	269.571	269.612	291.224	306.837	276.694	272.735	303.184	308.776	279.224	272.082	312.837	304.224	270.469	272.918	290.776	296.163	274.898	273.204	321.878	316.939	271.898	269.184	279.408	275.633	305.653	305	271	274.592	292.02
74	332.327	320.98	275.347	277.286	310.592	304.571	271.102	270.98	310.429	317.347	278.633	274	308.388	314.735	331.184	314.204	276.735	275.571	302.776	304.224	268.898	272.633	296.531	308.204	275.429	275.469	308.694	313.041	277.959	274	317.918	308.796	274.429	275.796	296.939	299.449	272.02	277.367	322.531	322.163	275.02	272.224	283.878	279.633	313.51	309.98	275.571	275.51	298.163
75	336.367	327.51	277.469	274.939	311.612	313.224	271.469	274.694	311.571	319.327	278.408	274.735	311.449	316.122	334.224	316.184	275.408	276.388	303.184	303.918	270.429	273.612	298.265	310.122	277.531	277.449	308.469	316.122	280.939	274.776	317.796	311.918	272.796	274.918	295.816	302.735	276.286	278.878	322	325.592	274.653	272.163	284.51	282.041	313.163	308.449	273.918	280.327	301.02
76	335	325.816	277.735	275.939	309.265	311.469	272.184	271.776	312.571	319.592	276.878	273.327	312.265	316.633	335.51	317.469	279.816	279.959	307.653	308.694	271.408	274.51	294.388	312.714	278.918	276.571	313.51	315.612	279.184	276.714	318.755	315.082	276.143	277.673	298.327	302.796	277.245	274.816	328.204	325.592	274.041	272.408	282.347	280.327	320.286	312.224	276.265	277.98	302.939
77	338.184	330.286	279.51	275.796	313.51	311.429	271.776	275.776	314.735	324	278.592	275.612	314.061	319	335.633	316.714	278.061	278.878	308.796	310.735	273.388	273.327	304.163	313.531	277.633	273.714	314.143	314.673	282.429	277.612	325.531	315.224	274.286	279.224	302.837	306.776	277.592	280.551	327.837	328.857	276.286	274.327	286.98	281.612	320.429	318.286	276.388	282.102	308.51
78	341.612	331.061	278.653	277.02	314.163	315.959	274.347	275.327	319	329.673	279.041	274.816	316.816	319.816	339.469	321.857	278.714	278.143	312.02	313.184	271.367	276.837	304.694	313.51	278.959	277.816	315.408	319.102	281.673	275.531	327.531	315.102	278.143	275.551	307.082	311.755	279.816	280.551	329.061	330.204	277.143	276.612	286.776	283.796	323.204	319.776	276.735	282.224	308.755
79	343.224	333.388	280.918	279.98	316.796	318.571	275.347	278.061	322.449	327.224	284.061	273.939	318.612	321.796	344.551	325.571	281.98	280.612	314.245	317.306	277.286	280.959	305.367	318.469	281.714	280.776	321.531	324.531	280.388	277	331.51	319.082	277.306	280.224	304.898	310.388	279.082	283.551	329.367	329.918	277.388	274.429	284.878	283.673	327.204	321.776	280.02	282.265	307.735
80	347.592	335.898	281.082	281.694	322.653	321.51	279.694	275.939	324.98	332.041	283.816	277.837	321.592	324.224	341.939	326.918	282.898	278.878	316.367	316.51	277.204	279.184	307.878	318.327	284.571	279.878	320.51	322.469	283.408	280.367	327.633	323.714	279.061	279.755	309.367	312.796	282.082	279.878	332.551	334.265	277.959	277.612	290.061	284.857	329.755	321.735	279.082	285.061	313.531
81	349.245	338.122	280.265	280.714	324.122	321.939	277.143	277.286	323.02	328.898	282.245	279.571	324.245	323.367	343.49	326.633	283.816	284.143	316.837	316.898	278.735	279.714	304.918	318.939	282.469	281.102	325.551	325.122	285.122	280.796	330.694	324.306	282.306	283.163	312.755	316.367	282.878	281.673	335.102	336.796	283.286	279.673	290.878	287.347	333.02	321.429	280.673	281.551	314.755
82	346.49	339.551	281.673	282.408	326.286	325.857	279.776	276.918	324.429	334.122	283.429	275.796	327.204	327.367	350.265	331.122	284.98	285.306	319.408	321.959	278.122	282.878	312.776	323.449	283.061	281.714	325.306	325.429	284.49	281.918	336.408	324.816	282.571	279.347	314.531	317.245	282.653	282.796	333.878	337.204	281.98	279.98	290.571	287.51	334.286	325.449	283.265	286.878	318
83	350.061	342.02	282.776	281.939	326.796	327.694	278.673	279.837	329.653	337.347	284.755	280.592	326	331.918	349.102	334.347	287.469	289.102	323.367	324.347	277.653	281.857	310.98	326.633	287.02	282.551	327.327	325.245	285.388	281.531	339.041	327.694	281.816	282.041	314.143	315.612	284.673	287.082	337.02	339.122	281.49	281.918	290.714	291.816	336.918	328.265	279.939	285.041	320.265
84	350.122	343.878	283.633	280.776	327.816	326	279.959	280.551	330.429	337.571	287.816	280.857	331.633	331.878	351.224	334.694	286.469	285.061	324.939	326.143	282.592	281.939	313.878	329.102	287.265	283.816	326.673	329.143	289.265	284.796	338.49	330.816	284.082	284.837	318.531	324.776	283.551	286.143	345.061	344.388	283.735	282.98	291.735	292.347	340.776	330.061	282.449	290.306	323.184
85	349.061	346.224	283.673	282.918	328.673	328.98	279.143	282.816	330.02	342.857	285.082	283.204	331	332.694	356.694	335.408	288.653	286.755	325.939	328.449	279.714	283.694	314.02	326.429	286.163	283.755	330.041	330.878	286.776	285.612	342.796	334.082	284.776	285.98	319.49	321.816	285.796	285.592	345.143	341.408	283	282.061	291.918	291.327	339.673	333.082	283.673	286.449	323.102
86	353.265	347.898	285.98	284.714	332.51	330.776	282.898	283.837	330.898	342	290.245	281.306	331.408	335.714	355.673	336.878	289.837	288.673	325.163	331	283.408	283.571	314.143	329.653	290.592	285.122	330.061	331.408	291.061	287.347	343.306	333.959	286.816	287.776	321.959	324.041	285.449	288.02	345.735	340.449	285.469	284.796	293.673	291.571	341.367	335.408	283.776	286.449	325.408
87	354.714	351.041	284.816	286.898	333.735	336.286	282.959	284.429	331.857	344.388	289.755	281.327	332.429	337.367	354.571	344.592	293.143	290.939	330.857	332.061	283.816	285.939	319.204	333.653	291.224	284.388	333.898	335.673	288.367	285.653	345.673	335	284.02	289.388	323.714	329.347	283.694	288.245	349.184	345.449	285.327	281.286	294.122	292.184	345.388	336.082	286.306	291.939	327.837
88	359.327	352.776	288.02	287.367	334.592	338.122	282.653	285.694	341.531	345.163	290.082	286.612	334.082	337.633	359.571	342.306	291.612	290.571	332.408	333.143	283.837	287.694	321.204	337.673	291.388	287.265	335.429	334.347	290.51	289.143	346.286	340.265	285.061	289.531	327.163	327.306	287.673	290	349.041	345.51	288.408	285.082	295.061	293.959	347.633	338.143	286.02	291.061	331.816
89	357	354.816	289	288.653	335.776	338.592	283.224	288.633	338.02	347.755	292.571	288.469	336.939	339.571	359.939	341.592	292.367	292.082	333.306	337.224	284.286	284.959	322.286	339.041	289.531	288.449	338.816	339.286	292.755	290.061	349.51	340.776	289.694	291.204	327.98	329.041	290.837	289.082	348.898	353.612	288.939	284.184	294.02	296.531	351.286	343.367	289.857	293.633	333.673
90	357.367	353.694	289.184	284.714	338.551	339.265	285.755	289.388	340.51	348.796	293.286	286	339.265	340.918	360.551	346.327	293.306	293.776	337.265	340.347	289.041	287.51	324.776	341.061	293.51	289.102	340.429	340.163	294.286	289.51	352.327	338.735	290.673	290.592	327.898	333.204	291.388	292.49	358.551	348.796	289.98	285.898	297.551	293.776	347.735	341.347	288.551	294.245	331
91	361.163	358.878	289.878	287.918	337.816	342	284	289.429	341.98	350.959	291.449	288.49	338.02	343.449	362.49	347.429	296.408	293.531	338.898	337.49	286.469	289.837	328.286	336.694	293.388	288.143	338.245	339.082	296.612	292.327	349.204	341.041	293.143	291.02	330.796	333.837	291.245	291.939	355.735	353.939	290.449	284.429	294.306	296	347.959	346.347	287.551	295.143	337.796
92	365.245	356.571	291.755	290.143	340.245	342.714	287.571	291.388	348.163	353.959	295.878	290.939	345.796	348.796	364.837	348.408	297.429	294.939	340.224	340.98	285.082	292.122	329.49	342.939	293.49	291.122	341.796	339.551	294.898	294.143	352.408	350.694	292.531	294.816	334.245	340.224	296.408	297.449	358.878	352.755	289.388	287.204	298	296.49	351.857	346.714	288.918	294.612	338.714
93	366.082	360.49	289.816	287.959	344.367	341.571	288.163	290.633	348.143	351.265	292.939	288.959	341.612	343.878	364.878	351.327	295.184	290.49	341.408	343.796	290.367	292	329.612	342.918	294.082	294.735	346.367	339.041	295.061	293.245	355.082	348.776	293.816	296.184	338	341.796	292.939	296.082	357.98	357.429	292.306	286.816	300.878	297.776	354.429	349.551	292.041	295.286	339.041
94	363.102	360.714	292.816	293.918	343.796	344.449	290.163	291.694	349.776	352.837	295.469	289.204	347.531	346.898	367.51	354.98	294.102	294.367	340.51	344.898	289.429	292.327	329.327	344.857	296.571	289.633	343.122	342.592	297.286	294.122	357.531	348.571	292.02	295.429	337.918	342.592	294.755	294.755	363.388	359.469	290.98	289.245	299.592	301.306	356.469	352.837	296.571	295.102	345.592
95	367	360.551	290.204	289.102	343.918	346.898	291.408	290.408	350.429	358.714	296.755	288.143	345.224	347.653	365.367	354	296.122	296.163	343.918	344.429	292.408	293.653	331.49	345.122	296.571	293.204	349.347	343.041	298.286	295.551	356.163	352.735	296.122	296	344.122	342.592	298.592	295.163	364.816	361.816	294.327	292.898	298.735	302.98	360.755	349.796	293.918	299.98	343.122
96	365.469	357.878	293.612	291.306	349.102	347.286	288.367	292.98	355.653	358.347	295.531	292.918	348.592	348.98	368.959	353.143	295.265	298.571	343.673	345.449	290.735	294.122	332	348.653	300.653	296.959	349.224	343.347	301.429	298.041	360.755	351.898	294.837	297.571	342.449	343.388	299.367	296.327	364.429	362.204	293.408	291.286	300.592	302.653	361.286	355.408	292.02	301.857	345.694
97	365.776	362.653	292.816	293.429	346.184	347.429	290.122	295.184	353.122	358.02	300	291.531	350.388	351.102	371.551	357.204	301.082	298.184	347.673	346.551	293.816	294.082	333.837	348.776	298.224	296.245	349.367	349.245	300.51	299.286	358.755	354.755	297.224	299.204	346.673	345.082	300.102	296.857	369.531	365.327	297.327	292.388	303.878	303.918	363	356.98	293.898	304.02	348.776
98	368.204	364.714	294.041	297.714	347.204	354.102	291.551	292.714	358.102	359.592	299.918	290.388	350.102	348.204	373.184	358.51	300.224	298.327	346.816	353.571	295.061	292.592	336	350.265	301.367	298.163	354.224	349.776	299.898	297.98	363.122	359.265	299.796	299.837	344.245	351.878	299.939	298.592	369.408	363.816	296.327	293.041	303.286	304.898	364.122	356.857	296.653	301.694	351.367
99	369.347	371.796	296.265	292.143	351.755	355.306	290.98	295.286	359.347	361.531	299.449	294.184	355.388	356.755	371.816	360.204	301.857	297.306	350.449	351.714	291.837	297.286	339.204	358.327	301.939	300.163	353.163	351.898	302	297.571	362.714	357.98	295.857	300.469	347.673	349.633	298.327	300.571	370.122	366.612	297.714	294.673	300.49	307.306	368.204	361.776	294.122	302.061	355.041
100	372.306	366.327	297.776	294.776	351.755	356.408	294.388	298.531	359.388	358.735	302.98	297.306	355.286	351.224	380.633	360.51	304.286	297.653	352.469	357.163	295.184	297.551	340.837	354.327	300.143	300.306	354.347	351.184	302.694	300.776	362.653	361.367	297.898	302.122	348.592	351.02	299.224	302.367	375.531	368.551	298.327	294.735	305.306	307.286	369.184	361.633	296.061	305.02	355.286
101	372.327	369.347	299.184	298.98	352.714	356.755	296.857	298.347	357.98	368	303.98	297.735	357.612	354.347	376.796	364.388	303.204	301.265	356.082	355.388	294.286	299.816	342.776	357.265	307.265	297.184	353.347	351.265	302.878	302.163	370.429	364.49	301.245	299.51	350.898	349.755	301.857	302.571	372.531	369.98	299	295.327	308.306	307.612	375.408	362.755	297.184	303.694	357
102	374.918	375.49	297.918	299.306	357.673	361.714	296.776	298.163	362.245	364.939	305.02	297.367	360.612	356.816	379.265	368.49	303.327	298.918	356.592	359.592	297.673	300.02	341.204	363.551	305.163	300.755	358.163	355.633	302.388	300.122	371.327	365.224	303.755	301.041	354.816	355.02	302.163	305.837	375.51	375.02	298.878	295.673	306.306	306.49	374.49	364.98	297.673	303.551	358.49
103	376.959	370.959	299.02	297.51	354.143	360.98	298.592	297.878	364.082	369.388	305.388	299.735	359.102	361	380.776	368.592	305.408	305.184	356.469	356.571	297.02	300.592	344.265	360.122	307.265	298.816	358.367	357.49	303.143	304.49	371.878	365.714	303.571	303.959	351.49	361.347	303.816	305.755	373.857	372.347	299.51	297.612	310.245	307.633	374.633	367.388	302.633	309.184	361.429
104	377.041	374.327	301.531	298.592	359.163	358.878	296.449	299.327	364.918	368.735	305.306	298.878	360.49	358.286	382.286	369.898	303	305.327	358.102	359.306	298.122	299.041	346.633	363.163	306.041	299.694	362.98	357.469	305.388	305.49	371.327	369.163	302.061	301.571	356.469	358.163	302.612	301.408	377.184	375.796	300.551	295.184	308.306	308.388	372.878	367.857	301.694	305.959	367.061
105	377.939	377.918	298.571	299.204	361.163	363.163	296.918	299.653	365.592	368.918	306.102	301.061	360.735	357.633	380.816	370.959	306.796	304.102	360.306	364.51	298.571	302.857	348.286	362.612	306.449	302.796	363.673	355.306	307.204	307.388	373.245	370.571	303.306	305.51	362.878	360.592	306.796	309.388	379.796	377.367	301.694	294.408	306.633	311.898	374.959	369.367	301.939	307.551	364.388
106	378.837	377.551	302.571	298.429	362.163	363.163	297.959	302.265	370.51	373.673	304.673	301.694	362.714	362.857	382.776	374.878	309.143	302.265	361.857	362.51	299.327	303.898	345.388	363.082	308.51	303.918	365.184	359.204	303.918	309.918	375.592	372.449	303.429	304.082	358.857	362.918	303.449	304.265	382.163	378.49	302.98	299.878	308.122	308.367	377.531	370.02	301.469	308.102	367.163
107	380.367	378.51	300.571	304.592	364.02	363.082	298.857	301.102	370.735	374.918	308.551	300.796	365	361.837	384.041	369.122	309.061	306.102	364.429	365.571	298.184	301.633	350.408	366.122	309.49	304.857	365.122	361.551	306.49	305.714	377.163	368.306	302.694	306.163	361.755	362.551	306.898	302.327	382.204	380.102	302.755	299.571	306.592	309.98	379.959	369.184	302.959	305.469	367.204
108	382.041	378.633	302.837	300.02	363.878	364.714	299.857	303.02	367.796	376.592	308.531	302.673	366.408	363.633	382.939	375.061	311.776	306.061	366.347	367.98	301.51	301.878	348.265	364.204	310.49	304.122	367.633	361.755	309.041	311.531	378.143	369.755	307.49	308.633	364.224	364.878	305.939	309.265	383.816	377.878	304.551	300.286	310.551	311.939	378.327	374.857	301.755	312.429	367.49
109	381.898	381.082	300.755	305.51	367.959	367.551	299.204	298.571	370.306	378.755	307.469	302.306	363.612	364.388	385.327	373.735	310	308.204	367.673	370.449	304	304.735	349.633	368.102	310.449	306.796	363.122	360.306	308.163	309.429	379.918	375.122	307.857	308.776	364.51	364.49	307.673	310.939	383.184	382.531	304.714	299.306	313.204	311.469	377.816	376.469	306.224	309.776	369.122
110	383.143	382.551	306.041	303.51	368.531	369.224	301.837	303.163	373.612	377.184	307.388	302.347	367.469	365.204	383.082	377.755	308.633	310.388	364.143	371.204	301.469	304.102	352.612	369.796	311.245	309.571	367.51	361.673	310.265	309.939	384.551	373.653	304.939	306.959	366.286	369.408	308.306	309.959	388.449	382.082	304.959	302.367	311.469	317.184	386.102	377.878	304.571	310.857	371.878
111	382.429	381.98	302.612	304.245	366.49	368.49	300.633	303.816	376.265	377.714	309.347	301.551	365.204	363.347	387.531	379.531	313.98	308.51	370.49	372.531	303.224	303.531	352.98	368.306	312.612	303.878	364.796	365.347	307.592	310.224	381.592	374.286	307.224	312.429	372.122	372.102	310	314.633	389.694	386.286	307.714	301.449	308.571	314.469	382.898	380.306	302.163	312.245	369.102
112	383.429	383.612	304.51	302.531	366	373.327	302.98	301.694	373.816	378.755	310.347	300.694	368.286	364.102	385.714	377.224	312.286	310.918	369.959	370.408	302.184	305.265	357.245	370.878	312.98	308.286	367.837	366.857	308.816	312.061	380.959	377.286	304.98	309.082	367.388	369.122	307.98	311.673	387.959	384.163	306.857	303.857	314.51	314.061	382.286	376.796	304.429	315.612	374.673
113	384.02	385.816	307.51	302.347	368.408	370.816	303.429	304.612	374.694	382.408	312.551	302.306	368.959	365.776	388.184	381.816	312.816	309.878	369.122	374.184	305.408	308.184	356.143	376.061	312.102	307.918	373.939	364.796	312.163	310.857	381.041	374.429	305.816	309.653	371.449	371.286	312.367	307.408	389.204	385.143	306.776	301.918	315.041	314.939	387.286	376.163	306.857	313	375.878
114	389.796	386.612	307.204	300.143	368.857	373.49	302.102	306.776	378.653	383.735	310.98	305.51	373.531	367.061	388.388	385.224	311.531	311.367	373.286	375.796	304.918	306.429	355.857	372.286	313.224	309.082	370.429	368.714	310.429	314.122	382.265	375.653	311.224	311.469	372.714	372.245	309.327	312.551	393.306	389.653	308.776	304.429	313.449	318.571	385.531	377.408	308.184	314.122	379.429
115	384.143	384.143	304.796	304.347	369.592	373.265	303.673	307.918	375.592	383.02	307.592	307.122	371.184	364.878	393.082	385.388	312.429	313.653	373.571	381	310.714	309.531	360.592	372.98	314.347	311.939	374.184	370.551	310.408	310.51	384.49	381.02	310.959	310.306	366.959	371.776	312.653	314.469	392.878	386.367	309.184	302.306	316.98	319.122	388.143	381.898	308.898	311.388	374.98
116	387.49	387.633	306.612	303.612	371.612	376.612	305.204	306.592	381.98	383.837	311.327	305.571	377.041	366.98	396.327	383.857	310.449	311.694	371.184	377.224	305.592	309	357.755	377.531	315.306	310.673	370.694	369.327	311.388	314.694	383.633	378.653	310.082	313.571	372.735	374	314.143	313.531	391.98	386.143	310.184	302.51	311.837	317.857	385.796	382.184	305.592	313.612	373.837
117	388.224	388.367	308.102	306.939	368.673	377.51	302.408	308.122	381.816	385.714	311.776	306.959	371.898	367.898	390.735	382.551	313.796	309.347	373.163	374.265	305.939	309.735	353.388	371.98	315.429	311.714	372.755	369.245	312.592	315.163	383.898	379.816	311.571	313.02	373.449	373.878	313.204	312.939	392	386.612	309.816	303.286	318.571	317.388	387.816	379.857	309.918	315.082	375.612
118	388.388	388.122	309.571	308.102	375.755	379.367	306.571	308.592	382	387.898	317.592	306.857	378.347	374.551	390.265	386.694	312.306	311.612	373.98	375.837	304.122	308.592	360.898	377.918	313.224	311	375.633	371.041	314.367	314.102	387.245	385.347	308.551	314.224	372.714	377.816	314.367	316.061	391.918	387.102	308.857	302.245	318.694	316.796	390.878	382.143	309.388	316.959	375.898
119	386.592	388.755	306.755	307.041	373.592	377.061	304.327	307.633	377.98	386.102	314.429	308.163	377.592	371.816	397.184	387.776	316.673	310.245	374.837	376.408	310.122	309.102	365.755	380.061	314.837	312.122	374.265	373.327	313.469	315.449	389.306	379.816	310.265	314.551	370.041	376.959	312.796	318.224	393.837	387.673	307.898	304.367	318.224	318.612	389.082	380.592	310.327	314.102	374.531
120	387.816	387.959	309.633	305.633	374.204	381.898	309.551	307	383.796	388.102	313.918	308.347	374.551	372.265	398.51	388.449	315.551	312.163	379.347	381.49	308.959	312.531	360.612	381.224	315.735	311.857	374.776	373.388	316.837	318.02	384.857	382.592	311.02	314.673	374.592	378.714	314.204	314.429	393	390.388	310.612	306.735	317.673	320.061	392.694	383.184	312.776	316.735	383.041
121	392.061	393.959	310.694	306.571	376.469	382.327	306.286	309.694	386.429	389.918	314.49	305.571	378.102	372.653	397.918	388.878	315.306	316.102	378.061	383.408	309.449	310.163	364.49	380.898	321.755	317.286	382.531	374.265	313.449	317.959	386.796	382.367	309.245	314.98	374.633	381.265	314.469	316.878	397.143	390.122	311.673	308.898	317.653	320.122	388.612	386.061	311.306	316.898	382.49
122	390.898	392.755	307.939	310.776	373.388	378.796	303.571	306.959	381.939	389.694	315.49	307.571	377	374.224	401.102	389.224	313.163	313.224	377.408	380.204	306.51	311.878	362.449	377.714	317.327	311.939	380.306	374.143	313.633	315.857	386.388	385.122	315.082	314.673	376.898	378.898	316.551	313.184	395.755	394.224	312.449	312.102	318.531	322.204	385.633	387.204	310.837	318.796	383.184
123	391	393.837	311.633	310.122	378.245	376.918	306.061	306.939	385.429	389	315.265	307.857	376.612	372.653	398.98	390.51	315.673	316.51	377.959	379	311.469	312.469	366.551	382.347	318.163	315.061	380.122	373.469	316.327	316.633	394.837	386.184	312.429	317.122	374.51	380.816	315.918	316.02	394.816	388.265	312.694	308.122	319.551	322.347	393.327	383.653	309.551	321.612	382.776
124	393.837	393.776	311.184	308.918	374.49	381.429	306.959	311.653	383.796	391.939	316.163	308.204	383.449	375.531	399.694	388.469	318.98	315.633	376.673	380.857	313.265	311.612	364.898	385.286	318.653	315.592	380.102	372.857	313.49	317.857	390.837	387.204	313.592	316.041	375.694	379.837	316.408	315.735	396.959	392.776	313.143	307.857	318.837	322.959	393.755	386.551	315.388	317.551	388.061
125	394.327	395.02	311.959	310.082	376.551	382.878	308.347	309.449	386.122	387.388	317.98	308.204	379.673	373.204	395.837	391.571	314.796	317.102	380.837	382.51	309.327	310.367	368.796	385.02	319.367	314.98	378.98	374.347	316.367	319.959	391.755	384.735	314.408	314.939	380.469	382.061	318	316.51	394.143	392.898	313.531	310.265	319.469	323.551	396.265	392.224	312.878	322.98	384.633
126	392.49	396.163	311.184	309.327	379.857	384.286	310.041	314.061	389.041	391.98	315.571	310.612	379.122	374.286	398.265	391.306	315.102	314.102	380.429	382.265	310.755	313.02	365.939	382.633	321	312.51	379.367	375.796	316.224	319.796	393.143	385.776	315.082	318.347	377.265	380.755	317.959	315.898	395.857	393.061	312.224	308.02	322.163	323.633	396.959	385.653	313.122	323.184	382.612
127	389.367	395.388	312.102	309.98	380.286	384.878	310.98	310.367	390.714	394.837	317.184	311.918	381.531	375.571	395.449	386.102	315.265	317.673	377.939	383.102	311.959	315.347	362.449	383.776	317.918	314.122	382.959	378.082	317.735	318.714	388.286	390.49	316.735	315.49	376.898	381.673	316.347	321.388	394.122	393.122	313.429	308.449	322.939	322	393.592	387.265	313.327	321.776	387.776
128	391.469	393.694	311.918	307.469	379.633	383.551	309.551	313.429	391.184	391.612	317.51	309.286	384.898	374.408	400.347	390.571	317.592	316.306	381.776	386.51	310.612	311.653	365.755	386.469	321.286	313.592	376.224	376.592	319.082	318.878	392.041	387.367	315.327	315.469	380.449	377.367	320.735	320.204	398.898	392.408	311.347	307.714	320.857	323.612	395.429	388.98	313.286	322.653	385.286
129	393.592	395.082	311.347	310.082	376.184	383.082	307.102	312.531	386.102	393.796	320.633	311.612	384.347	377.959	398.776	394.755	319.163	313.898	386.653	382.918	313.449	312.163	369.306	385.408	320.918	319.449	382.143	381.102	315.714	319.673	391.408	387.204	316.878	315.286	379.816	380.245	317.082	319.388	398.122	390.224	314.184	309.612	322.816	326.102	395.429	388.143	314.857	323.551	389.286
130	393.367	396.245	311.02	313.551	381.714	387.041	308.755	309.694	390.245	390.449	320.449	314.245	381.918	374.694	398.102	396.837	320.796	313.714	382.041	382.918	311.082	316.551	360.857	385.347	321	316.98	381.857	378.041	319.102	322.633	389.898	389.204	314.184	315.939	382.306	380.776	316.551	317.388	398.918	392.02	316.204	309.592	322.653	326.469	393.653	391.347	311	323.327	381.265
131	390.245	395.939	309.102	307.898	378.98	383.02	311.02	307.367	386.429	393.898	317.449	312.061	382.327	378.245	398.469	397.633	322.306	315.306	379.878	382.959	314.429	314.796	370.408	386.286	324.429	315.837	382.224	381.388	317.551	320.694	395.061	385.857	315.918	318.571	381.469	380.959	318.265	319.51	397.429	388.816	312.959	310.531	321.571	325.449	395.571	394.939	315.184	320.918	386.388
132	394.143	394.714	312.653	312.061	382.51	387.694	313.633	311.469	386.367	395.429	322.224	313.306	381.245	379.449	395.857	394.959	319.571	316.224	381.224	382.551	311.653	313.898	372.163	383.469	318.857	314.102	380.857	377.51	316.959	317.245	396.306	388.796	315.898	319.429	380.49	386.122	318.571	319.939	397.612	397.388	314.347	311.551	324.163	325.245	401.347	393.633	313.531	321.796	389.286
133	397.837	398.51	315.163	314.51	386.224	388.735	314.755	313.796	394.714	394.98	321.49	315.776	381.184	380.837	406.408	393.122	318.347	312.98	386.122	387.122	313.592	316.551	371.184	388.347	326.918	318.163	385.286	378.02	317.633	321.653	390.918	392.735	317.061	318.551	384.653	381.612	319.51	318.735	398.163	392.592	318.653	311.367	326.612	327.449	398.51	391.184	318.469	322.633	390.143
134	401.571	394.531	314.612	312.939	380.714	386.265	310.714	314.469	387.653	394.673	321.184	314.082	384.531	377.959	399.755	394.163	318.837	318.898	385.714	387.184	316.592	316.184	371.449	387.571	324.163	317.429	385.327	382.286	323.571	323.224	394.245	390.102	318.816	322.857	380.673	384.857	320.796	319.837	401.51	394.327	316.388	312.265	322.367	329.571	397.735	392.633	319.061	325.837	389.265
135	400.551	401.837	317.061	313.571	383.408	384.429	309.102	316.102	395.653	392.857	320.102	314.837	383.265	379.673	402.367	395.898	316.714	317.041	382.898	388.041	315.041	315.592	371.531	385.857	321.776	317.796	382.816	380.898	320.163	322.633	395.49	390.898	318.918	319.939	382.612	380.122	320.041	318.98	397.735	398.694	315.633	308.408	324.633	326.306	398.694	394.306	316.082	325.102	394.082
136	398.102	398.816	314.286	314.184	384	384.245	312.327	315.633	390.735	394.122	319.49	313.143	384	382.857	403.714	401.245	320.837	315.51	383.612	386.224	317.204	315.143	374.408	388.367	324.776	317.939	384.796	383.918	317.531	323.388	393.939	391.939	317.571	319.918	382	385.347	321.286	321.245	400.776	400.755	316.714	309.265	322.408	326.163	398.796	396.347	317	322.796	389.449
137	397.347	401.49	315.98	315.041	387.163	388.327	311.551	313.735	396.327	403.878	321.102	317.449	384.449	383.653	400.959	399.224	322.612	318.429	383.224	390.816	315.184	315.327	372.551	386.898	326.429	319.98	388.122	381.816	318.653	322.551	395	393.633	319.612	319.633	385.878	387.49	321.939	321.531	402.857	396.837	315.776	313.776	325.776	331.102	398.837	395.755	319.286	326.51	392.367
138	400.327	400.49	315.633	314.735	380.02	387.633	312.265	313.755	392.51	399.571	324.51	313.408	385.653	377.449	402.245	397.796	322	321.551	383.571	390.612	316.755	317.184	374.224	389.816	325.061	316.592	387.245	381.898	318.673	324.98	394.041	390.429	319.531	321.857	383.306	388.408	320.02	320.286	402.857	396.918	316.041	312.327	326.02	327.388	400	391.408	316.939	322.286	393.388
139	399.551	399.327	319.184	313.592	385.082	387.204	310.714	314.633	392.327	399.857	322.98	313.51	388.286	382.49	403.592	403.98	321.286	321.939	383.388	388.245	316.898	319.776	373.469	393.367	325.673	319.184	384.469	383.755	322.816	323.939	395.755	392.735	318.857	323.918	389.531	386.347	323.673	322.857	400.265	395.939	319.122	315.347	323.429	331.796	404.245	398.51	317.49	322.673	393.49
140	397.776	402.184	311.796	314.571	382.49	386.551	311.571	315.776	395.347	397.633	321.939	313.735	384.755	382.367	404.571	401.184	323.367	321.082	385.735	387.735	315.408	319.673	372.347	390.939	325.653	321.694	385.265	383.735	321.286	326.245	395.653	391.633	317.939	321.592	388.653	385.816	320.469	322.245	404.408	398.755	317.837	312.449	326.837	330.061	399.51	399.347	319.694	329.531	390.367
141	397.857	404.306	315.184	312.653	384.776	391.571	314.163	318.531	392.224	395.776	322.612	314.735	385.939	379.633	401.367	401.102	322.857	322.633	387.735	395.286	315.429	319.347	378.673	392.143	326.163	319.816	389.98	380.245	318.939	323.429	395.122	398.265	320.878	321.49	388.367	387.02	326.51	322.49	403.449	398.388	317.694	311.49	323.102	330	404.347	393.531	316.735	326.122	394.061
142	399.531	402.265	317.224	316.122	383.796	391.469	313.633	317.673	395.837	400.898	326.837	315.49	386.776	382.184	408.286	405.816	324.449	326.184	390.755	390.776	318.469	320.061	379.245	393.837	328.02	321.796	388.408	382.612	322.592	326.673	391.939	393.204	322.122	320.306	388.02	389.306	322.286	319.306	398.286	400.469	317.878	312.347	330	328.551	404.796	402.633	322.653	330.02	395.122
143	401.327	403.02	315.98	315.163	383.388	391.939	314.878	319	393.204	398.653	323.265	317.653	384.837	382.98	403	398.143	323.98	323.327	390.163	390.429	316.714	319.918	376.143	389.551	326.327	323.796	389.102	382.388	320.327	327.408	400.327	396.163	323.469	321.531	387.327	394.959	323.408	322.796	405.551	400.061	318.878	313.571	325.469	333.347	406.898	401.02	322	330.224	390.98
144	398.898	399.837	319.898	315.408	386.673	395.204	314.429	320.551	393.673	401.469	326.776	317.898	393.245	384.592	402.122	401.163	323.918	324.102	391.939	389.98	316.571	319.898	381.531	392.592	328.694	321.449	391.102	385.388	321.939	322.918	399.429	389.837	320.245	324.898	383.898	388.082	327.102	324.061	403.714	399.776	319.224	316.939	327.959	333.939	401.143	397.224	322.245	327.714	396.776
145	400.796	399.592	317.735	318.918	388.122	390.143	315	317.816	398.327	397.776	324.082	317.347	390.857	381.878	407.612	401.551	323.673	324.49	389.837	396.837	319.347	320.49	377.939	391.163	328.857	326.612	391.898	385.122	323.49	329.429	402.061	395.918	322.714	323.143	390.735	392.143	326.265	324.041	406.714	400.041	320.918	313.735	328.265	331.878	405.51	404.082	322.327	330.857	394.265
146	401.041	401.122	316.082	312.612	385.224	387	314.224	316.102	395.959	399.469	327.735	315.388	388.776	385.102	405.857	400.755	327.98	322.286	389.878	395.388	317.98	319.857	378.347	395.184	327.469	319.98	390.102	387.408	323.755	328.469	397.327	397.184	320.878	322.816	386.204	390.551	321.082	323.122	402.673	396.571	320.306	316.347	328.592	333.041	403.122	398.735	323.51	329.408	395.673
147	403.041	399.143	313.286	317.939	387.98	390.204	313.551	316.959	397.408	397.755	322.755	317.265	388.347	382.143	405.673	400.327	325.102	323.367	390.51	390.816	319.551	320.245	380.898	391.02	330.469	322.286	393.082	389.286	323.878	327.102	397.102	395.265	319.612	327.286	387.898	392.653	323.51	323.122	403.837	397.857	317.878	315.653	327.592	333.327	401.98	399.633	321.265	329.796	393.51
148	398.612	401.286	315.551	314.224	386.327	389.306	313.837	318.204	394.878	398.122	320.673	315.571	383.959	378.245	405.02	396.449	325.102	322.122	389.939	389.837	317.224	320.98	379.776	390.694	325.51	324.612	390.122	380.204	321.776	324.694	401.714	391.959	322.959	323.082	387.551	390.469	325.082	325.429	403.184	398.02	315.959	316.367	327.755	330.347	404.51	397.122	322.408	327.327	393.49
149	398.816	401.02	314.694	316.02	384.98	388.755	313.918	316.918	393.571	401.796	326.347	315.082	385.224	384.429	405.531	401.184	323.184	320.531	387.694	392.694	315.612	319.163	377.816	390.449	328.837	321.224	389.163	383.531	321.612	326.551	395.51	390.898	321.061	325.061	387.673	389.98	321.755	324.082	405.857	397.327	318.367	312.102	327.204	333.592	402.245	396.327	322.898	328.531	398.735
150	397.429	400.653	317.367	317.837	382.449	391.939	316.551	315.878	395.633	398.939	323.878	319.204	390.122	381.265	407.082	396.714	322.286	323.571	388.163	389.061	318.49	321.857	378.612	394.776	328.51	320.184	390.204	386.694	324.694	326.714	397.98	396.755	321.306	323.061	390.551	385.796	324.02	325.694	406.878	396.735	319.143	316.184	329	334.388	402.082	396.939	323.551	329.388	394.51
151	399.878	401.429	317.571	315.224	385.347	392.224	314.265	319.898	394.735	400.224	324.551	317.408	385.367	382.429	407.184	403.918	327.367	324.122	389.02	393.939	319.082	320.122	377.306	393.531	329	320.898	391.816	385.061	326.98	327.878	393.694	392.939	322.449	321.592	383.939	390.429	325.469	322.551	407.245	396.857	316.939	311.735	330.796	333.245	402.082	398.735	320.49	326.857	393.347
152	398.469	401.857	316.306	315.653	382.796	388.02	314.776	318.265	392.776	397.449	326.429	316.347	384.306	381.041	406.714	404.878	326.633	321.612	386.918	395.061	316.98	321.367	382.98	392.469	327.816	324.041	390.878	382.878	323.204	330.449	400.286	394.184	320.571	323.816	386.776	394.857	328.735	324.898	407.51	398.98	319.122	315.347	329.51	330.122	400.306	399.878	324.082	327.041	397.143
153	399.265	402.184	316.102	315.98	387.122	391.959	312.673	316.694	397.531	399.898	330.918	319.408	387.061	382.49	404.469	401.857	324.612	323.673	387.408	397.122	319.612	317.408	384.204	393.041	328.959	322.694	391.633	383.102	325.531	327.306	396.694	399.673	325.265	327.102	390.612	392.102	325.694	323.694	405.816	399.163	321.082	315.082	329.082	332.388	404.918	404.612	321.49	329.898	396.224
154	402.224	401.551	316.49	313.286	385.571	390.816	315.776	317.184	391.408	398.306	327.327	320.571	388.571	378.163	405.449	398.694	324.02	321.918	385.714	392.429	320.571	324.184	380.184	398.633	327.653	318.816	389	383.551	322.408	329.755	401.122	394.429	324.714	321.959	390.633	392.286	322.551	325.082	404.898	400.918	321.796	317.776	327.367	332.367	408.837	403.245	323.469	329.51	397.755
155	398.939	403.061	314.469	316.837	382.735	389.857	314.653	317.184	395.959	395.714	324.878	318.041	387.449	376.857	405.633	402.143	320.796	321.898	388.082	391.367	320.571	322.755	379.735	397.918	328.122	322.98	390.306	382.918	323.735	328.347	401.265	398.184	323.224	325.694	389.633	392.592	324.571	328.061	402.796	401.429	320.714	315.633	328.224	330.612	404.98	401.408	322.551	331.286	395.755
156	401.592	402.816	321.224	317.02	386.224	394.653	314.306	319.224	399.204	399.082	326.796	318.816	390.898	383	407.633	403.061	326.082	324.041	388.163	393.755	318.612	318.776	381.163	393.061	331.878	321.082	391.184	380.918	324.694	330.878	400.082	397.796	324.224	325.551	391.429	393.837	328.143	327.286	408.367	400.163	324.388	314.796	333.102	331.306	405.939	403.531	326.959	335.143	402.102
157	397.837	397.816	317.551	317.327	384.224	393	318.51	319.551	393.837	402.714	327.959	321.306	390.776	381.592	405.49	400.633	327.49	324.898	392.061	394.429	323.694	322.612	383.184	393.082	327.673	321.49	387.592	385.816	325.612	327.429	398.633	394.408	323.857	328.857	389.347	389.878	327.143	325.959	407.061	398.857	319.429	317.551	327.306	331.673	405.571	405.51	322.082	331.449	399.531
158	400.878	400.49	317	316.163	389.224	391.755	317.224	316.837	398.163	398.327	325.735	317.98	389.673	383.041	404.816	403.939	323.224	326.469	391.163	396.796	321.367	322.796	381.653	395.939	331.122	326.612	390.816	386.184	327.184	329.061	398.735	402.204	326.347	327.061	389.571	392.551	327.531	327.204	403.367	400.388	320.061	317.265	329.918	337.531	409.918	402.653	328.082	333.571	398.918
159	402.878	400.959	321.082	317.592	386.408	387.531	317.041	319.245	396.857	402.673	326.408	318.755	383.673	380.041	407.286	405.755	326.469	325.347	387.878	393.061	318.898	324.939	382.429	394.755	329.714	326.408	392.204	384.367	327.735	327.347	398.735	397.918	324.184	327.878	388.163	392.51	325.735	329.102	405.673	399.143	321.041	313.939	331.041	335.306	405.714	399.469	325.061	331.347	398.592
160	404.939	398.49	317.531	317.061	386.082	391.306	316.694	321.551	396.857	400.98	327.224	319.673	392.245	379.959	402.204	402.673	326.469	324.102	389.245	394.571	320.327	322.02	382.51	391.878	327.918	324	389.041	385.224	326.735	328.551	395.143	400.347	325.143	327.714	392.184	393.265	327.898	327.224	404.735	400.592	317.469	317.02	329.694	333.102	405.714	405.184	324.327	332.367	399.673
161	395.735	398.816	316	317.755	386.592	394.041	316.367	319.551	397.51	398.245	326.02	322.755	392.51	378	405.714	402.714	323.735	324.306	388.429	396.796	321.653	321.49	382.082	395.551	329.51	323.531	392.653	383.673	326.776	330.755	399.367	398.755	325.51	324.755	390.184	394.49	328.122	327.265	406.163	400.939	322.122	315.857	332.837	335.735	409.143	405.776	324.755	332.796	397.51
162	395.327	401.102	323.98	317.408	386.531	390.082	316.49	318.755	399.776	402.714	328.286	319.449	385.429	382.449	403.408	408.918	330.265	322.041	388.49	398.408	319.755	322.939	381.122	394.633	331.102	324.653	392.898	386.673	326.776	327.612	398.898	394.449	326.367	329.816	394.449	393.653	328.633	327.714	408.184	400.224	322.469	318.082	330.878	337.49	408.469	402.837	328.469	334.837	398.714
163	398.286	401.878	315.102	318.755	388.388	391.755	313.184	320.143	395.061	402.959	325.776	321.49	386.143	384.653	407.49	400.143	327	325.612	392.429	397.592	323.571	324.653	382.735	397.163	329.633	325.959	395.306	388.143	325.755	329.612	400.02	398.612	326.98	327.98	391.653	395.653	327.633	326.98	407.367	401.571	323.163	315.306	329.224	334.796	406.163	407.327	324.122	329.837	401.673
164	398.633	400	315.347	317.449	385.959	388.653	317.286	317.612	394.49	399.959	327.653	316.653	390.429	380.367	401.449	401.918	329.163	325.49	395.184	396.122	323.184	324.633	385.796	396.98	329.816	324.673	395.796	384.327	326.143	327.714	398.49	401.143	324.612	328.776	389.857	393.224	329.49	329.796	407.429	401.816	319.02	318.347	331.143	338.245	406.776	405.714	326.51	331.653	400.429
165	397.388	405.796	321.755	317	385.735	390.551	317.102	318.878	398.204	400.837	328.061	316.694	386.122	383.204	406.571	407	329.265	327.939	393.347	395.735	323.449	324.98	384.816	399.041	332.694	327.49	395.265	385.224	328.551	331.918	401.102	401.918	322.612	327.429	391.755	394.551	327.551	329.286	405.571	403.673	319.837	315.714	329.796	337.51	407.143	404.755	324.204	334.918	402
166	397.878	401.592	318.98	318.245	385.816	393.082	317.367	318.796	395.837	399.755	324.673	319.102	389.49	384.469	408.837	403.429	326.857	324.082	392.571	396.204	320.082	323.388	386.102	395.469	326.204	322.429	395.224	389.224	327.429	330.388	401.816	397.592	325.837	328.796	390.49	389.49	328.673	327.857	403.98	397.408	324	318.51	332.673	338.224	410.776	401.184	326.469	332.49	401.735
167	399.388	402.143	321.408	318.776	389.306	392.837	317.245	316.551	398.245	401.082	326.531	319.735	391.02	383.041	403.367	406.694	327.204	324.367	391.878	395.796	320.796	323.245	386.122	397.388	333.265	327.429	395.918	389.878	327.224	331.531	401.122	399.347	328.204	327.939	394.388	394.204	326.592	327.041	407.694	402.551	324.224	319.265	332.449	338.102	409.265	404.571	330.98	332.857	403.367
168	400.816	409.143	320.776	321.449	388.694	392.388	316.143	320.592	404.449	402.796	328.796	323.204	388.265	383.878	407.796	406.265	328.98	329.612	391.633	399.612	323.694	324.653	385.102	399.735	330.959	325.531	396.082	387.939	331.918	331.265	401.633	402.286	325.551	331.51	393.408	395.735	328.49	328.449	407.408	401.714	327.98	317.551	332.714	335.612	411.408	399.143	327.429	337.286	401.347
169	399.102	402.184	318.306	319.408	389.469	393.918	316.796	323.612	397.388	399.837	326.163	321.408	390.041	381.286	403	410.918	331.571	325.265	394.98	399.449	321.327	328.02	384.633	394.49	332.673	327.122	391.041	387	327.633	330	398.918	402.898	325.531	325.98	397.408	396.673	330.49	327.776	403.592	401.918	324.796	316.694	332.816	336.061	407.837	408.469	327.653	335.653	404.082
170	395.102	403.204	320.184	322.878	389.592	393.184	320.837	318.469	397.041	400.939	328.633	321.367	388.776	384.224	405.755	408.939	326.224	328.306	392.265	397.51	321.163	327.327	386.755	398.98	333.959	327.061	392.02	387.735	327.224	330.327	402.714	401.367	329.673	329.714	389.673	394.122	325.531	333.184	411.673	401.429	321.51	314.755	335.02	336.061	408.755	404.245	328.163	334.571	402.551
171	398.347	402.306	320.633	319.367	384.776	393.469	317.592	321.592	397.571	401.122	324.592	320.551	385.184	382.898	404.265	404.857	330.449	326.449	397.122	398.184	323.49	327.98	381.735	394.184	330.449	327.939	390.837	385.633	329.082	334.857	403.592	402.245	330.531	329.49	392	395.286	329.041	329.816	407.122	398.633	324.633	321.429	335.898	339.796	412.796	409.959	327.878	335.429	401.735
172	398.776	406.02	320.429	319.857	388.224	394.204	319.327	321.51	402.388	403.939	329.918	322.551	388.755	379.939	404.653	405.408	327.286	328.796	393.327	400	325.02	329.653	389.224	400.816	330.286	326.694	393.245	389.388	330.714	333.653	402.633	401.163	328.286	330.327	388.49	398.408	327.918	332.041	409.388	404.122	324.837	322.612	336.388	335.571	409.143	406.714	330.388	337.837	403.939
173	404.796	406.163	319.163	322.02	386.102	393.327	321.531	322.531	399.959	403.49	331.755	325.653	391.388	380.163	405.367	410.449	330.02	330.469	394.612	399.551	324.265	329.755	386.857	397.429	333.918	327.694	390.98	390.612	330.122	334.633	404.286	403.51	325.653	332.143	389.918	398.122	333.694	331.163	409.224	405.286	322.796	315.51	333.673	338.98	413.429	406.735	327.959	336.388	405.143
174	400.469	403.735	321.408	321.633	389.408	391.469	321.408	323.735	400.429	400.857	324.939	322.633	388.388	382.98	407.245	409.449	326.531	328.592	389.082	397.959	325.02	324.184	386.51	396.837	333.653	327.143	391.531	392.184	330.673	334.429	400.408	404.367	327.367	327.429	394.388	397.959	329.735	329.837	409.98	401.041	326.49	316.98	335.592	339.204	415.408	410.959	326.061	337.082	402.633
175	398.122	398.224	317.837	319.755	386.306	393.918	320.49	322.184	400.633	408.388	328.755	318.449	388.612	384.857	406.204	404.633	327.714	328.286	394.837	400.429	320.51	328.122	389	396.735	331.286	325.673	395.959	390.98	327.653	336.122	407.653	400.796	326.51	327.184	394.122	394.653	326.449	329.041	409.347	401.408	325.776	317.122	335.408	338.939	413.612	407.633	327.306	337.367	407.571
176	397.204	407.673	319.959	324.327	389.367	394.898	321.837	323.143	399.653	404.327	329.755	323.796	391.857	384.776	407.143	406.551	330.653	331.408	395.551	396.245	326.755	328.082	386.898	403.878	335.061	328.939	395.571	389.592	333.286	335.735	399.02	402.082	328.592	332.449	400.143	399.245	331.143	330.816	413.469	405.571	324.143	322.143	333.041	336.939	411.388	406.612	331.061	333.755	400.204
177	399.388	402.735	321.673	319.122	388.286	397.143	322.673	320.98	399.082	405.286	328.837	324.653	387.347	384.571	411.184	402.51	328.184	324	390.959	400.796	324.531	329.02	387.673	401.102	336.571	326.592	396.878	392.245	329.204	332.184	406.816	400.959	331.204	329.714	394.245	398.837	331.551	332.796	408.429	404.204	326.592	320.735	332.776	337.98	415.755	409.429	332.204	338.102	407.898
178	404.776	402.98	321.98	322.776	384.98	397.041	318.857	323.041	399.143	405.694	329.408	321.98	391.612	383.449	408.939	410.388	328.959	329.469	394.796	395.612	323.551	328.816	389.408	395.98	333.224	329.245	395.939	392.245	329.224	337.939	401.306	404.224	329.714	334.286	398.837	397.408	332.184	328.531	410.878	404.327	328.306	317.837	335.306	339.939	414.286	407.408	332.776	340.49	404.367
179	401.857	401.429	322.633	322.224	385.49	395.735	321.265	322.837	400.224	404.327	329.224	319.531	387.122	385.041	409.571	403.837	331.571	327.49	391.633	400.163	324.837	329.041	391.959	402.551	337.327	330.122	397	390.102	327.918	332.163	403.347	398.755	327.224	329.694	400.061	398.959	328.633	331.98	409.184	402.939	324.449	319.531	335.878	338.755	413.714	411.918	330.469	339.653	405.939
180	399.98	402.959	324	320.143	389.02	396.449	319.939	323.02	399.204	404.245	331.816	324.959	388.082	383.857	406.633	411.163	325.755	330.245	391.551	400.714	326.98	325.857	385.449	401.612	333.898	329.837	391.245	391.429	334.143	331.918	406.51	403.796	332.163	334.327	391.388	399.612	328.51	333.571	409.306	402.735	325.98	319.959	337.265	339.694	413.184	412.653	331.388	340.531	407.02
181	402.878	400.816	323.469	323.286	391.327	390.776	321.959	324.694	399.837	401.571	332.816	324.204	387.735	383.98	404.755	407.49	331.327	331.694	399.837	402.735	325.306	328.388	389.551	402.531	336.51	328.041	397.122	394.245	333.408	338.122	403.102	401.633	326.857	332.592	401.51	400.837	333.306	335.653	413.816	410.041	324.102	320.898	336.612	340.204	415.122	413.673	331.041	339.776	408.878
182	399.735	405.122	319	321.959	389.449	392.673	320.143	325.163	400	403.02	331.98	320.837	387.755	386.571	408.776	406.204	328.612	330.122	396.51	400.837	323.898	329.673	394.898	400.673	334.633	328.429	397.102	392.265	327.776	336.143	402	401.408	328.98	333.633	396.959	399.878	331.51	331.776	408.102	404.286	325.776	319	338.51	342.204	415.571	417.469	329.653	340.796	410.878
183	402.327	409.02	319.327	325.286	388.735	390.571	319.082	327.102	402.245	407.306	334	322.612	393.429	388.286	408.122	412.143	329.245	330.673	397.02	400.184	328.857	329.633	390.837	405.857	335.49	329.653	399.633	395.531	331.204	337.02	410.122	405.653	331.776	335.714	399.347	400.122	332.469	331.878	413.653	404.959	329	320.755	336.102	345.633	417.388	414.449	333.184	342.776	409.694
184	401.551	408.755	323.204	325.286	388.571	396.571	322.633	326.184	404.939	403.408	332.694	326.959	391.918	383.51	410.388	407.735	331.939	330.673	394.592	401.327	327.02	328.51	394.653	406.449	335.816	329.49	396.041	391.224	330.082	335.612	411.224	408.102	333.429	333.082	398.388	406.245	331	336.204	411.735	403.837	327.041	321.143	340.204	344.02	416.245	414.286	333.224	344.102	411.878
185	400.041	404.306	322.061	320.367	386.959	392.694	321.429	321.714	399.959	405.776	331.755	324.245	393.653	384.878	407.429	411	333.653	333.592	398.041	399.755	327.939	329.143	389.612	402.714	335.551	328.02	398.592	392.673	333.714	334.592	408.204	405.776	330.347	335.224	398.388	401.204	331.51	333.857	414.245	407.367	327.082	323.755	342.367	342.939	413.327	412.306	334.265	339.755	408.388
186	400.306	404.347	323.776	321.694	389.041	395.102	319.98	325	402	404.367	330.49	322.816	389.755	383.449	407.878	409.755	326.02	331.204	397.347	400.918	324.918	325.653	393.408	400.388	333.265	330.184	396.163	391.122	329.429	334.694	406.98	404.694	332.122	334.122	396.184	404.327	332.959	330.939	414.959	404.469	326.531	321.694	342.673	341.98	420.612	418.592	331.184	339.082	406.245
187	402.755	408.143	319.184	323.245	388.796	395.449	320.245	324.306	401.959	405.592	330.265	325.265	391.347	383	405.02	409.306	330.633	330.755	397.878	404.571	326.531	328.122	391.041	406.204	338.898	332.939	398.143	390.469	335	336.347	407.755	405.449	332.796	335.224	398.327	398.694	333.592	333.204	412.633	408.98	323.143	318.51	337.408	342.347	418.408	418.592	336.245	340.408	409.796
188	401.837	407.755	323.204	323.082	386.469	395.776	321.51	326.592	404.776	404.776	331.224	323.122	388.673	384	407.735	410.02	330.673	335.02	392.51	400.449	329.306	327.163	393.143	404.061	338.857	327.857	400.612	390.061	333.694	340.98	406.061	402.98	329.571	332.041	399.776	404.98	334.02	333.755	414.673	405.102	329.02	319.531	338.306	344.184	414.98	414.898	332.163	341.245	406.653
189	397.02	407.02	325.857	321.694	392.776	398.449	324.816	327.327	400.041	405.796	330.143	325.796	392.347	385.837	409.347	416.204	334.102	329	399.388	399.857	326.327	329.184	395.347	405.02	338	330.388	395.776	392.327	331.878	338.061	410.184	402.898	333.469	334.51	398.714	404.776	332.306	331.776	409.204	402.51	327	321.551	337.041	343	420.531	417.776	332.796	338.592	411.673
190	403.163	407.041	322.061	320.02	391.714	395.49	321.592	324.51	400.959	407.918	330.98	326.388	390.51	387.49	408.857	412.184	331.449	330.204	398.102	403.673	327.837	330.816	392.184	405	335.959	330.449	398.041	392.735	334.735	334.878	407.918	405.612	328.776	331.041	402.653	405.163	332.571	334	412	408.878	326.633	321.531	336.673	342.367	415.816	419.061	331.082	344.898	411.265
191	402.857	406.102	321.653	325.551	390.959	400.51	320.163	323.02	404.49	403.714	331.673	325.816	392.347	383.837	406.408	410.796	329.592	329.245	394.776	399.837	331.143	327.408	392.347	406.061	336.143	333.531	395.735	388.918	334.306	337.265	405.714	407.694	331	332.98	399.918	404.184	334.347	333.98	410.041	404.367	328.204	319.857	336.122	343.51	420.245	416.265	334.408	339.796	407.673
192	401.673	407.082	325.306	322.163	388.061	396.061	321.796	327.571	402.898	406.939	331.714	327.163	391.939	385.184	407.673	411.204	333.408	328.592	396	403.878	326.51	330.714	390.755	401.367	338.939	332.592	401.449	390.265	332.143	339.939	407.857	407.388	333.408	340.429	401.224	407.633	333.673	332.286	411.694	406.959	329.612	326.918	340.694	342.694	417.918	415.837	331.51	342.837	411.735
193	406.041	405.347	322.204	323.469	392.224	399.776	317.918	329.714	403.51	404.735	332.959	326.102	392.735	385.245	412.429	407.98	328.837	332.388	399.224	400.204	327.959	329.531	392.347	405.265	336.939	331.571	398.388	391.306	332.592	339.265	407.49	406.102	328.592	331.082	403.612	405.796	331.918	334.714	414.633	414.041	326.918	322.224	338.245	344.061	420.163	418.429	335.633	342.755	411.163
194	404.755	406.592	321.918	321.082	392.939	395.857	320.265	328.306	402.571	407.184	333.98	328.02	390.061	385.286	413.224	410.857	333.816	335.204	396.245	403.571	329.918	332.041	393.184	405.449	338.102	330.061	396.204	393.735	333.327	337.347	405.939	408.878	334.816	335.408	402.816	408.367	334.51	333.531	414.714	408.163	328.612	320.898	340.122	345.612	418.143	419.735	335.388	345	411.796
195	402.735	406.898	320.51	322.796	391.714	401.265	323.837	326.469	403.592	408.714	329.551	329.388	392.776	387.816	413.122	412.163	333.408	330.531	396.673	402.918	333.245	330.49	394.776	405.98	338.898	332.612	400.673	395.184	333.327	337.735	408.429	408.041	331.796	338.204	401.653	404.204	333.735	335.245	417.367	405.367	330.857	323.98	341.98	345.143	420.061	420.163	334.939	347.612	415.796
196	400.816	403.653	322.449	321.082	390.898	395.735	322.327	325.469	401.02	408.796	331.816	327	390.163	383.163	410.571	410.571	330.755	331.531	395.286	403.061	327.408	331.204	397.286	408.735	339.673	333.571	394.959	388.837	330.286	338.714	403.245	406.571	330.898	334.327	404.449	404.306	336.551	333.449	414.306	409.429	327.633	319.857	340.878	348.02	422.531	418.408	335.102	343.612	412.551
197	403.816	408.163	325.531	322.673	392.469	397.694	322.449	324.796	399.959	407.367	335	328.837	390.122	388.061	412.959	414.755	331.551	333.755	397.816	409.388	328.347	333.408	391.694	406.041	336.898	331.714	401.429	391.367	334.714	336.388	407.714	405.082	333.714	333.959	403.633	403.327	337.286	336.776	413.898	407.755	329.327	323.837	340.163	342.122	417.041	419.837	337.714	345.531	415.653
198	399.918	405.939	323.327	324.673	395.265	400.837	322.816	326.51	405.265	409.408	332.939	328.306	397.571	385.449	413.633	411.735	331.061	337.041	401	404.224	328.633	332.102	399.306	406.367	339.918	331.163	399.531	395.041	336.327	338.816	410.98	411.163	334.571	335.878	404.673	404.388	336.755	334.224	420.49	409.755	326.469	321	342.816	343.918	418.184	418.918	334.653	342.592	417.796
199	402.633	413.449	324.776	322.143	395.796	399.408	325.959	324.612	401.224	409.714	335.571	328.143	392.408	385.102	413.306	413.898	332.571	330.816	401.265	411.02	325.796	330.041	396.163	407.469	335.327	333.286	400.061	393.939	335.143	341.592	408.449	411.265	338.184	334.776	403.306	412.388	339.592	333.898	419.143	410.796	328.898	323.184	340.306	344.898	417.347	420.796	337.49	342.551	417.041
200	402.898	408.367	326.551	324.837	389	399.327	323.122	326.959	403.735	411.408	336.306	324.245	392.347	383.367	414.449	413.245	334.429	333	400.531	405.816	330.837	331.449	396.122	404.878	339.163	334.122	398.286	392.653	337.469	341.367	412.51	411.98	331.51	334.571	400.327	411.551	336.122	336.306	415.531	408.612	328.633	321.102	341.735	346.204	421.327	420.755	338.224	350.245	415.041
201	401.776	404.49	324.653	321.143	394.49	401.327	324.592	330.184	406.51	409.02	332.082	330.184	393.694	387.531	412.694	415.204	334.061	332.714	395.02	409.449	330.408	331.898	398.531	409.224	339.184	334.531	403.306	394.714	335.898	342.918	410.429	416.306	336.224	338.388	401.653	410.102	338.592	338.204	418.388	411.531	327.939	323.98	339.694	344.49	421.531	422.939	335.429	344.776	417.286
202	400.224	406.163	326.429	326.286	392.98	398.571	325.776	325.571	406.224	404.714	335.041	329.122	391.796	386.082	411.204	412.755	334.837	336.327	401.776	405.49	331.061	329.449	394.265	410.265	341.224	335.184	398.959	391.837	337.408	337.694	410.837	412	336.286	338.449	399.306	407.755	338.122	336.571	416.49	411.286	324.918	323.551	343.469	345.959	421.204	420.816	339.429	345.673	416.776
203	403.898	407.041	322.143	324.122	391.102	396.347	323.224	324.327	403.143	410.816	331.673	323.388	391.98	384.796	410.347	416.51	332.898	335.061	397.122	408.163	327.224	331.653	397	404.551	343.041	332.327	400.102	389.306	334.714	338.551	412.959	410.531	336.02	335.265	401.633	410.857	337.633	335.878	417.633	408.571	331.469	323.143	341.469	348.082	418.694	417.224	336.714	348.429	417.653
204	402.694	407.939	328.612	323.673	390.449	402.082	324.633	326.796	405.102	408.02	331.061	326.796	392.163	388.694	412.388	412.51	337.694	331.265	396.449	405.143	330.469	332.061	398.939	408.204	340.878	333.633	403.163	390.796	337.143	339.204	411.633	407.714	334.49	337.02	407.306	408.469	337.571	334.571	416.49	413.184	329.98	323.122	346.122	346.694	425.224	422.327	337.367	343.98	415.857
205	404.408	404.224	322.041	323.531	395.98	398.898	325.633	328.184	407.102	409.347	334.245	327.306	392.755	388.898	411.469	418.061	334.796	335.653	395.816	405.735	331.184	332.816	399.184	410.347	339	333.286	401	396.327	334.469	341.837	408.041	412.878	338.245	339.184	408.347	408.388	336.837	335.347	418.388	410.612	331.735	325.245	343.714	346.878	427.918	424.245	335.939	344.408	420.51
206	403.735	408.245	328.265	323.776	390.469	396.694	326.714	329.388	407.061	409.306	334.653	328.878	389.49	386.837	414.776	416.449	335.633	334.571	401.02	409.143	328.755	329.612	398.816	411.184	337.959	333.041	401.939	395.837	335.796	342	413.367	411.796	336.061	338.857	401.061	406.857	337.51	338.286	418.265	410.204	332.653	328.204	342.265	348.061	422.041	422.408	335.837	344.959	421.735
207	401.796	406.531	325.98	324.143	395.49	396.837	324.673	324.857	406.388	405.531	331.633	324.939	391.898	387.143	410.673	414.265	334.98	333.837	401.571	408	331.816	334.592	396.959	408.469	338.939	336.082	402.245	395.571	334.367	341.714	414.082	412.857	334.224	338.592	406.551	410.388	334.776	341.408	419.531	410.571	331.204	325.286	340.735	348.429	422.51	423.469	334.347	347.51	415.98
208	405.163	408.755	325.122	324.673	394.388	398.163	324.408	327.592	407.347	408.388	331.469	328.02	391.776	390.939	413.265	417.51	333.939	337.306	402.306	405.102	332.041	331.306	397.653	411.673	340.735	335.327	400.571	395.204	335.429	338.694	411.449	408.755	335.816	337.306	409	407.163	337.327	336.898	421.918	409.245	328.878	323.041	343.184	348.265	422.918	425.204	336.98	348.469	421.735
209	399.857	408.082	328.612	321.592	395.122	401.347	323.959	326.673	406.122	408.408	337.061	324.857	390.184	386.367	411.102	420.898	334.306	332.939	402.837	408.755	330.918	332.367	401.469	410.592	338.163	337.061	404	395.347	335.531	343.347	410.265	413.592	337.184	339.51	403.122	413.041	340.041	338.306	418.98	409.224	329.408	325.571	344	348.653	426.51	421.776	341.449	346.02	421.857
210	408.429	408.796	325.184	325.51	396.184	400.673	327.449	326.265	405.735	408.531	335.184	329.776	394.755	386.837	413.122	415.837	335.061	333.857	400.653	408.857	330.592	334.959	397.408	412.959	343.265	336.286	397.857	394.653	334.367	340.204	412.98	412.714	336	337.143	403.224	415.796	338.102	340.041	414.286	407.02	332.429	325.959	343.469	345.755	426.918	424.082	341.265	349.347	422.959
211	405.918	408.224	321.388	324.51	396.918	398.673	327.184	327.041	404.143	408.061	332.082	326.796	393.367	386.429	412.469	412.286	337.286	332.551	399.694	407.429	332.551	335.918	400.714	412.265	339.735	335.673	401.592	398.306	335.959	342.265	414.959	414.551	336.02	338.857	400.204	411.694	338.347	336.347	418.122	413.653	330.429	327.061	346.245	348.878	427.51	427.347	341.02	351.102	421.735
212	404.592	409.592	326.469	325.857	392.939	400.837	326.449	324.98	404.245	411.306	335	329.918	392.367	390.49	410.061	415.224	338.735	332.592	401.531	408.184	329.041	331.347	399.327	407.224	338.776	333.286	404.245	394.163	335.082	345	414.776	412.816	335.408	339.02	405.714	410.878	339.102	338.367	420.265	412.449	334.571	322.571	344.143	350.02	426.041	423.245	336.245	346.245	422.163
213	405.449	407.163	325.878	324.857	393.898	401.184	327.327	328	404.776	410.286	336.735	330.163	392.469	387.551	412.714	417	335.429	333.939	401.265	407.816	333.857	334.857	403.51	412.755	343.531	334.51	403.694	396.531	335.694	345	412.224	415.163	337.918	341.041	407.633	409.51	337.796	340.184	418.673	410.286	330.082	323.571	345.429	348.367	429.694	429.102	340.449	351.959	423.673
214	407.551	411.449	325.939	322.49	392.898	402.184	329.653	327.694	407.898	412.143	335.061	328.939	394.653	389.041	415.98	416.082	337.041	334.571	402.082	408.551	333.837	333.51	396.857	410.245	343.122	335.816	403.327	394.878	336.51	344.163	413.408	413.306	336.163	336.796	409.306	409.694	339.347	339.612	419.551	412.102	331.02	325.755	341.776	351.02	426.653	426.857	338.367	351.204	422.592
215	403.449	409.551	325.408	328.224	391.939	400.612	325.163	329.082	405.327	413.653	330.755	326.327	393.429	390.143	418.245	417.245	332.286	333.551	400.061	407.204	333.429	335.612	400.347	416.735	339.531	333.143	402.592	395	339.061	341.347	416.959	412.857	334.918	340.51	406.571	414.286	338.224	343.98	420.469	410.49	335.837	326.388	343.408	353.184	429.286	428	340.469	350.265	426.163
216	407.367	411.041	329.776	329.082	397.367	401.633	326.388	328.469	406.184	410.837	336.551	328.367	395.694	391.265	414.163	419.673	337.449	335.224	399.184	408.204	332.408	332.735	404.429	413.571	340.143	336.449	406.122	395.837	338.98	344.531	414.633	413.878	336.612	338.49	408.224	414.469	339.755	341.306	420.959	416.796	335.367	323.122	347.51	353.143	426.918	428.388	343	352.286	426.224
217	404.367	412.571	328.816	325.02	393.796	404.082	331.245	329.633	403.388	410.551	335.449	331.041	393.265	391.143	415.959	418.327	339.673	337.857	405.653	412.388	330.265	340.388	407.714	416.898	344.837	336.816	402.531	398.286	340.469	347.306	415.939	421.633	335.469	342.327	411.245	411.592	343.041	339.408	422.98	412.837	334.49	325.735	344.469	351.816	429.02	431.592	342.041	353.449	430.633
218	408.041	406.939	326.959	328.102	393.898	403.306	328.714	330.714	406.816	410.714	339.633	330.98	395.878	390	414.327	418.796	334.041	340	404.857	414.408	335	331.122	400.837	415.367	341.673	335.959	402.571	398.347	342.551	349	416.878	417.796	336.49	343.469	412.02	417.306	344.612	343.286	425.429	411.878	333.939	326.265	344.327	353.837	427.694	431.959	343.449	352.776	427.796
219	408.612	407.429	327.082	326.469	399.347	403.061	326.898	328.449	407.551	409.245	338.327	331.143	396.204	389.367	416.306	418.633	335.102	339.367	404.388	411.286	336.898	338.959	400.939	416.673	348.041	337.143	410.327	400.327	341.184	344.245	419.469	418.163	339.633	342.837	412.653	419.592	342.531	337.163	419.837	417.694	332.694	325.184	346.755	352.776	430.429	429.796	341.041	354.755	426.653
220	406.816	410.204	327.714	328.592	397.735	404.776	330.633	330.061	410.061	413.776	337.102	330.918	393.735	387.633	417.857	419.245	338.939	336.204	403.327	413.163	338.898	338.163	403.143	416.429	345.755	337.02	404.265	403.673	341.224	346.347	418.469	417.163	341.388	342.429	416.041	412.898	346.061	342.388	425.347	415.469	336.776	327.347	348.755	351.143	427.918	430.959	340.796	350.735	422.041
221	409.592	409.51	327.918	327.224	395	404.061	332.673	331.531	408.551	409.755	336.959	334.612	396.837	392.224	419.286	420.51	336.959	339.959	405.143	411.939	337.551	338.939	404.551	418.633	344.653	337	404.224	399.816	338.245	344.286	413.796	419.347	337.49	341.02	410.184	418.51	341.551	339.571	418.306	416.163	335.735	327.429	347.429	353.49	432.551	431.469	348.204	352.102	423.898
222	407.347	410.306	327.918	328.98	397.592	403.592	326.327	329.98	410.041	412.837	334.673	329.837	397.571	391.571	417.857	423.429	339.224	338.796	404.245	416.306	335.327	338.327	403.184	413.633	343.612	339.041	405.694	398.429	339.735	346.612	414.776	421.224	339.163	341.163	411.122	415.388	340.918	342.041	425.408	413.408	335.02	325.51	342.286	352.653	433.102	433.776	342.878	353.49	429.469
223	407.061	415.592	327.633	327.429	397.061	407.102	331.592	333.51	410.061	412.673	337.796	332.061	399.796	389.816	424	418.857	339.816	338.612	403.959	411.061	336.571	335.51	405.551	416.245	344.469	339.796	406.51	398.837	343.959	349.102	419.367	415.49	339.204	342.918	414.776	419.347	341.327	341.408	426	416.163	336.041	328.327	344.878	354.49	433.143	434.898	342.286	351.367	428.02
224	408.571	411.204	331.367	326.49	400.816	402.837	332.204	332.286	408.163	412.327	338.449	331.98	397.796	391.857	419.592	422.265	337.265	338.531	408.143	413.469	337.347	337.327	407.796	416.061	345.327	338.857	408.612	399.755	343.694	343.449	417.51	422.245	338.857	342.388	412.816	418.143	345.204	342.204	424.878	417	335.408	330.02	346.388	353.265	435.163	432.367	347.449	352.551	427.531
225	410.776	411.102	329.408	327.939	400.633	407.082	331.041	332.612	408.347	410.612	341.041	333.163	399.347	392.816	418.143	423.041	338.857	340.204	412.837	414.898	337.408	340.265	410.878	414.735	344.714	340.531	406.102	401.469	343.327	349.041	420.143	422.592	337.347	343.347	415.163	419.918	341.041	346.143	427.837	416.857	338.306	329.694	346.612	355.041	432.592	436.857	347.204	354.796	428.204
226	410.673	418.204	330.327	330.429	397.878	405.98	327.939	334.551	410.673	414.98	338.592	333.837	399.122	389.367	417.673	421.061	336.408	340.633	404.02	418.163	337.755	340.429	406.796	420.143	342.612	339.531	405.673	402.918	342.408	349.245	421.102	422.796	339.347	343.163	413.041	420.816	341.367	345.061	424.245	418.796	336.163	327.531	346.51	357.245	433.265	436.51	344.633	351.694	428.367
227	408.306	413.776	329.796	333.939	400.061	406.816	330.98	332.633	414.816	414.49	338.898	333.265	400.714	390.286	422.653	422.633	338.918	343.959	411.082	416.245	334.122	335.837	409.673	422.714	346.082	336.776	406.367	401.633	341.837	349.633	418.694	422.857	340.061	346.796	416.143	420.571	343.408	345	426.755	415.469	337.082	328.837	351.449	355.714	437.551	436.061	347.204	355.469	433.429
228	410.429	413.714	329.408	326.245	399.694	404.408	330.755	334.224	408.347	416.735	341.347	331.735	399.653	389.98	420.592	423.531	343.959	341.735	408.367	414.531	340.102	338	410.633	416.551	348.98	336.98	409.204	402.224	342.837	350.306	419.653	424.122	341.163	348.592	416.694	421.571	345.408	346.204	428.878	420.367	336.592	331.592	350.816	352.959	437.551	436.224	347.143	355.367	433.184
229	410.898	412.347	330.429	332.245	404.918	408.02	328.041	336.98	410.469	415.837	340.694	335.204	399.184	398.347	419.592	426.327	339.367	335.837	408.837	414.082	334.694	341.633	410.878	420.571	345.265	337.531	409.551	404.796	341	347.735	421.429	430.388	340.816	344.367	416.714	425.184	344.122	346.449	430.939	419.755	337.796	331.408	349.857	355.939	438.776	437.816	347.163	358.959	432.122
230	412.49	410.184	328.878	328.469	400.122	403.694	331.571	333.388	409.531	416.898	337.939	333.286	401.837	392.469	419.959	422.898	341.184	340.184	404.286	418.98	336.388	337.551	408.327	420.755	343.408	342.265	408.592	402.306	342.551	349.449	419.204	423.429	342.673	343.245	421.286	421.98	342.122	347.286	430.082	422.388	335.551	332.816	350.408	353.449	438.184	438.408	346.898	356.469	436.245
231	410.49	415.224	331.367	329.755	397.612	406.49	331.143	332	414.367	414.98	340.327	331.735	400.082	392.633	419.714	425.816	340.286	338.796	411.898	417.857	337.878	340.429	408.122	415.061	345.245	339.796	405.837	401.429	341.122	348.755	422.184	426.49	341.224	346.918	415.102	423.061	343.061	343.776	428.796	418.816	338.082	330.878	350.429	357.449	437.041	440.959	346.551	356.306	434.796
232	410.408	417.816	331.204	327.49	400.796	406.796	330.347	332.653	413.02	416.449	343.755	331.245	399.245	391.367	420.143	425.306	340.347	342.286	411.796	419.653	339.939	336.224	412.306	421.02	346.714	341.061	408.796	400.49	342.898	348.673	425.347	430.98	342.571	348.224	416.306	420.204	349.367	345.265	432.327	416.388	339.918	333.633	352.143	355.673	441.49	440.163	348.184	355.02	440.204
233	411.041	414.082	329.51	324.612	400.286	407.796	331.531	331.796	412.694	420.265	337.735	333.878	400.612	390.102	420.245	424.612	339.571	341.061	409.878	420.796	339.224	340.816	410.408	420.837	348.939	343.184	408.449	406.306	341.306	348.755	425.755	420.694	345.184	345.408	415.531	423.694	345.245	344.592	431.673	415.796	337.673	330.265	350.184	358.143	442.082	442.796	347.122	355.939	434.143
234	414.224	413.449	332.449	328.265	401.612	410.367	335.082	333.02	415.347	416.347	341.408	335.98	399.143	395.388	421.449	426.735	341	341.449	411.939	417.673	335.367	339.224	411.143	422.061	347.306	340.98	412.082	404.837	342.061	351.735	425.224	427.796	345.714	343.959	422.408	425.857	346.061	344.102	431.163	421.102	337.592	331.959	347.551	357.388	441.633	441.102	347.755	359.98	434.898
235	416.388	410.755	330.245	334.531	402.857	408.408	331.245	331.694	410.245	419.551	340.878	335.571	399.673	392.204	421.714	429.898	338.347	341.673	406.714	419.122	337.224	337.776	412.245	420.816	349.367	340.265	412.714	400.163	343.449	353.245	427.286	425.653	342.082	343.796	420.143	424.551	346.388	345.592	433.857	416.918	337.102	332	352.694	358.469	440.327	444.102	349.939	358.857	436.408
236	411.367	413.429	332.061	333.469	405.49	407.204	329.184	334.327	415.082	413.531	342.98	332.367	398	393.408	422.612	427.51	342.327	344.408	409.755	418.796	340.245	339.429	414.204	421.041	347.571	341.776	410.735	402.776	345.612	350.939	426.714	425.673	340.327	347.878	420.49	426.122	343.449	345.102	435.184	422.755	338.98	331.408	350.286	355.204	438.163	442.776	349.837	357.857	437.49
237	417.143	413.918	329.755	330.714	405.082	407.571	332.878	334.816	413.776	416.694	342.469	335.367	403.02	397.245	425.163	426.959	339.163	342.755	411.755	417.898	337.837	341.224	411.367	421.98	349.143	341.02	410.98	403.633	342	349.204	428.469	425.878	347.653	347.163	421.939	423.041	349.041	350.959	432.837	422.592	337.816	332.551	355.959	356.653	441.306	439.714	350.776	360.367	440.184
238	413.755	416.714	328.531	329.592	401.449	407.857	331.367	336.02	412.959	417.184	341.694	334.571	399.878	394.673	423.143	422.143	339.918	338.633	413.449	421.612	340.837	342.224	413.776	425.469	348.347	343	410.939	405.98	343.49	349.837	426.592	425.531	344.061	347.49	416.571	424.367	348.143	346.796	434.857	422.041	340.122	331.204	353.735	361.265	446.612	446.633	348.286	358.735	439.122
239	409.898	413.939	328.592	329.51	402.102	407.653	331.776	337.041	413.224	420.694	340.857	334.163	402.306	399	421.265	422.612	339.571	342.224	408.918	420	340.51	339.388	411.224	424.816	345.327	341.469	413.163	404.776	344.02	350.061	428.02	428.898	341.959	349.082	423.408	423.327	346.673	347.388	438.571	421.184	340.714	332.102	354.163	358.898	439.204	441.49	347.51	357.49	435.204
240	409.796	419.776	330.653	330.367	401.796	408.735	332.041	331.388	414.735	415.551	340.082	332.816	399.306	395.49	424.041	429.857	339.367	341.653	410.776	419.551	340.571	342.531	419.531	426.265	353.184	338.449	411.102	407.49	342.755	353.143	431.306	429.531	346.449	349.367	425.102	425.204	346.776	348.571	431.51	420.531	339.143	332.184	351.184	359.245	444.633	444.02	351.837	359.653	442.653
241	412.102	413.551	330.49	330.837	401.551	409	331.98	331.918	413.184	418.633	339.939	332.653	404.02	394	422.918	421.408	339.796	340.204	410.653	417.531	339.714	340.286	416.796	421.98	350.327	340.367	412.347	404.082	342.633	350.755	426.327	427.02	346.388	348.694	421.082	424.49	345.122	347.408	433.204	420.082	339.184	328.918	350.224	357.204	443.041	445.755	347.816	357.612	443.204
242	412.306	415.837	332.776	332.041	402.02	409.408	332.429	336.122	414.551	417.959	340.776	336.408	406.041	394.102	424.408	428.735	346.245	339.612	416.653	420.163	342.041	340.347	415.531	422.816	352.163	340.143	414.327	406.735	343.082	351	426.653	426.102	343.531	349.408	422.388	426.367	347.531	349.122	435.653	424.184	337.694	330.837	354.408	357.245	443.653	444.857	351.122	358.204	441.531
243	413.673	419.837	329.347	329.49	403.408	407.327	330.51	335.388	413.082	418.653	342.245	332.837	401.449	392.02	424.224	428.755	342.204	340.796	415.653	420.816	340.857	341.51	413.918	423.143	349.367	344	411.245	403.571	348.327	350.531	427.898	428.531	345.551	346.776	426.551	425.061	345.347	349.286	435.694	422.776	337.306	329.98	354.408	358.959	445.02	443.98	351.898	360.143	441.367
244	409.857	413.347	330.429	331.082	408.388	408.898	329.388	336.551	418.102	415.143	341.449	336.755	399.612	391.796	416.898	429.367	339.592	341.776	411.857	423.633	341.245	341.571	411.306	425.265	349.633	343.735	409.408	402.449	344.653	348.408	427.082	426.531	345.735	348.449	422.531	427.429	349.98	347.367	427.939	420.878	337.776	329.388	352.143	359.857	446.469	447.245	353.286	361.102	441.184
245	409.857	414.837	328.816	333.735	404.51	410.816	329.184	334.469	415.837	417.224	339.592	337.449	401.714	396.388	425.816	427.939	344.347	341.816	416.408	423.388	342.816	343.347	417.755	426.204	352.673	342.327	411.796	406.612	345.51	352.184	432.306	436.714	348.796	351.163	423.98	429.184	348.041	348.143	431	424.265	340.673	332.571	353.837	360.327	439.816	444.082	352.551	359.265	445.184
246	412.49	414.429	333.469	332.694	402.878	410.918	332.429	336.184	416.551	417.224	339.755	334.735	403.469	392.694	424.122	432.816	344.49	344.061	414.612	423.347	344.184	343.184	416.082	425.939	351.02	345.735	411.49	409.796	345.571	351.939	428.918	434.143	345.837	347.653	423.878	430.122	346.776	347.041	435.429	424.408	336.776	328.592	354.531	357.51	443.653	448.612	352.796	362.429	443
247	415.408	414.837	332.694	329.714	404.878	411.245	333.449	337.816	418.102	420.551	341.49	333.531	401.163	394.02	429.694	428.224	343.653	344.02	414.918	424.49	340.612	344	416.735	427.633	351.469	342.143	413.714	408.265	346.204	350.224	429.918	431.673	346.796	350.327	423.102	430.449	348.694	349.918	441.327	426	341.306	333	352.143	362.061	449.102	441.857	349.796	362.163	445.694
248	412.102	415.469	330.796	330.776	405.592	412.898	331.429	339.02	412.531	419.286	344.633	334.857	402.184	398.327	427.429	429.265	339.673	343.143	414.041	425.469	337.286	339.776	415.571	429.857	351.776	339.98	413.102	408.327	346.449	353.857	423.98	431.061	344.02	351.429	425.082	428.816	346.98	348	436.776	427.245	338.571	332.449	355.388	359.531	447.776	443.939	355.714	360.939	449.306
249	414.653	415.571	332.939	329.959	403.816	412.857	331.755	335.878	414.163	418.204	343.959	336.082	402.98	394.531	423.082	430	340.898	346.898	415.184	425.388	340.673	342.469	421.449	422.878	352.408	345.347	415.449	412.224	350.449	350.857	432.245	430.633	347.918	353.816	426.102	429.531	352.265	351.939	439.816	426.061	340.776	335.551	350.184	356.816	449.918	449.898	350.878	360	444.776
250	411.653	416.735	333	329.122	401.612	408.306	332.837	339.408	415.367	420.429	341.51	336.061	400.959	394.755	425.837	431.367	344.082	345.224	409.776	423.347	339.571	340.163	415.408	424.102	346.531	342.918	417.673	406.02	344.041	351.286	427.959	427.776	344.163	351.347	430.776	427.837	349.878	348.388	437.408	425.898	339.735	332.122	353.918	362.571	450.939	447.184	356.408	359.367	443.612
251	409.673	418.245	330.082	331.388	396.592	410.878	334.061	333.898	413.306	418.755	343.163	336.939	401.429	396.041	422.571	430.816	343.388	342.061	414.224	422.837	342.082	340.959	416.776	426	351.02	341.796	411.347	406.469	348.612	354.592	435.796	431.224	350.204	350.939	426.755	433.755	347.918	349.592	437.388	428.367	341.061	334.98	352.429	358.245	447.122	445.551	350.408	360.49	448.776
252	418.245	414.959	331.286	332.143	406.388	408.102	331.918	338.306	418.388	422.673	340.49	335.633	406.041	395.592	423.959	432.245	344.408	344.98	416.898	428.796	341.367	341.51	416.633	428.224	350.694	344.776	416.469	407.102	350.02	354.286	430.061	435.388	346.429	351.204	424.51	434.286	348.224	348.49	438.408	426.245	339.898	334.714	352.98	359.714	444.837	450.224	355.673	360	450.776
253	413.041	417.184	331.837	331.367	406.551	408.388	333.306	334.224	416.571	421.51	341.245	335.959	402.735	397.878	429.633	431.673	345.694	345.143	417.367	425.653	345.939	341.633	418.612	427.531	348.531	346.367	417.306	408.224	348.612	355.02	430.367	431.939	348.939	349.878	423.918	428.245	352.898	348.939	439.306	427.918	337.347	334.531	353.02	360.306	451.878	450.878	354.939	361.224	447.735
254	413.776	418.816	333.347	331.612	404.959	412.061	334.265	333	413.796	420.143	341.449	334.878	399.776	393.735	425.633	428.755	344.694	342.429	417.653	426.061	344.673	343.653	422.082	426.959	353.245	344.245	417.776	407.347	346.898	355.061	430.796	435.592	347.347	347.327	431.02	436.939	349.143	350.653	439.02	428.673	342.755	335.449	355.102	360.388	446	450.918	355.041	363.796	445.857
255	409.755	413.714	327.551	332.245	405.163	411.837	328.429	341.857	416.245	423.633	342.776	336.429	399.735	394.143	424.918	430.714	343.898	339.551	417.347	427.184	342.306	343.265	418.653	428.898	351.429	342.98	414.429	406.265	348.469	355.429	429.367	433.776	347.041	354.061	431.408	431.796	346.694	346.408	440.51	429.184	340.776	334.816	355.816	362.551	447.857	450.571	353.694	362.143	448.327
256	412.816	417.061	332.959	332.327	403.347	406.367	335.429	338.224	420.306	420.143	341.918	334.735	401.714	397.653	425.551	429.184	341.551	343.49	415.082	423.918	341.571	344.592	420.184	426.122	353	344.51	416.776	403.224	350.388	355.02	430.551	432.592	348.714	352.469	426.918	433.286	353.204	352.612	437.612	429.449	339.714	336.347	354.959	357.306	451.306	446.959	354.816	363.061	449.592
257	414.49	416.367	334.143	333.204	403.714	410.816	333.245	334.633	418.367	419.469	343.816	339.286	402.714	399.612	427.388	428.755	346.673	342.633	418.449	426.082	346.592	345.265	420.122	429.98	354.592	345.796	416.653	408.49	349.959	352.061	433.49	433.837	351.98	356.755	432.02	438.367	351.265	352.449	440.898	436.204	347.878	335.163	353.571	366.367	452.082	457.592	355.286	366	451.082
258	414	415.367	333	329.612	404.939	412.796	334.347	337.245	423.653	417.122	341.714	340.918	406.082	397.224	426.449	431.245	341.143	344.673	420.735	429.653	344.347	347.429	422.755	435.551	352.531	344.918	418.163	407.265	349.224	358.51	432.959	436.122	345.204	351.082	430.98	437.122	348.367	353.49	445.959	433.653	341.388	335.388	354.082	364.571	447.184	451.122	355.551	363.02	452.041
259	415.51	417.122	329.939	334.388	408.898	410.959	334.694	339.388	419.939	420.918	344.51	337.796	401.469	401.592	428.694	433.592	345.735	347.551	419.918	424.633	346.592	346.98	420.102	432.408	353.837	342.816	418.02	410.755	347.592	353.143	432.653	433.327	349.469	353.408	428.245	435.959	350.163	350.796	442.082	429.673	340.878	333.449	354.163	362.796	450.776	452.51	355.204	365.408	455.449
260	416.327	416.714	335.429	334.939	401.816	411.204	336.327	340.163	423.408	420.449	343.939	339.347	404.673	397.265	428.388	431.347	344.673	344.204	422.265	428.98	343.898	346.571	423.98	430.735	352.714	343.878	418.122	408.959	347.531	356.082	434.612	435.571	349.673	351.959	431.51	439.918	352.245	350.469	443.102	429.653	345.755	333.551	358.286	362.163	451.939	458.388	356.102	367.551	455.714
261	417.286	419.204	331.898	331.673	405.531	410.714	335.918	338.918	418.367	422.633	343.143	337.939	404.122	397.612	430.143	432.571	345.98	349.102	420.653	428.653	344.776	341.98	419.061	428.367	350.673	344.531	416.612	409.592	350.51	355.184	435.061	439.367	347.367	353.939	436.878	438.041	351.245	353.102	440.796	431.102	342.796	332.714	354.714	363.673	451.265	453.633	354.939	360.857	460.837
262	413.204	417.122	331.673	332.612	407.633	413.776	336.082	338.551	416.592	426.224	341.776	336.653	409.694	397.143	433.143	436.245	345.714	344.612	420.041	425.184	343.347	346.49	426.347	431.265	352.184	346.653	415.816	408.367	351.469	355.735	436.163	435.327	345.265	355.367	431.714	438.796	354.347	353.571	442.878	431.122	342.612	333.469	355.898	365.816	452.735	456.02	354.735	364.959	456.98
263	411.388	419.49	329.633	330.102	406.857	410.163	335.347	336.816	421.388	422.755	342.286	338.102	403.551	399.061	429.265	434.592	343.98	344.02	419.204	429.245	343.816	349.102	429.286	430.143	352.898	349.184	418.102	410.429	347.633	357.816	433.571	438.49	351.714	351.204	436.286	435.837	353.531	353.776	445.306	434.51	341.163	333.878	355.041	362.429	448.204	453.449	357.571	365.122	456.102
264	412.347	420.939	335.224	331.469	407.102	410.857	335.673	336.755	421.327	423.755	345.429	338.122	405.531	395.796	430.388	431.51	347.857	349.388	420.49	432.633	343.816	343.571	424.714	431.857	350.735	346.388	417.816	411.184	349.469	356.633	436.939	439.694	347.653	354.408	432.98	439.347	354.02	353.429	447.347	432.02	340.735	338.592	356.673	362.878	456.653	456.51	358.163	363.755	457.224
265	412.408	415.429	332.531	331.592	405.837	414.367	334.857	335.735	420.327	424.327	343	338.898	401.49	396.735	431.755	435.306	345.959	343.184	423.51	427.878	343.755	347.776	423.837	433.694	354.347	343.98	416.449	409.061	351.306	354.367	437.51	437.837	351.122	357.041	434.735	439.061	352.061	355.551	442.531	437.796	342.204	334.959	357.102	363.449	454.714	454.429	356.898	368.327	455.449
266	417.306	419.959	332.571	335.755	409.408	410.898	334.755	336.143	425.776	426.98	344.939	339.327	406.449	399.673	431.551	432.633	348.735	348.122	428.306	432.449	347.143	347.98	426.918	435.327	354.265	348.163	421.469	413.633	349.857	357.98	439.265	438	350.061	356.755	437.959	435.735	354.408	353.02	449.878	432.388	347.122	333.327	360	364.449	455.102	462.673	354.163	364.653	457.49
267	411.49	420.143	331.347	334.143	409.347	411.143	334.224	334.122	424.531	425.633	342.265	337.408	405.245	396.592	434.265	437.776	346.327	343.551	421.02	433.51	344.776	345.898	426.388	435.163	353.551	341.571	417.612	414.673	350.429	358.918	442.755	441.633	352.061	352.612	435.98	438.612	353.571	355.245	448.857	436.898	345.755	337.51	357.939	365.653	456.939	456.061	358.633	363.837	458.714
268	415.612	419.02	332.673	334.061	412.959	413.224	336.388	339.918	419	422.02	344.449	339.265	408.184	401.265	429.469	435.265	348.898	343.939	423.184	431.796	345.735	346.694	430.898	435	355.041	345.408	422.408	411.531	352.98	355.49	439.122	440.837	350.612	360.857	438.041	439.245	357.204	355.51	449.469	437.633	348.041	336.041	354.633	366.735	456.592	454.98	355.98	368	458.612
269	415.122	420.306	332.469	332.286	409.245	413.98	336.02	337.653	420.857	425	342.388	336.857	407	395.224	430.327	436.898	346.449	345.061	425.408	430.102	346.102	347.796	427.265	436.816	354.531	345.449	420.816	416.408	351.796	357.204	438.694	442.551	350.061	358.224	440.265	440.122	356.041	348.878	448.939	433.612	345	336.163	357.612	362.959	455.286	461.878	359.082	367.592	460.755
270	414.939	414.714	335.98	333.49	409.367	415.224	332.735	337.082	424.633	425.653	343.061	340.408	405.224	402.082	435	435.204	346.082	345.857	425.51	434.959	342.367	347.306	429.918	438.306	357.143	350	425.327	409.51	350.551	352.673	438.184	438.796	351.429	354.612	439.571	439.878	352.265	354.51	446.857	436.082	344.347	336.041	357.184	367.306	457.49	457.918	359.633	367.878	462.429
271	413.633	418.694	332.939	333.633	411.061	412.082	334.633	339.673	420.939	424.061	342.694	339.694	407.02	399.388	430.082	436.347	347.837	348.041	421.49	435.735	347.102	350.184	428.061	437.939	353.898	349.367	422.286	411.735	351.694	356.429	440.796	442.857	350.551	356.837	438.755	442.367	348.857	352.694	446.408	437.551	347.878	335.551	359.571	365.143	457.939	460.082	359.857	365.51	463.204
272	413.286	421.082	331.571	331.592	406.857	415.918	338.633	339.204	421.612	419.959	346.327	341.939	409.49	400.571	430.735	437.898	347.02	349.571	425.041	435.531	348.592	348.939	428.388	439.408	357.918	346.796	422.551	415.245	355.878	356.918	441.163	443.469	353.286	359.735	436.265	447.286	355.837	353.98	452.857	436.306	348.571	337.122	360.367	365.98	460.531	460.673	359.755	370.286	461.673
273	416.02	421.122	335.122	335.612	410.041	417.265	337.878	339.449	425.306	431	347.469	341.347	410.204	401.163	433.551	435.959	349.571	348.286	426.163	432.918	348.531	345.959	425.143	438.49	359.531	347.265	425.184	412.551	347.143	359.898	439.755	445.694	353.898	360.469	442.02	444.327	356.347	358.592	450.694	440.469	342.306	335.592	356.122	365.878	459.429	462.959	358.388	370.449	468.857
274	416.551	414.082	334.061	334.633	410.286	417.102	335.898	336.143	420.796	420.694	345.327	341.408	401.612	401.959	427.265	439.714	347.449	350.469	424.857	432.122	343.898	347.694	432.694	434.51	353.837	345.551	422.061	411.959	352.347	359.816	441.878	445.878	352.837	356.082	444.776	441.878	353.224	356.388	450.204	437.837	346.469	335.755	360.245	369.429	458.653	460.204	357.776	369.367	459.286
275	414.49	421.449	333.633	335.755	410.755	418.633	338.857	341.367	423.388	422.673	345.429	340.816	410.184	400.265	434.653	440	348.327	345.98	427.184	433.347	348.653	351.755	430.449	439.714	356.898	347.755	423.857	411.184	349	358.122	441.224	440.898	350.102	360.082	438.531	444.286	355.857	355.306	452.408	442.265	348.673	336.327	362.531	370.041	460.408	457.898	359.286	371.347	464.082
276	416.49	417.816	330.837	333.122	405.224	414.347	336.98	338.612	422.694	422.571	345.184	339.735	406.388	399.959	430.776	433.571	347.51	345.449	421.959	432.694	344.469	350.449	427.306	438.653	355.061	351.551	421.082	411.939	356.327	358.449	439.061	444.551	348.306	356.939	441.367	441.388	354.735	354.592	452.612	438.286	344.367	336.122	356.776	366.776	457.388	460.082	357.102	367.408	465.327
277	417.061	420.122	334.653	332.531	410.551	417.51	337	339.918	428.612	428.673	345.429	343.204	409.755	397.143	434	440.592	348.551	351.571	429.939	440.531	349.837	348.429	432.082	435.918	359.49	348.531	422.286	412.531	353.878	361.673	443.755	444.02	354.347	357.796	436.224	443.898	353.796	354.265	453.755	439.755	345.878	338.367	360.327	371.388	465.041	466.388	361.408	372.755	463.367
278	415.469	419.898	331.49	331.429	408.143	413.041	337.122	335.694	421.735	426.694	347.755	334.347	407.245	396.184	434.347	438.735	347.694	345.327	428.673	437.184	348.306	347.612	430.388	436.327	356.592	346.796	425.49	414.204	355.102	361.265	444.735	444.347	354.673	355	438.531	443.592	354.51	353.49	453.184	437.898	347	334.571	357	367.245	464.918	459.898	358.143	368.837	468.286
279	417.714	422.041	336.837	332.816	413.449	416.122	336.449	341.245	421.816	425.714	345.306	340.143	411.184	398.633	429.102	434.776	347.735	347.204	424.429	436.143	344.837	345.367	429.306	441.571	355.653	347.735	427.551	410.653	351.776	356.143	441.633	446.143	355.755	356.878	443.245	442.592	355.163	355.673	450.388	435.469	344.796	339	358.898	367.02	459.939	463.122	360.592	368.347	467.041
280	415.469	419.857	336.633	331.306	412.388	415.327	338.02	338.592	422.571	428.694	341.388	339.959	412.143	400.061	435.449	434.041	347.776	350.551	428.837	432.49	347.531	348.714	433.776	439.102	357.184	348.408	424.429	415.653	354.224	359.612	442.286	445.551	354.49	358.449	439.429	442.469	359.02	358.143	454.469	442.347	346.612	336.408	357.653	364.265	464.245	464.49	360.796	369.592	469.367
281	414.653	421.51	332.51	332.837	408.592	414.388	336.327	336.49	427.327	429.286	346.592	337.408	411.143	396.265	429.673	438.98	347.184	345.224	427.857	434.061	345.673	353.551	429.816	441.388	357.959	344.51	423.469	411.878	353.816	358.592	447.327	445.265	353.633	358.878	443.102	447.939	354.224	352.939	455.224	440.347	345.082	331.776	359.959	367.531	463.122	457.837	359.122	366.061	467.143
282	416.49	421.878	332.612	333.939	410.02	416.327	334.755	337.816	426.612	432.653	350.673	336.633	406.102	397.755	430.571	436.061	350.327	346.061	424.959	433.469	346.327	349.918	435.735	442.265	356.327	346.694	425.347	415.367	352.939	358.51	445.082	445.265	352.673	359.531	444.163	445.327	354.327	356.531	457.653	445.571	345.714	337.571	360.143	367.327	463.898	463.551	359.327	370.714	467.776
283	418.755	423.592	333.592	330.816	409.735	414.367	334.082	338.49	428.959	430.673	346	340.694	409.939	399.245	428.918	436.469	349.857	347.02	429.327	437.184	350.408	348.245	435.102	439.98	358.551	344.673	422.163	414.551	354.367	359.061	446.653	450.469	353.551	358.429	447.449	446.265	355.878	360.918	456.306	440.653	342.918	338.898	357.673	369.98	464.327	466.49	362.327	374.694	465.898
284	415.694	421.347	329.367	333.449	414.837	414.163	334.633	337.755	427.143	431.857	344.653	339.429	410.714	402.286	434.143	435.571	347.714	351.571	425.347	433.388	350.122	343.245	429.245	439.408	357.102	349.673	428.449	412.857	353.776	357.327	445.959	449.265	353.653	355.367	446.755	448.061	355.776	355.163	456.796	437.857	348.98	339.51	361.061	368.918	462.102	463.959	359.714	374.061	466
285	415.776	417.429	340.367	336.204	413.143	419.061	335.857	336.694	425.367	431.184	343.265	339.673	405.551	400.49	441.796	441.429	348.265	349.408	429.367	439.959	350.673	348.898	433.143	442.245	356.776	346.429	424.367	418.837	353.367	360.776	445.714	447.551	353.224	359.959	446.082	448.776	358.306	358.898	459.286	443.143	347.143	343.286	359.061	368.245	471.796	465.673	363.306	374.571	475.531
286	416.939	421.857	335.408	332.531	411.918	419.224	337.592	338.49	424.265	430.265	343.939	338.429	407.959	401.959	436.02	441.673	347.184	349.694	431.551	436.122	348.265	350.633	434.796	442.592	353.061	350.102	426.898	414.898	352	359.939	444.51	447.878	355.041	359.653	446.837	452.939	358.143	356.98	457.694	442.469	352	340.571	359.061	366.51	465.531	467.878	362.939	372.408	469.449
287	419.122	420.571	334.959	337.388	413.816	420.102	334.245	339.776	428.041	429.082	346.143	339.98	411.388	403.837	431.673	439.061	351.469	352.653	431.286	438.714	350.796	350.898	437.857	441.061	358.633	350.224	428.857	418.408	356.857	358.837	450.061	449.592	355.959	357.735	447.265	453.776	358.51	357.571	458.347	441.102	349.204	341.061	362.306	367.429	467.531	467.878	362.653	373.612	472.347
288	413.694	424.469	335.122	334.49	409.469	419.327	339.224	340.327	425.959	429.592	345.163	343.306	410.265	399.857	433	435.918	351.041	348.204	430.735	439.143	347.163	351.347	440.898	443.204	358.612	350.98	422.939	416.245	354.735	359.776	450.837	446.408	355.163	362.041	445.551	450.898	358.02	357.49	459.449	445.429	347.122	339.796	359.959	369.082	466.653	468.837	364.163	371.184	469.204
289	415.633	422.816	333.531	333.592	414.755	420.612	337.633	333.163	430.102	429.184	346.245	338.469	408.816	400.245	435.347	440.347	348.408	348.429	434.735	441.143	348.184	347.918	432.286	442.388	359.122	346.469	423.245	412.878	352.878	360.224	446.796	454.224	353.776	359.245	444.327	456.735	355.061	359.061	457.531	440.367	351.592	339.204	360.184	367.265	463.51	467.49	364.551	372.633	474.694
290	421.429	429.041	335.959	338.286	414.51	418.245	337.143	337.673	424.143	430.755	347.898	340.735	412.306	401.612	436.163	440.755	350.102	345.02	430.02	440.735	347.49	348.327	435.959	442.265	358.592	347.306	423.408	416.755	356.469	360.204	447.469	448.735	353.306	362.408	449.837	454.102	359.776	358.939	458.776	447.102	344.694	340.531	362.714	365.796	469.878	469.857	368.673	372.592	479.102
291	419.98	420.49	333.347	333.286	413.816	410.898	337.592	336.816	430.673	427.878	344.98	339.204	410.633	401.898	434.143	440.408	351.796	355.388	432.735	436.388	349.694	351.061	435.224	445.878	356.816	349.898	427.224	416.959	352.694	363.082	448.347	450.061	355.816	365.265	450.306	450.02	358.735	360.367	457.735	444.98	349.612	338.755	363.571	369.041	468.918	471.429	362.735	378.265	477.347
292	419.612	422.551	337.857	336.388	416.388	421.163	338.388	340.878	428.735	432.061	348.878	341.551	414	403.918	433.837	439.837	347.51	351.816	430.735	440.408	350.204	350.816	433.898	443.245	359.633	349.857	428.02	417.327	352.469	363.959	450.041	453.98	357.143	365.265	445.816	453.592	358	359.224	462.204	442.816	343.694	338.612	359.51	370.306	469.918	469.918	366.02	374	476.592
293	421.612	425.265	335.143	333.673	416.714	418.082	341.653	339.204	429.265	429.776	343.245	342.286	411.571	400.245	440.122	441.143	351.224	349.122	433.51	442.755	346.429	351.143	437.327	446.939	361.878	348.98	430.878	417.612	354.347	365.408	451.51	450.714	359.245	360.531	449.857	459.041	356.816	359.694	460.367	452.163	351.776	337.898	358.49	368.408	471.633	471.347	363.612	372.061	474.102
294	415.816	424.796	333.143	335.878	414.224	421.653	338.02	340.755	431.714	434.143	345.143	340.388	411.571	403.265	439.143	442	352.408	353.286	431.184	442.306	349	350.673	441.102	444.857	360.714	348.571	430.163	419.735	354.327	359.673	454.367	451.796	356.102	359.939	451.429	452.408	361.673	360.388	457.02	447.694	349.122	339.224	364	368.163	471.755	471.592	363.735	377.939	478.082
295	418.224	425.041	336.367	336.429	416.041	421.224	343.306	339.49	431.449	432.347	346.224	339.796	414.776	404.918	438.694	443.857	349.531	344.469	437.469	445.143	352.673	352.796	437.694	452.429	361.918	349.816	430.367	415.98	357.204	363.449	452	453.51	355.673	364.367	455.939	456.633	359.633	361.796	460.367	445.204	348.816	342.02	358.735	372.735	474.776	473.327	368.939	375.612	479.122
296	421.959	424.245	334.673	335.224	412.837	421.449	338.122	339.49	427.49	431.306	347.735	338.714	415.408	403.959	436.571	444.735	350.837	348.878	433.449	446.388	349.857	351.959	441.224	447.061	362.367	345.694	432.02	418.633	355.857	361.694	451.327	458.061	358.694	361.449	451.082	452.061	360.776	362.143	465.429	456.694	350.041	342.49	359.061	370.51	472.02	475.429	364.837	377.694	480.878
297	418.041	426.429	336.571	333.959	415.224	415.449	339.714	342.551	431.857	431.918	347.673	340.429	416.265	404.224	434.673	446.49	352.673	351.041	433.714	443.918	348.102	353.837	442.143	446.776	359.143	351.469	429.816	422.388	359.265	364.571	453.102	453.306	358.531	362.714	450.551	457.694	360.306	364.388	461.469	445.286	351.449	340.367	366.347	370.653	472.51	470.857	368.082	379.163	480.51
298	415.898	427.714	337.653	336.918	418.49	421.204	338.306	342.184	430.531	429.102	347.51	339.796	411.429	400.939	432.878	444.653	350.286	349.449	434.184	444.082	354.306	354.347	441.837	446.98	362.204	347.429	434.265	417.959	359.429	363.265	452.51	457.633	358.653	363.898	451.184	459.408	361.816	365.122	465.327	448.429	349.816	340.327	363.163	370.429	470.122	478.327	369.245	374.245	478.163
299	420.918	423.776	335.408	332.898	415.776	420.449	336.245	341.163	430.796	432.653	347.184	342.531	414.735	402.306	438.041	442.939	347.898	352.898	435.653	439.98	351.776	355.082	441.51	446.694	358.122	350.571	430.469	416.408	354.041	361.98	455.286	451.939	358.551	365.694	455.49	458.122	365.551	361.633	466.286	449.163	350.837	338.837	363.571	369.224	475.041	473.837	364.204	377.837	478.163
300	420.102	424.367	334.102	335.306	419.816	424.776	340.367	338.204	430.449	432.429	348.551	342.755	415.98	404.429	432.612	444.959	351.449	352.51	436.633	443.959	352.776	350.714	441.204	451.429	359.449	353.224	429.061	420.122	356.408	361.735	452.061	455.061	359.306	363.347	453.367	457.673	362.673	359.49	466.265	446.204	346.653	340.51	359.571	374.735	471.49	474.735	364.755	378.571	482.102
301	422.041	429.286	337.122	337.143	424.041	423.857	337.98	342.143	428.612	433.633	352.633	343.082	414.184	405.327	441.143	446.143	352.469	353.735	439.49	444.306	351.51	353.245	439.408	452.163	362.857	351.265	433.51	424.776	355.429	363.878	456.531	457.122	361.531	367.857	451.796	460.776	363.633	363.939	467.531	447.633	353.265	341.653	363.224	372.061	468.531	478.857	368.429	379.02	487.551
302	416.571	425.367	336.347	337.51	417.837	426.327	339.265	341.612	433.51	431.98	345.571	343.694	414.857	405.551	437.408	446.571	351.571	352.102	436.122	446.184	352.143	352.449	443.633	453.694	364.776	354.265	430.224	417.755	354.735	362.082	453.796	461.347	356.735	366.286	449.224	461.347	359.735	364.184	464.306	449.735	348.408	339.204	363.714	369.571	473.163	476.429	371.041	377.449	484.143
303	418.531	425.204	333.735	336.918	417.347	427.796	337.816	340.592	432.347	433.388	351.755	339.959	417.612	406.102	438.163	447.408	352	352.02	432.714	444.939	349.98	352.184	441.327	450.918	362.102	350.735	433.776	421.429	356.776	360.265	452.776	457.531	360.429	362.653	456.898	462.327	361.51	363.51	464.347	454.204	348.653	339.51	365.959	368.51	472.306	474.857	368.286	378.531	477.98
304	419.878	427	336.367	335.653	416.898	425.163	339.367	342.204	430.163	432.816	346.02	342.796	417.653	404.286	435.184	443.02	354	351.245	434.755	447.143	353.735	355.327	441.204	450.592	363.224	351.347	433.49	424.143	357.571	365.02	455.429	456.755	359.857	367.939	459.837	461.286	361.367	363.633	469.245	453.571	351.327	342.388	363.918	368.959	476	477.449	370.245	376.388	488.327
305	422	425.51	336.163	336.041	419.122	425.184	340.878	340.857	432.653	432.633	349.796	343.898	413.122	402.122	438.857	449.857	353.061	352.837	438.245	444.347	350	354.98	446.245	449.02	362.673	353.163	430.673	423	355.571	363.367	457.082	458.837	359.571	365.061	455.306	465.816	362.02	364.388	467.755	454.388	351.694	340.224	362.327	376.694	477.184	483.184	369.184	381.429	488.673
306	419.633	427.204	336.327	339.306	425.408	427.735	338.898	341.612	432.224	434.796	347.082	344.49	416.653	409.347	434.265	449.061	351.306	351.673	439	450.878	355.776	352.449	443.49	454.653	362.592	353.02	433.224	425.163	353.592	364.592	454.714	460.408	363.306	363.204	457.673	461.531	362.612	363.653	470.959	451.714	351.612	342.98	363.918	373.265	484.735	482.673	370.939	377.673	487.388
307	424.082	429.816	335.102	335.122	419.367	426.102	338.347	342.898	435.857	434.98	348.224	341.571	416.327	405.265	438.49	445.735	356.041	355.49	437.878	448.531	356.694	355.082	447.98	449.857	363.061	351.388	434.857	423.857	357.816	365.245	456	462.694	362.306	365.041	462.102	461.898	361.02	362.49	466.633	456.735	355.592	339.204	362.837	373.816	479.551	481.673	370.939	381.633	488.98
308	420	427.367	335.102	335.796	420.347	424.02	339.673	341.98	436.306	433.265	346.408	340.306	417.265	402	440.837	446.531	353.449	352.673	436.102	444.51	351.633	353.918	441.857	448.673	360.816	352.306	432.082	417.633	357.347	361.776	460.51	458.735	361.367	367.857	457.776	463.694	366.918	365.245	473.51	456	350.816	340.673	363.102	378.612	478.51	476.571	371.143	377.102	485.245
309	422.061	428.163	340.837	336.061	422.082	427.531	339.898	341.755	435.653	435.776	347.449	340.061	417.776	408	442.245	447.918	350.755	353.857	439.796	449.592	351.347	353.653	449.082	452.898	363.918	349.898	432.408	419.388	356.816	365.102	462.633	463.51	362.918	367.347	464.633	465.612	364.959	364.714	471.061	456.694	353.551	342.408	364.755	372.102	481.367	484.245	370.592	380.694	486.694
310	423.082	429.224	336.878	336.612	419.592	429.102	342.245	342.061	435.122	437.49	350.122	346.224	418.694	405.143	438.061	448.286	351.449	352.816	437.347	447.204	353.878	353.796	442.694	452.735	360.469	354.184	437.551	420.408	358.653	365.327	460.163	457.857	365	367.98	461.612	465.347	368.041	365.143	467.776	457.653	355.143	340.245	365.286	373.531	485.061	479.653	369.449	381.061	494.959
311	425.265	428.122	339.184	338.857	421.837	428.776	343.612	341.224	435.429	436.694	350.551	345.694	419.633	413.388	441.816	449.286	351.633	356.102	439.286	452.694	353.653	356.531	447.755	454.449	365.469	356.633	438.571	426.102	356.184	369.878	458.796	463.286	365.408	368.51	462.878	465.857	365.082	367.49	475.755	458.082	355.388	343.408	365.816	375.592	485.061	482.388	374.082	376.408	492.061
312	419.347	429.735	337.184	337.347	421.49	427.49	341.408	342.388	435.551	437.347	349.49	341.551	419.694	406.265	443.449	447.49	353.653	355.469	446.469	450.531	352.327	357.571	451.122	453.245	368.429	357.633	439.327	426.224	360.286	368.143	460.857	463.061	366.918	366.551	465.776	470.673	365.939	368.347	474.245	458.204	357.429	345.204	366.673	373.796	485.449	483.469	371.041	382.755	495.429
313	423.653	430.041	337.306	336.245	421.714	427.755	342.367	344.204	438.592	437.51	350.776	345.122	420.102	410.245	442.49	445.898	352.98	350.857	443.939	450.49	355.367	354.959	449.653	456.286	364.755	356.408	437.184	423.224	356.694	368.163	458.898	464.918	364.898	367.306	463.306	469.469	366.408	366.653	475.878	465.816	356.327	344.816	364.429	375.816	482.776	489.878	375.551	382.245	490.469
314	424.694	432	338.939	342.469	424.694	426.776	341.673	344.878	437.735	438.327	353.143	342.939	418.98	408.592	441.796	453.51	352.286	351.306	446.184	453.755	355.469	356.265	450.265	456.163	361.204	353.653	438.612	420.776	360.796	366.388	461.347	462.776	365.347	369.755	461.694	468.735	366.429	367.898	474.49	458.469	351.98	345.184	370.857	377.776	488.878	491.469	369.878	383.327	494.49
315	423.837	430.347	338.429	341.347	420.551	429	338.776	343.245	433.469	440.306	350.49	344.286	419.776	410.878	447.653	449.204	355.49	352.898	444.041	450.163	352.653	354.122	449.102	456.878	363.184	355	436.837	425.224	360.653	370.816	457.755	465.51	362.837	369.347	465.163	475.367	371.245	368.306	478.673	459.571	352.531	343.367	366.286	376.286	492.327	489.653	375.061	385.082	492.694
316	426.245	428.265	339.551	337.347	423.857	427.163	342.102	344.469	432.184	436.551	349.143	342.367	421.102	409.184	441.429	447.735	351.531	354.347	446.551	454.224	352.571	356.449	449.102	457.959	366.796	355.898	439.959	428.061	359.857	365.367	461	469.98	363.796	368.796	465.592	470.245	367.347	370.041	476.306	462.429	355.673	342.837	367.857	378.51	490.633	486.347	374.184	383.204	495.776
317	424.184	428.143	336.898	337.224	422.469	431.633	341.653	342.122	441.571	446	353.204	338.204	422.612	411.082	443.694	455.469	356.755	352.388	449.122	449.776	357.143	356.878	450.184	459.286	362.531	356.51	439.776	428.612	359.122	365.265	466.531	464.49	366.898	371.714	462.367	469.857	366.306	371.02	478.184	463.776	355.061	343.673	367.633	374.837	490.245	488.306	378.286	382.388	494.837
318	424.796	433.918	342.143	341.898	423.98	425.755	343.918	343.184	437.898	439.286	353.51	345.347	422.02	408.265	441.102	452.286	357.755	355.531	444.857	453.408	355.918	358.531	450.98	457.653	366.551	356.714	442.245	427.224	356.184	365.673	463.776	466.878	366.551	367.306	464.694	475.653	371.429	368.388	481.143	460.204	354.837	343.653	368.143	373.939	485.306	484.184	373.694	384.694	495.98
319	423.673	433.306	339.469	339.531	419.714	431.673	343.796	343.163	440.204	442.388	350.796	342.367	423.796	410.939	439.918	450.98	360.306	357.265	447.98	453.878	354.51	358.755	451.041	460.061	366.163	358.837	440.592	428.163	357.796	366.878	462.837	470.306	365.163	372.02	470.02	471.061	364.122	370.959	480	466.02	352.796	345.592	367.245	379.408	486.98	490.612	379.286	387.408	498.388
320	421.939	433.163	339.306	338.347	423.633	432.592	342.551	343.857	441.408	442.204	353.245	345.898	419.143	410.061	440.02	452.347	355.082	358.531	447	457.122	355.918	361.551	452.061	458.082	365.041	356.735	439.694	422.082	356.408	366.49	460.633	467.327	362.02	371.857	468.816	472.939	370.347	371.857	477.388	461.347	357.592	345.041	363.735	379.49	490.837	484.816	374.469	385.429	501.061
321	422.306	433.776	338.959	339.796	426.265	432.98	339.633	339.163	440.531	440.939	350.755	344.776	425	410.082	441.245	449.673	356.837	356.796	445.367	463.857	354.531	360.367	451.755	459.061	367.837	355.592	440.837	428.388	358.265	366.469	464.082	470.469	365.102	373.204	466.959	468.306	368.367	366.694	480.061	461.224	352.633	345.755	364.939	374.429	490.061	494.776	376.755	386.51	502.327
322	426.327	433.755	338.653	337.122	425.163	432.735	343.449	344.408	440.796	444.367	352.082	345.551	420.714	413.796	442.939	454.857	354.816	356.449	450.857	454.51	358.633	356.898	457.571	467.469	368.755	360.918	440.347	430.735	359.878	370.878	466.082	472.98	371.714	371.939	471.551	476.551	368.469	369.49	483.306	461.408	359.51	345.592	367.429	378.918	493.163	489.98	378.531	386.571	502.429
323	425.49	430.102	338.51	337.633	424.551	430.082	346.204	343.796	444.469	439.837	348.612	342.408	423.041	413.612	445.49	454.082	352.653	357.633	443.816	454.878	357.082	357.347	455.041	464.837	368.184	356.51	442.857	430.714	359.898	369.612	468.98	475.694	368.388	373.612	469.653	479.286	371.122	370.959	481.02	469.837	357.143	347.531	366.796	379.122	490.061	489.816	376.163	389.245	501.612
324	429.755	432.429	338.388	336.857	427.367	434.265	340.102	344.184	443.082	444.571	357.163	344.959	425.898	413.857	443.857	451.265	354.163	357.245	450.082	456.735	358.714	358.612	453.51	461.122	367.122	359.245	442.367	427.959	363	368.755	468.694	471.776	368.184	370.796	468.878	476.408	370.531	369.735	479.061	468.204	357.347	351.612	364.755	380.082	491.653	493.755	375.531	385.857	502.327
325	424.449	435.408	338.265	340.061	422.286	434.143	343.469	346.041	440.347	443.551	350.51	345.694	424.694	411.061	448.673	453.673	355.531	356.755	451.796	458.408	359.51	361	458.776	462.714	365.388	357.878	443.347	432.837	357.449	368.469	468.49	468.367	368.224	374.531	467.816	478.796	366.388	372.898	483.755	468.694	357.531	347.224	366.796	383	491.204	496.184	378.98	389.673	505.041
326	425.469	434.959	339	341.041	425.204	432.592	340.959	345.959	444.592	443.714	355.245	344.959	426.286	409.837	444.306	452.816	360.429	354.796	456	458.837	358.592	362.224	455.571	460.633	368.531	360.531	445.449	435.592	363.959	370.551	467.143	473.224	368.224	369.714	477.551	477.408	369.694	371.816	486.429	467.082	358.918	346.51	365.245	380.939	492.429	492.449	378.898	385.918	506.98
327	428.898	432.571	342.878	343.592	424.388	437.735	346.776	347.224	442.347	444.02	351.367	348.204	425.592	412.327	441.551	450.939	353.694	358.102	449.878	463.898	359.204	358.959	458.041	464.837	364.265	360.082	443.306	432.163	358.816	368.551	470.796	474.306	370.49	367.959	469.449	474.388	371.469	370.041	481.204	467.02	358.469	345.592	366.163	380.204	490.306	498.347	378	391.367	500.959
328	425.959	434.306	339.51	339.714	430.245	431.918	345.592	349.429	439.653	445.041	355.306	344.224	424.429	410	447.755	453.939	356.918	356.592	452	459.531	358.327	362.939	463.041	463.204	367.653	359.98	444.694	433.265	360.98	367.286	468.245	471.367	369.02	374.224	472.122	475.02	369.837	367.673	481.245	470.633	356.061	346.571	368	382.816	490.571	494.959	376.367	389.755	504.245
329	426.898	434.306	340.367	341	429.245	436.796	348.122	343	443.571	443.714	350.367	345.327	423.204	413.878	444.592	449.98	360.694	355.306	453.429	460.673	357.531	357.245	458.102	465.02	370.776	358.306	444.51	430.816	361.388	371.694	465.898	472.143	369.245	376.367	473.714	477.898	370.612	372.367	484.755	469.286	358.49	346.612	369.061	380.408	494.224	498.857	376.551	390	511.755
330	427.224	433.122	340.735	338.469	428.694	427.429	348.633	348.408	442.143	446.02	355.531	344.816	427.837	416.898	446.082	453.857	360.673	355.388	448.857	460.429	359.776	359.939	457.082	465.102	368.592	360.347	439.388	434.204	360.082	369.612	467.755	474.163	370.184	378.122	474	475.408	369.939	368.163	487.653	470.878	359.122	347.633	368.714	379.571	495.531	499.327	378.551	388.816	505.939
331	427.592	434.184	340.592	340.02	430.082	434	346.796	341.796	445.776	446.327	352.592	347.388	425.224	414.122	448.816	455.265	360.245	357.531	455.551	457.939	358.02	358.449	460.02	465.51	370.857	357.939	442.306	433.837	360.388	370.408	470.286	473.878	367.163	377.245	476.959	478.714	369.327	372.551	485.388	470.408	360.184	348.367	365.755	383.02	494.061	497.694	382.755	389.918	508.265
332	429.143	435.51	339.776	344.224	431.286	435.429	345.694	344.49	446.286	443.061	352.347	346.245	427.939	413.918	447.245	453.898	359.265	354.898	453.551	461.388	361.816	362	461.245	466.245	369.531	359.02	448.041	434.184	360.163	369.878	473.694	476.143	370.837	374.673	476.265	482.102	374.898	375.796	486.327	474.694	361.469	346.122	371.02	381.286	497.796	499.429	380.673	394.082	515.204
333	424.898	432.122	338.673	342.102	428.367	435	346.204	345.429	443.816	444.878	356.327	346.061	431.102	415.653	449.265	456.551	361.02	358.939	452.633	461.816	363.143	363.224	461.143	471.224	370.714	362.837	447.51	431.939	362.367	368.429	469.857	473.959	368.204	379.265	476.041	485.816	372.082	376.612	485.184	470.612	362.204	346.959	368.224	378.143	492.98	501.755	380.837	398.673	511.286
334	429.837	435.429	342.673	340.306	428.714	436.796	346.388	345.184	446.857	446.286	355.592	350.449	423.918	415.51	445.633	456	357.878	359.041	451.204	461.143	365.673	362.224	465.612	465.633	368.816	359	444.939	433.184	362.653	370.592	471.918	474.633	370.878	373.612	474.612	485.714	371.429	375.163	482.816	473.694	363.571	348.265	366.918	379.49	498.571	502.388	378.673	395.714	515.633
335	426.551	436.184	341.918	340.592	431.98	437.102	343.735	347.204	447.265	447.735	356.388	349.367	426.551	418.245	447.082	455.122	355.592	359.612	453.122	461.735	360.755	362.939	466.592	467.653	369.184	358.571	449.041	432.51	362.673	369.551	476.061	477.306	371.755	378.102	475.776	484.837	373.673	376.776	485.612	476.959	357.673	346.796	371.469	380.02	497.918	500.918	384.408	393.204	512.755
336	430.531	439.102	343.673	340.102	428.673	435.531	346.592	348.245	443.224	448.204	353.633	348.143	427.49	416.408	445.184	460.653	363.551	360.224	459.878	460.694	362.286	363.388	462.714	468.245	372.735	359.306	447.694	433.796	364.49	367.469	473.694	477.531	369.673	377.898	476.51	483.429	375.714	378.49	493.041	471.02	356.959	348.286	372.878	380.429	499.918	506.041	387.184	394.571	515.939
337	429.653	435.449	340.469	341.327	431.122	438.429	345.776	347.061	447.163	452.469	351.041	346.041	425.898	415.49	448.898	460.306	359.673	362.571	456.122	465.49	362.571	362.653	462.49	470.816	368.673	362.429	445.184	432.592	363.837	370.265	475.939	477.51	369.918	376.163	475.286	483.449	372	372.714	496.367	474.653	360.245	351.918	371.184	381	500.224	499.571	386.265	392.694	516.061
338	428.878	439.204	342.816	344.327	428.102	439.469	346.653	352.327	447.592	449.429	355.388	349.837	431.98	417.571	449.714	461.224	360.041	362.51	454	461.878	366.204	365.816	466.49	470.041	369.878	360.388	448.51	436.939	361.245	370.612	477.245	478.102	372.633	376.755	479.163	483.816	371.286	375.551	492.918	472.265	362.633	342.408	370.98	384.408	502.429	503.898	387.898	393.673	515.837
339	430.878	439.51	338.184	341.571	428.163	441.327	346.265	347.592	447.265	445.571	355.163	345.163	427.98	413.408	450.143	464.327	358.673	360.714	456.122	465.082	367.714	364.673	461.592	469.918	370.898	360.714	451.184	438.102	361.714	376.327	476.327	484.163	368.878	375.143	480.163	488.816	377.714	374.694	489.143	476.143	360.939	353.204	370.755	382.02	505.898	508.184	382.959	397.224	515.388
340	430.224	438.265	341.306	344.327	426.878	437.694	348.469	349.388	449.857	453.102	355.347	348.49	432.388	416.776	448.592	459.041	359.286	360.816	459.327	466.041	362.143	363.51	468.408	472.184	369.061	362.51	448.857	435.408	364.694	370.735	476.816	481.714	371.245	374.776	486.265	485.857	378.816	379.306	490.939	474.449	359.061	350.816	374.816	385.735	502.837	501.531	383.122	396.51	521.551
341	433.49	441.918	343.041	343.551	433.265	439.184	347.918	348.367	447.735	450.735	357.245	346.469	427.776	416.224	448.102	459.878	364.184	357.898	460.367	468.673	363.102	362.265	469.163	473.898	373.898	361.143	447.551	435.408	364.571	373.245	479.143	483.592	375.408	376.367	483.49	483.878	373.816	373.306	489.673	477.714	362.571	352.694	372.816	387.776	505.612	504.592	387.633	403.857	516.429
342	432.755	436.245	342.49	341.796	435.102	436.959	346.673	348.551	449.714	448.51	352.796	350.469	429.408	418.469	448.878	461.143	358.939	360.02	459.531	466.327	362.857	365.551	466.776	475.306	372.571	361.673	451.102	440.959	363.082	372.449	477.347	484.755	373.082	379.98	482.286	486.041	375.551	381.694	494.163	479.898	360.959	351.98	372.98	386.755	502	511.204	387.224	398.612	520.939
343	430.878	438.898	342.633	345.224	435.163	439.49	347.388	352.633	449.286	448.837	359.265	347.714	430.837	418.571	455.98	463.878	363.796	361.98	460.551	467.633	362.449	365.327	469.327	471.408	372.306	364.02	452.224	437.327	362.755	374.082	480.776	484.735	371.776	379.184	482.347	487.898	380.592	375.918	493.347	479.408	364.735	348.327	372.408	385.449	506.959	510.429	387.041	399.204	520.245
344	431.837	444.592	344.367	341.306	434.939	442.122	352.939	351.245	448.694	452.837	353.837	348.265	431.49	420.796	452.878	460.367	362.776	361.878	460.673	470.082	361.673	366.02	466.939	471.408	373.184	363.592	448.061	441.796	363.143	376.184	477.531	485.592	377.184	379.306	486.122	492.531	380.306	377.714	496.184	477.837	364.163	350.816	370.878	389.306	510.429	513.571	389.122	400.714	520.898
345	430.857	442.286	347.694	345.408	435.735	439.163	345.959	350.122	452.571	452.714	357.49	351.061	430.959	417.98	449.041	467.245	359.143	361.633	464.061	469.898	364.755	369.224	467.245	475.367	372.367	365.857	451.98	442.204	360.469	371.776	476.755	486.837	374.592	379.469	485.327	486.041	379.408	378.857	496.49	480.061	362.367	346.49	378.633	383.347	505.878	511.694	391.939	401.449	525.327
346	430.571	435.286	344.122	344.612	437.408	441.449	349.245	347.286	451.245	446.918	356.714	349.469	432.673	412.551	455.429	465.755	361.673	362.347	461.898	474.306	363.939	368.633	471.776	471.571	375.857	361.102	451.429	438.592	363.755	375.245	476.918	485.224	377.98	380.531	487.633	493.367	379.592	381	499.857	482.408	366.98	351.898	378.122	387.776	505.776	509.694	383.673	399.367	522.857
347	430.939	440.041	342.898	345.02	437.653	445.714	352.041	350.061	447.531	450.429	358.857	347.531	436.347	420.143	451.878	462.673	360.857	364.796	463.49	470.408	364.347	366.347	472.98	476	373.939	362.469	455.408	440	363.816	377.694	480.898	486.959	372.898	379.49	482.816	492.306	382	383.265	497.857	485.122	365.653	351.102	369.878	388.245	507.163	513.122	389.388	400.735	519.816
348	432.694	438.776	342.224	343.306	437.02	442.245	351.857	350.796	452.51	447.898	357.143	350.49	435.306	422.51	458.633	461.061	365.592	362.918	461.061	472.939	365.673	368.776	470.02	475.143	376.694	363.878	453.469	439.286	365.633	376.306	477.429	482.857	373.449	379.714	490.102	493.531	377.612	380.286	499.224	482.49	364.51	349.735	374.061	387.143	509.653	512.469	388.959	399.245	528.224
349	429.531	437.939	343.143	343.306	435.122	444.837	346.102	348.653	453.041	451.776	356.633	350.531	432.367	418.02	452.347	468.102	362.959	363.592	460.694	468.02	361.898	367.592	470.939	471.939	375.061	365.837	455.857	442.776	368.51	376.204	479.653	483.959	373.98	378.041	487.694	494.184	376.122	381.755	497.102	480.367	362.98	352.122	376.837	389.571	510.306	516.714	388.347	401.082	525.735
350	430.776	442.02	344.653	342.673	438.041	442.306	349.918	347.755	457.98	448.633	359.347	351.755	432.429	416.327	453.224	468.327	364.49	360.878	458.061	471.633	364.98	370.551	469.592	474.755	374.735	363	451.429	444.224	367.776	377.918	481.122	486.082	376.286	383.327	492.224	493.204	380.388	384.367	499.796	482.51	362.98	351.449	377.449	390.592	510.143	518.51	388.959	401.224	526.959
351	436	443.612	342.612	346.327	439.204	441.041	346.939	355.959	454.469	455.959	355.204	349.939	437.571	420.592	456.653	467.612	363.245	364.306	463.469	473.061	367.673	366.082	472.061	475.633	377.878	367.551	456.735	442.694	366.408	376.776	482.02	489.898	380.653	384.735	487.592	494.571	380.694	380.857	502	488.306	368.02	356.469	376.612	393.286	507.163	514.939	390.49	401.245	530.714
352	432.673	443.184	346.816	344.388	436.735	441.408	350.408	350.367	454.49	453.408	358.939	349.98	434.673	425.327	452.612	465.796	360.51	362.531	462.122	472.51	364.245	370.735	472.653	478.653	374.49	364.694	453.959	439.633	369.571	379.49	485.939	490.796	380.571	383.286	491.041	503.51	385.061	380.776	500.878	487.531	366.408	357.082	380.633	390.755	512.551	521.714	391.531	404.898	529.122
353	430.082	440.592	345.469	348.776	439.061	443	350.265	348.122	454.204	458.184	355.857	351.082	433.367	422.633	454.816	463.041	361.49	364.224	461.878	472.857	369.245	369.898	470.796	481.204	375.306	363.551	460.265	443.837	368.184	375.286	481.265	491.286	378.469	382.918	493.449	496.082	381.347	382.367	501.286	484.653	366.898	354.449	378.388	392.061	512.653	521.163	390.327	399.51	533.184
354	435.571	441.98	344.633	344.224	441.633	440.673	351.265	347.184	452.286	456.653	360.714	349.122	433.49	424.939	453.265	466.673	363.143	361.51	466.265	471.245	364.224	371.633	472.959	477.837	379.163	367.02	456.388	443.837	366.816	375.367	488.347	495.755	378.592	386.592	492.041	501.347	386.347	385.429	505.653	485.327	367.531	352.327	377.408	387.633	515.735	520.286	388.959	405	531.776
355	436.837	444.204	344.816	346.837	436.51	444.143	348.02	353.02	458.327	456.286	360.082	351.898	437.571	423.898	453.122	469.184	367.02	362.122	462.245	475.735	368.286	366.408	476.898	474.041	380.143	362.816	462.51	445.551	366.51	376.857	483.878	496.143	380.306	382.102	493.939	498.041	382.878	382.02	504.633	485.796	367.673	354.245	375.755	388.531	514	522.653	394.102	403.163	526.653
356	432	442.163	344.327	343.224	439.204	446.245	348.327	351.694	457.245	454.796	357.224	353.388	435.918	421.224	459.265	463.143	363.429	365.49	469.163	469.959	368	372.939	474.102	479.347	374.306	366.265	455.571	441.51	371.347	377.02	487.612	493.306	378.755	385.796	490.143	498.265	379.571	381.796	501.939	483.469	370.449	355.143	378.49	393.041	515.531	523.388	393.857	404.204	530.245
357	429.898	438.449	346.122	341.551	439.653	446.796	351.347	350.367	457.939	461.878	362.735	351.184	435.143	423.143	460.776	470.204	365.367	368.347	467.224	478.02	368.959	370.143	475.449	480.082	375.02	365.449	456.898	445.306	367.265	376.388	491.592	496.49	379.429	384.122	493.592	501.061	382.163	382.531	506.224	486.898	369.122	357.347	379.286	394.898	516.306	523.184	392.714	409.939	539.98
358	433.796	442.98	343.633	344.449	436.327	446.98	348.612	350.224	460.837	457.755	361.673	351.224	438.367	427	455.673	467.02	365.551	367.327	468.061	472.714	370.02	371	477.367	481.347	375.918	369.204	456.163	448.102	369.959	374.735	494.163	494.653	383.714	386.122	499.449	498.306	386.755	383.735	507.204	499.061	368.755	356.776	376.347	391.02	513.857	525.388	394.143	409.184	533.163
359	439.388	446.143	346.776	346.449	439.714	447.122	350.592	354.918	456.184	460.898	360.184	355.898	443.122	426.408	458.531	473.224	363.306	366.837	468.694	475.286	368.102	370.551	480.531	481.122	375.694	364.694	459	446.755	370.061	379.694	491.306	496.265	383.551	388.592	499.878	498.796	387.102	385.184	501.347	490.367	369.286	356.694	376.918	393.449	519.51	524.204	389.327	412.224	535.245
360	432.327	439.98	344.224	343.429	438.429	448.612	351.694	351.347	459.633	457.122	357.959	350.082	439.633	423.102	456.163	468	364.878	364.041	467.041	478.082	369.204	369.041	476.551	482.041	382	367.673	460.286	440.837	370.939	376.429	491.041	496.857	385.02	386.918	501.857	502.245	386.694	388.633	505.51	494.51	369.653	354.061	380.551	392.673	516.592	531.408	396.347	410.469	536.265
361	439.061	444.204	346.776	345.918	441.469	447.327	351.571	353.367	458.531	456.694	359.959	354.02	435.959	423.735	458.776	471.224	368.184	366.061	471.286	480	373.918	374.857	480.102	484.245	378.98	370.265	458.592	445.163	368.061	381.449	488.959	501.265	383.51	386.327	499.347	502.551	385.367	386.837	509.857	491.327	370.98	355.878	383.673	391.653	519.571	529.469	396.49	410.061	536.51
362	433.592	443.388	346.633	349.082	441.837	448.061	352.531	349.286	461.388	458.041	361.571	347.49	435.327	425.939	458.102	470.653	364.082	367.735	470.184	477.878	368.714	373.592	476.694	480.551	380.673	369.714	460.857	450.898	371.102	379.184	491.755	497.612	381.531	386.306	497.633	505.918	384.673	382.347	509.408	494.653	370.551	360.816	382.02	394.347	523.653	528.429	396.184	410.612	540.531
363	438	442.061	347.408	346.204	444.837	453.02	351.265	352.347	455.959	464.306	360.551	350.327	436.245	424.694	461.143	473.857	369.041	371.755	470.878	478.959	372.694	370.755	480.898	483.898	380.184	372.367	462.204	442.143	371.408	381.245	491.653	499.49	386.816	389.265	500.184	506.367	392.02	388.388	508.224	493.571	372.51	357.898	379.49	394.735	523.204	528.102	400.612	411.265	541.408
364	437.531	445.857	348.98	349.306	440.02	450.122	351.755	351.653	464.51	461.633	363.551	355.449	439.082	428.388	457.429	467.122	367.612	373.571	477.061	479.592	371.469	373.837	482.837	491.816	383.408	372.163	466.204	451.939	370.469	381.653	490.122	503.449	385.633	389	503.571	504.837	390.837	387.673	510.959	498.388	373.592	358.102	379.653	395.408	518.592	532.857	399.286	413.286	542.735
365	434.102	450.163	351.49	350.816	440.857	450.735	351.571	355.878	461.653	467.939	362.98	351.184	439.224	426.306	461.367	468.939	369.469	369.531	472.347	484.163	374.061	374.653	479.673	488.551	382.776	372.571	460.367	448.041	371.061	382.755	495.612	500.388	387.796	389.98	501.551	511.49	391.796	393.122	514.673	497	374.837	361.306	382.082	400.49	524.347	533.163	402.959	416.204	541.592
366	434.673	445.714	346.796	349.735	446.041	454.204	356.184	355.633	466.449	463.429	362.714	356.041	444.367	427.224	458.204	469.347	369.918	369.735	475	482.347	373.143	375.102	477.816	489.49	382.327	370.98	462.714	445.224	372.653	383.714	491.898	503.449	384.265	390.224	503.918	508.51	386.041	390.143	514.347	496.776	369.469	362.51	382.245	398.837	524.939	530.02	400.102	412.061	544.694
367	435.816	448.408	347.796	348.653	443.449	452.122	353.939	353.122	461.102	464.776	361.265	354	443.041	430.061	462.082	469.429	368.184	369.612	474.531	482.449	372.633	374.122	484.204	484.347	378.571	370.163	464.388	453.327	372.061	383.612	491.408	503.633	385.102	394.02	501.898	514.714	395.02	390.878	514.143	496.98	374.449	360.143	380.347	398.673	526.939	532.571	399.571	409.286	544.102
368	439.143	450.265	349.367	347.918	449.429	454.49	353.735	355.612	459.388	463.918	360.755	352.347	442.878	426.306	461.939	474.755	362.735	370.959	473.204	481.061	372.755	378.143	485.673	490.898	383.653	370.959	461.776	449.918	373.245	385.082	498.735	501.163	384.653	393.347	502.49	512.878	389.184	391.102	516.776	501.469	375.49	360.02	383.633	399.367	523	537.898	405.286	418.041	544.898
369	438.388	448.082	350.796	345.939	446.959	452.633	351.286	355.061	463.388	461.735	364.102	351.224	436.714	428.041	462.265	476.837	370.612	373.633	473.51	480.469	378.633	378.49	483.469	491.041	385.898	371.939	465.98	451.449	371.306	382.347	499.633	504.204	383.306	393.673	505.429	518.571	391.061	389.51	512.776	500.061	374.306	363.959	381.02	398.367	527.163	536.204	402.939	414.469	546.143
370	436.143	442.837	345.673	347.306	447.98	452.816	352.592	353.571	463.653	464.408	360.49	355.041	439.571	430.796	463.959	472.735	370.449	367.612	475.449	483.673	377.02	374.551	482.633	489.041	386.633	372.367	465.408	454.245	370.918	388.592	498.98	508.776	389.163	395.184	502.122	515.306	395.531	393.837	512.939	501.286	376.143	360.837	385.857	398.959	525.98	538.878	402.02	417.082	550.224
371	441.653	451.449	349.02	346.776	446.796	454.857	355.755	352.531	469.224	467.449	361.612	356.204	443.265	430.959	465.592	477.347	373.408	371.245	478.51	488	373.408	377.469	487.857	492.245	382.041	377.449	468.469	450.98	371.898	385.959	495.408	509.245	390.143	398.306	506.184	514.367	390.776	392.653	518.939	501	375	362.163	386.633	404.061	536.02	539.959	402.204	419.612	552.082
372	442.469	446.714	345.918	352.878	448.265	462.061	354.633	356.918	463.082	466.816	363.143	360.408	442.286	436.714	465.265	482.612	373.959	371.429	484.551	483.837	377.163	381.592	491.551	488.551	384.265	376.041	469.551	450.592	372.776	389.857	493.041	509.898	387.878	394.776	508.265	516.408	392.98	390.796	513.612	508.388	379.959	362.388	384.306	398.959	528.449	537.388	402.98	416.122	545.98
373	441.837	451.878	351.367	350.776	447.837	456.061	357.184	359.49	467.939	466.122	364.653	358.653	444.551	432.735	469.388	478.184	375.286	370.306	483.51	491.265	376.469	377.408	489.796	494.898	387.918	374.612	469.673	454.184	377.082	386.429	503.98	511.796	389.98	396.939	512	524.694	394.082	397.633	521.122	505.98	375.327	362.673	386.714	401.061	539.898	547.449	407.816	419.673	554.245
374	440.429	453.02	353.02	350.51	450.694	452.633	354.857	354.286	466.816	467.551	363.449	358.143	447.51	434.592	472.653	477.367	374.551	370.714	481.959	493.163	379.347	380.306	491.469	491.347	381.898	371.98	469.102	453.918	378.551	391.837	502.796	509.082	394.837	397.061	512.878	522.061	397.143	397.163	522.347	511.143	383.041	364.265	387.918	399.878	535.592	543.061	402.49	420.837	551.061
375	440.327	450.98	347.98	351.939	452.673	455.571	357.898	356.959	471.878	466.857	367.286	357.449	446.592	431.265	469.041	482.837	372.265	372.918	481.633	490.061	378.02	381.204	496.918	494.735	384.755	378.408	475.816	454.694	377.735	388.245	505.673	515.388	395.367	400	515.51	521.367	397.306	398.429	523.388	507.98	376.694	365.653	385.367	404.367	535.51	544.388	403	421.224	553.898
376	441.286	450.122	348.102	350.102	449	452.592	357.143	358.184	467	469.408	368.286	359.469	444.571	433.184	468.714	483.735	379.449	375.612	482.02	493.265	379.551	384.857	489.388	498.367	389.082	377.816	470.204	457.796	379.224	393.061	504.041	515.469	395.551	399.898	509.878	524	403.857	393.816	527.245	509.816	384.102	363.204	391.449	407.061	537.735	545.694	408	422.633	562.306
377	445.592	452.245	351.735	352.469	451.224	457.939	356.449	362.122	475.041	470.429	367.041	358.592	444.061	433.612	470.102	482.082	372.122	377.347	481.163	490.776	378.388	384.327	494.939	500.49	390	377.694	475.184	458.531	380.857	390.51	512.367	518.98	393.286	400.327	517.224	526	399.286	401.98	521.776	508.571	385.224	367.469	389.51	405.531	537.449	547.143	411.061	425.408	563.224
378	445.163	451.633	350.673	352.102	453.857	463.673	359.204	360.388	470.714	467.918	368.122	360.265	444.469	438.061	467.776	482.061	372.755	377.449	491.204	494.714	369.755	386.224	493.796	502.714	389.367	377.224	476.306	456.755	376.041	391.531	509.939	517.388	398.02	407.184	518.714	532.143	399.98	401.163	524.592	514.612	383.673	366.796	388.714	405.633	547.653	548.98	408.694	421.898	561.184
379	440.816	453.837	348.531	347.531	449.898	458.245	356.102	360.163	468.041	469.959	363.102	362.265	447	431.592	470.49	481.082	378.531	377.939	488.102	491.469	378.592	387.306	494.082	498.918	390.673	378.163	474.571	457.918	382.551	392.327	508.082	521.408	398.735	405.245	519.102	525.694	400.673	402.694	527.837	517.633	383.694	370.653	389.878	404.306	542.408	550.592	415.592	424.082	560.571
380	445.571	454.061	349.551	351.857	453.571	458.429	356.306	356.224	473.551	468.776	368.245	359.776	450.653	438.408	474	483.653	374.918	376.796	485.98	491.898	381.918	387.306	496.673	501.286	391.265	376.673	476.796	463.265	379.816	394.531	509.878	523.531	399.98	400.082	522.755	529.265	398.49	402.347	529.571	520	380.959	369.673	392.122	408.041	545.796	552.041	410.959	423.857	567.49
381	446.449	450.592	350.184	351.653	450.306	461.959	355.898	360.429	466.755	475.551	368.49	357.918	452.878	441.204	469.449	482.714	376.653	377.571	493.02	493.918	383.286	384.143	503	504.673	383.898	380.918	477.143	465.694	383.184	390.694	512.367	520.204	400.673	404.184	520.571	530.327	400.918	402.898	530.122	518.224	385.286	369.49	388.551	411.918	544.122	557.592	412.735	427.837	564.531
382	442.592	452.959	349.347	353.184	454.694	459	361.429	359.367	475.51	475.776	366.469	360.735	450.531	436.694	472.878	485.061	376.347	377.306	492.51	495.959	381.714	385.265	497.959	501.143	387.306	381.388	479.776	464.265	377.612	396.98	511.286	525.061	401.673	407.612	523.51	532.469	404.449	400.388	534.143	516.612	385.449	372.408	393.878	406.633	545.122	559.224	414.592	426.714	570.816
383	445.265	458.306	352.306	351.02	459.735	466.857	361.388	359.469	473.878	471.449	371.673	364.367	450.878	437.918	471.857	486.816	377.918	381.388	490	497.347	382.327	386.082	501.918	503.143	389.653	383.143	482.02	463.061	382.061	394.714	514.857	528.388	400.653	405.571	524.694	529.673	404.102	404.286	534.51	522.02	387.592	373.449	392.286	412.592	548.612	559.673	417.245	432.347	574.429
384	448.816	456.776	352.469	354.98	459.959	462.816	361.755	361.184	478.367	477.612	372.327	359.673	454.98	440.429	473.633	493.592	382.204	378.837	496.98	499.245	385.918	389.612	504.837	508.551	390.755	382.347	482.612	466.939	384.041	394	514.408	531.388	402.694	409.449	528.245	537.122	406.041	404.204	533.694	527.041	388.531	372.633	394.551	414.939	550.918	564.551	416.51	434.388	576.224
385	452.041	459.204	352.959	356.306	461.49	469.918	362.49	364.041	480.265	476.02	368.755	363.633	449.571	443.367	474.367	491.837	381.449	377.531	500.816	505.592	386.245	387.735	503.633	510.163	394.306	387.184	486.041	469.224	383.49	395.388	516.571	530.408	398.041	405.224	533.735	538.429	409.857	408.388	534.469	523.939	388.571	375.082	396.449	413.918	547.286	564.98	417.714	429.49	577.082
386	446.224	459.367	352.306	355.51	452.184	462.98	364.653	363.245	480.612	480.327	375.02	364.51	458.653	441.531	473.98	491	378.143	381.143	498.245	506.531	388.939	388.306	504.776	509.531	396.755	382.163	483.102	466.755	382.571	398.796	519.204	530.571	397.327	409.735	530.531	541.633	408.959	407.571	534.061	526.163	390.694	373.857	399.449	412.551	551.224	570.143	420.857	436.143	580.837
387	453.184	457.531	356.286	359.286	458.306	463.816	366.041	364.367	485.204	478.184	371.653	363.816	456.673	442.939	476.653	488.898	379.939	382.735	498.816	507.857	387.367	392.449	506.653	513.898	396.857	385.959	484.163	470.224	383.143	400.367	524.02	535.306	406.531	410.898	535.204	541.347	409.327	409.98	540.163	529.082	387.286	375.939	400.02	418.347	562.918	571.041	422.122	440.286	588.816
388	450.612	456.102	356.367	357.612	458.531	470.837	361.673	364.286	482.265	482.224	376.878	363.224	454.531	443.102	475.429	492	385.796	380.796	502.469	501.49	385.551	394.082	506.184	519.449	398.449	384.347	487.265	469.02	381.939	402.51	521.898	535.429	403.776	411.367	537.143	550.245	409.184	413.796	539.878	536.143	390.02	380.408	395.02	417.755	561.061	574.286	423.612	441.163	593.061
389	449.714	456.653	357.551	358.429	458.265	470.959	362.286	365.347	481.224	483.755	374.102	366.49	456.49	445.878	481.408	493.408	385.143	380.388	503.531	508.224	389.633	392.714	513.612	514.531	398.878	387.02	487.469	470.633	382.122	402.837	525.49	537.755	405.02	413.02	536.224	551.327	409.592	410.306	543	531.531	391.776	381.673	395.347	421.224	565.286	579.612	424.388	441.204	593
390	447.939	456.122	356.102	357.082	459.898	470.163	362.959	367.878	486.347	482.102	373.327	363.367	457.735	444.98	476.816	493.612	382.49	384.02	505.51	510.735	388.143	395.347	512.776	518.245	397.204	384.776	488.612	472.02	387.408	402.633	529.245	538.898	410.061	416.776	537.939	554.939	410.959	411.653	547.367	532.735	397.449	383.184	400.837	419.837	567.061	586.367	429.816	443.673	596.755
391	446.102	456.51	354.306	356.857	465.449	475.51	363.796	367.673	484.898	485	377.531	367.143	461.98	446.224	484.837	494.939	381	385.959	509.898	508.571	393.918	395.408	513.327	520.959	397.837	391.694	487.531	474.163	388.755	404.878	525.082	540.143	408.265	420.531	542.776	552.796	413.347	411.816	541.388	534.429	393.857	383.469	402.653	424.245	569.857	587.776	428.449	448.959	601.796
392	449.122	460.735	356.347	357.408	463.857	468.408	361.204	369.735	489.102	485.878	377.429	364.735	465.796	450.898	481.143	496.531	383.469	385.286	510.592	511.51	392.531	400.857	516.061	523.776	401.163	390.714	495.286	477.959	394.612	407.429	528.857	544.612	415.184	423.51	546.531	554.306	423.061	415.837	548.918	540.327	394.837	383.714	403.816	429.429	572.673	585.02	430.429	449.898	605.939
393	451.918	454.939	359.796	358.143	469.612	476.245	364.143	371.347	490.347	488.02	375.592	367.551	466	449.143	483.02	501.796	388.061	387.673	514.776	520.347	391.082	394.224	522.735	527.061	397.224	390.939	491.367	484.531	392.653	404.735	534.102	548.571	413.918	420.224	546.653	560.918	423.286	420.857	550.469	543.898	398.408	385.204	403.959	430.714	580.51	590.204	429.265	453.673	609.082
394	450.612	461.51	361.163	358	458.02	474.245	369.347	367.469	488.449	489.694	378.347	370.041	461.939	450.816	483.776	500.204	385.959	386.224	516.918	516.429	392.51	397.122	523.082	526.878	401.408	391.816	499.102	479.51	391.592	405.327	537.265	547.122	412.041	431.469	549.816	563.102	422.51	420.061	553.347	545.714	400.98	386.694	404.939	433.163	585.163	600.102	437.163	453.755	608.163
395	450.163	462.224	359.143	359.306	468.816	477.714	368.041	371.102	486.735	492.02	379.204	370.429	465.551	453.449	482.816	504.388	389.878	390.449	513.469	517.755	397.265	400.449	527.918	528.245	404.449	398.98	502.245	486.571	394.224	408.939	539.49	555.347	415.673	429.714	557.367	567.939	424.673	418.735	554.959	552.02	401.755	387.531	409.286	432.898	586.633	602.898	436.061	455.388	621.245
396	456.449	461.592	359.959	360.98	468.612	481.204	365.224	369.184	493	490.592	378.061	371.224	464.143	451.918	489.265	503.551	387.939	390.98	516.653	518.469	395.857	401.714	523.796	534.653	405	394.245	502.531	486.429	388.816	414.306	541.388	558.51	418.082	426.694	555.265	571.122	424.449	424.959	563.837	554.571	408.163	390.224	408.755	435.918	594.041	608.653	443	458.673	621.592
397	457.061	465.224	362	358.469	468.122	476.51	367.98	374.735	497.02	491.041	381.347	373.571	466.571	452.429	488.265	507.469	386.776	391.469	518.327	525.429	397.102	404.163	526.959	536.388	404.939	395.673	501.143	486	397.449	407.571	547.531	559.184	417.163	427.735	560.327	574.469	430.102	426.878	563.551	554.061	400.122	391.367	410.102	436.735	595.286	614.939	442.408	461.959	627.735
398	454.224	460.571	361.408	361.612	467	478.694	365.51	368.449	496.184	492.347	381.612	368.735	468.184	452.939	490.061	500.653	391.714	391.184	524.082	527.306	398.224	400.224	528.245	534.388	403.143	398.755	501.02	490.224	394.796	409.796	544.408	567.469	419.673	427.714	558.02	577.878	429.551	426.918	559.49	561.673	406.755	392.878	413.51	437.816	598.306	616.653	444.449	461.878	633.592
399	454.367	468.918	361.796	362.531	468.286	477.429	369.592	364.98	494.51	494.204	380.245	369.653	463.653	457.408	489.367	506.633	387.551	392.531	527.061	527.612	396.204	409.816	525.837	538.592	403.796	395.367	508.061	489.735	394.755	413.347	552.102	566.633	418.102	435.388	564.571	583.327	433.286	433.408	569.776	565.612	410.204	397.612	408.612	441.857	600.408	620.306	446.49	467.184	641.388
400	453	463.082	360.918	365.143	469.551	484.918	367.98	370.306	495.122	499.184	382.449	371.98	470.408	455.735	490.367	508.735	390	394.224	524.714	527.816	402.857	413.449	531.673	548.49	409.265	400.469	509.592	492.898	396	415.776	555.653	569.735	424.469	439.796	567.878	583.367	436.245	428.673	573.082	568.857	411.408	396.531	412.245	447.571	607.531	626.02	448	465.939	647.224
401	453.469	466.531	360.653	363.673	473.918	484.286	368.939	369.571	499.592	500.51	385.408	370.469	467.776	459.449	491.898	509.857	394.531	397.755	536.714	533.816	402.245	407.122	538.918	543.673	407.98	404.367	509.184	493.959	397.327	415.184	555.327	573.449	427.592	440.551	574.837	591.837	433.673	431	577.612	575.51	413.286	400.184	416.571	445.959	614.571	631.265	448.102	472.286	643.796
402	460.898	463.286	359.245	361.49	475.735	484.551	369.408	371.449	501.796	499.551	384.163	372.265	476.633	460.102	492.122	513.776	393.714	392.49	538.98	534.531	399.469	410.469	538.776	553.735	412.612	402.388	511.429	496.796	402.102	423.571	556.551	573.959	426.122	438.367	579.755	594.408	439.735	436.837	581.735	577.061	414.837	398.898	417.408	442.837	618.327	640.143	452.327	473.265	651.837
403	462.102	465.469	362.449	363.694	471.449	488.796	369.633	375.082	506.02	504.816	384.265	376.51	471.184	459.898	497.571	509.898	396.286	398.408	540.245	537.265	407.184	413.061	544.367	551.429	412.306	406.816	515.633	494.755	403.673	425.224	562.082	585.163	436.204	440.408	587.469	605.204	442.143	437.837	593.041	580.041	420.633	404.469	421.531	452.347	626.653	647.857	457.367	479.041	659.265
404	458.735	468.571	363.469	360.51	475.347	490.959	371.592	375.327	507.388	507.939	388.714	373.755	473.571	461.265	498.531	518	393.98	401.571	544.878	544.837	402.531	416.51	543.429	554.694	414.143	405.388	521.898	500.061	407.551	427.592	571.98	588.367	435.653	446.592	591.204	604.429	439.204	438.694	590.959	588.204	416.653	408	424.306	455.204	627.959	648.122	457.939	478.082	663.245
405	459.531	470.224	362.694	366.327	478.143	485.51	376.265	375.041	504.347	507.653	384.714	376.041	474.592	462.041	498.735	518.653	397.633	398.735	539.816	542.959	406.143	417.408	550.449	562.469	418.122	408.347	521.327	510.592	401.857	424.102	568.878	590.102	435.898	447.163	596.224	608.755	445.755	444.245	600.143	591.347	425.592	403.816	425.347	459.612	636.51	652.735	462.02	482.98	665.224
406	460.633	468.408	367.122	362.306	481.551	493.98	372.041	376.041	512.367	508.163	387	372.939	478.469	464.02	498.224	522.49	404.102	398.327	549.633	550.286	409.49	420.612	553.959	561.163	420.49	409.327	530.347	509.51	408.327	429.918	577.816	598.571	436.224	449.388	602.265	615.898	448.184	445.653	597.776	588.265	427.49	410.592	427.633	457.408	639.082	656.673	462.51	479.735	675.735
407	460.408	473.571	363	367.878	482.245	495.796	372.612	378.673	509.612	508.041	389.02	376.776	476.918	464.918	500.816	520.122	400.857	402.184	558.286	553.51	410.796	423.245	557.469	567.327	419.857	412.245	528.653	512.143	407.571	434.102	580.51	603.286	443.02	453.673	606.612	617.816	452.959	449.408	608.265	603.939	429.571	411.776	428.571	463.673	647.837	670.163	465.041	485.776	674.449
408	460.224	472.245	367.102	371.714	484.102	501.939	373.367	378.306	516.735	517.367	390	381.02	480.102	475.082	502.102	529.612	403.102	406.735	563.51	560.306	413.959	424.898	563.163	576.102	428.857	414.959	530.939	513.204	412.714	432.122	591.939	607.122	443.51	453.163	607.531	625.143	454.245	451.735	605.939	610.265	429.796	414.429	435.755	466.939	651.571	668.286	465.388	488.98	689.633
409	460.286	474.673	371.49	371.408	486.551	503.898	378.429	377.306	518.286	518.898	389.531	379.633	481.49	468.163	506.469	529.592	406.388	410.837	561.204	561.633	419.224	431.265	564.633	578.612	424.265	414.612	538.673	512.837	413.184	439.163	590.653	614.102	443.265	459.837	613.449	631.633	457.306	452.878	613.245	615.204	430.592	417.224	436.918	464.429	654.469	674.531	469.959	489.102	683.796
410	467.837	472.735	368.02	373.939	486.857	503.02	378.694	380.367	518.673	519.959	390.673	379.735	486.102	471.796	508.571	537.347	408.102	407.898	567.265	565.776	417.143	426.531	569.898	582.041	430.163	424.184	542	522.592	411.776	442.327	594.857	612.408	451	459.041	614.633	632.449	454.939	454.898	625.592	611	428.755	423.306	435.959	469.184	662.796	678.163	475.367	499.408	693.694
411	460.592	477.837	371.816	371.286	485.367	499.714	378.265	385.306	515.959	518.939	394.612	377.837	485.878	470.02	510.755	533	411.286	410.02	574.939	572.02	419.408	427.837	569.224	588.122	429.857	422.347	547	522.143	411.918	445.653	600.837	618.776	446.612	463.367	618.98	636.816	461.49	457.714	629.327	621.816	430.714	420.816	436.918	474.082	666.184	685.041	477.224	498.041	701.531
412	468.122	479.286	368.347	371.265	487.653	504.735	381.469	381.653	521.755	523.755	395	383.02	489.469	472.959	512.918	536.592	409.571	409.878	576.184	568.98	421.816	434.061	571.612	589.469	425.673	423.633	547.102	525.429	417.837	444.061	610.878	623.02	447.776	465.49	627.408	644.469	461.571	459.143	631.469	620.347	433.939	424.898	435.429	475.592	671.265	688.286	474.612	498.571	702.02
413	467.122	478.061	371.755	368.898	489.878	512.612	382.408	383.041	518.939	523.286	398.755	383.163	488.857	476.163	511.755	537.857	412.143	411.367	578.714	575.041	424.714	437.796	583.367	594.082	433.755	422.816	553.306	529.408	417.082	443.612	607.367	626.429	455.286	467.245	636.857	647.51	464.612	460.755	637.51	629.551	443.347	429.673	447.755	478.918	674.796	701.592	484.776	501.367	709.408
414	469.061	475.837	371.122	369.102	492.122	511.633	383.265	382.592	522.592	528.898	397.163	384.327	490.735	474.163	515.224	546.204	418.796	416.673	586.245	585.102	427.224	438.531	584.857	599.102	434.673	427.449	555.327	530.531	421.898	444.714	616.02	638.755	454.898	466.551	634.51	653.347	468.857	465.224	638.694	633.531	439.551	426.612	449.02	474.735	680.878	692.735	483.918	507.735	715.02
415	469.653	481.224	368.878	375.327	494.102	517.143	381.918	390.98	531.98	530.959	400.857	384.245	493.204	480.102	521.735	544.776	416.306	423.347	585.633	590.612	428.449	436.245	586.347	605.347	436.224	430.041	558.51	539.816	424.184	452.347	621	642.265	462.878	474	641.551	654.694	467.939	469.327	649.224	636.898	448.653	430.837	451.653	486	688.653	709.776	484.469	506.735	718.959
416	473.878	486.531	372.98	374.286	497.612	518.449	386.408	388.041	537.082	532.633	401.122	385.469	501.796	480.224	518.918	548.061	417.694	421.367	592.837	596.184	428.796	442.776	591.143	607.98	440.408	430.816	568.878	541.98	426.204	448.224	625.918	644.102	461.041	472.918	645.347	662.612	469.061	473.327	651.265	643	447.367	430.755	453.449	480.449	702	711.694	489.469	504.265	723.694
417	474.653	487.245	372.98	375.204	493.98	519.531	386.898	390.449	532.98	543.122	399.531	389.429	498.163	487.184	525.653	559.653	420.98	421.755	600.939	596.224	431.265	445.265	603.939	613.306	443.776	431.224	574.286	544.429	428.327	451.122	626.306	649.367	466.184	474.673	653.408	661.265	474.796	472.51	654.204	650.531	451.347	432.551	449.592	488.776	700.816	719.265	488.796	514.469	726.449
418	474.694	487.449	373.429	373.224	506.204	528.122	384.959	394.816	539.469	546	402.959	389.796	501.653	484.265	529.061	558.816	423.204	426.082	603.959	605	433.612	450.347	603.224	618.469	445.265	434.878	569.898	550.918	427.49	456.939	639	653.469	465.694	482.163	659.163	672.939	476.449	472.143	656.878	653.02	448.837	438.184	453.735	489.653	703.449	721.306	495.571	515.204	730
419	475.837	484.735	379.224	377.878	502.265	525.633	392.49	395.449	542.816	551.776	406.633	390.388	506.02	487.918	529.327	562.98	424.102	435.898	603.98	605.184	441.102	446.939	607.49	624.592	449.122	437.735	583.694	554.898	430.082	456.204	638.735	652.429	469.959	476.02	664.245	673.265	480.469	476.959	670.592	662.082	456.551	446	460.204	491.51	710.531	725.531	498.551	519.102	742.245
420	479.265	489.878	375.816	377.796	504.612	532.082	393.755	392.959	544.878	554.51	405.306	393.959	508.939	494.02	533.306	566.939	425	431.837	617.367	611.49	437.755	453.449	608.592	624.898	448.347	439.939	584.755	558.673	431.735	459.612	646.245	656.878	474.857	485.449	665.408	683.98	477.939	481.184	664.347	665.286	460.306	439.857	462.694	492.204	716.082	732.878	494.041	520.98	748.265
421	477.755	498.082	380.959	383.143	512.163	536.469	392.633	397.204	555.735	556.653	410.653	394.633	511.041	491.633	534.531	575.857	430.143	433.939	615.163	619.204	440.816	452.551	616.245	632.347	452.673	446.265	590.02	563.347	436.02	461.959	653.204	667.347	470.673	485.49	670.041	684.592	484.388	487.327	677.816	675.878	457.449	442	461.327	498.837	717.408	736.082	496.735	517.714	753.02
[truncated: 175 more rows]
[truncated: 427 more columns]

## Sheet: Induced YFP
Time	Mean1	Mean2	Mean3	Mean4	Mean5	Mean6	Mean7	Mean8	Mean9	Mean10	Mean11	Mean12	Mean13	Mean14	Mean15	Mean16	Mean17	Mean18	Mean19	Mean20	Mean21	Mean22	Mean23	Mean24	Mean25	Mean26	Mean27	Mean28	Mean29	Mean30	Mean31	Mean32	Mean33	Mean34	Mean35	Mean36	Mean37	Mean38	Mean39	Mean40	Mean41	Mean42	Mean43	Mean44	Mean45	Mean46	Mean47	Mean48	Mean49
[truncated: 596 more rows]
[truncated: 427 more columns]

[truncated: 3 more sheets: Uninduced RFP, Uninduced CFP, Uninduced YFP]
